# Supplementary material for: Sperm epigenetic alterations contribute to inter- and transgenerational effects of paternal exposure to long-term psychological stress via evading offspring embryonic reprogramming
Source: Cell Discov. 2021 Oct 27;7:101. doi: 10.1038/s41421-021-00343-5 (PMC8553786; doi:10.1038/s41421-021-00343-5)
Supplement: Supplementary file 2 — Supplemental Table S1 [file 41421_2021_343_MOESM2_ESM.csv]

Sample	Clean Reads	Mean Depth (��)	Mapped Reads	Mapped Ratio (%)	Unique Mapped Reads	Unique Mapped Ratio (%)	Insert Size (bp)	Convertion Rate (%)	Samples	Seqquencing method
Control-F0-#3	954,458,432	26.82	728,038,818	76.28	689,308,108	72.2	318.1	99.52	sperm	WGBS
Control-F0-#4	913,693,786	21.06	635,160,086	69.52	601,521,364	65.8	324.87	99.66	sperm	WGBS
Control-F0-#5	972,894,280	24.02	739,329,708	75.99	699,573,788	71.9	316.13	99.64	sperm	WGBS
Control-F1-#12	778,154,622	22.29	597,753,082	76.82	565,692,706	72.7	335.49	99.53	sperm	WGBS
Control-F1-#3	823,984,066	24.58	635,962,856	77.18	601,223,308	73	311.37	99.67	sperm	WGBS
Control-F1-#9	833,858,628	21.43	635,705,548	76.24	601,233,630	72.1	322.41	99.61	sperm	WGBS
Control-F2-#1	717,112,950	19.84	530,276,730	73.95	500,345,054	69.8	334.24	99.62	sperm	WGBS
Control-F2-#10	708,030,704	18.37	536,734,312	75.81	506,731,450	71.6	309.76	99.68	sperm	WGBS
Control-F2-#14	684,711,658	19.57	522,715,126	76.34	493,526,674	72.1	326.63	99.63	sperm	WGBS
Stress-F0-#2	806,817,710	22.14	632,341,600	78.37	598,326,362	74.2	314.39	99.7	sperm	WGBS
Stress-F0-#3	768,914,342	25.42	621,676,408	80.85	590,634,682	76.8	308.98	99.54	sperm	WGBS
Stress-F0-#9	1,209,353,112	28.65	759,231,614	62.78	718,505,068	59.4	311.39	99.55	sperm	WGBS
Stress-F1-#10	681,225,898	17.99	534,452,922	78.45	505,154,300	74.2	323.66	99.67	sperm	WGBS
Stress-F1-#11	829,842,078	18.76	622,093,552	74.97	587,874,028	70.8	325.9	99.64	sperm	WGBS
Stress-F1-#7	681,807,216	19.55	532,352,514	78.08	503,504,298	73.8	328.02	99.67	sperm	WGBS
Stress-F2-#4	678,307,746	18.09	519,678,606	76.61	490,329,686	72.3	325.86	99.65	sperm	WGBS
Stress-F2-#8	674,912,492	19.41	525,829,614	77.91	495,816,758	73.5	325.58	99.68	sperm	WGBS
Stress-F2-#9	650,303,030	17.74	502,262,728	77.24	474,310,188	72.9	321.37	99.68	sperm	WGBS
Control_F1_ICM	211,890,980	-	127,851,010	60.34	110,409,023	52.11	301.9	99.39	embryo	scWGBS
Control_F1_PS	201,499,052	-	109,652,014	54.42	97,802,105	48.54	225.31	99.46	embryo	scWGBS
Control_F1_PGCs	207,289,362	-	109,616,493	52.88	97,166,534	46.87	245.82	99.45	embryo	scWGBS
Control_F2_ICM	205,168,340	-	111,573,614	54.38	98,216,302	47.87	228.54	99.28	embryo	scWGBS
Control_F2_PS	194,685,276	-	103,201,757	53.01	92,636,662	47.58	243.84	99.33	embryo	scWGBS
Control_F2_PGCs	210,716,640	-	109,530,646	51.98	98,006,275	46.51	276.38	99.14	embryo	scWGBS
maternal_oocyte	233,748,112	-	153,773,568	65.79	131,324,127	56.18	284.18	99.42	oocyte	scWGBS
Stress_F1_ICM	199,120,748	-	124,800,386	62.68	108,668,350	54.57	290.69	99.39	embryo	scWGBS
Stress_F1_PS	199,635,158	-	104,278,324	52.23	92,998,831	46.58	215.42	99.33	embryo	scWGBS
Stress_F1_PGCs	198,690,792	-	101,121,780	50.89	89,535,607	45.06	237.16	99.43	embryo	scWGBS
Stress_F2_ICM	218,610,920	-	124,428,627	56.92	108,681,707	49.71	261.04	99.27	embryo	scWGBS
Stress_F2_PS	195,678,802	-	105,141,011	53.73	94,519,888	48.3	252.64	99.58	embryo	scWGBS
Stress_F2_PGCs	206,619,360	-	114,931,123	55.62	100,709,635	48.74	238.18	99.29	embryo	scWGBS
Control-F0-#3 (CK3)	5278464	-	2299216	43.56	-	-	-	-	sperm	small RNA-seq
Control-F0-#4 (CK4)	4304518	-	2278543	52.93	-	-	-	-	sperm	small RNA-seq
Control-F0-#5 (CK5)	4965417	-	2556631	51.49	-	-	-	-	sperm	small RNA-seq
Stress-F0-#2 (S2)	3715888	-	1598314	43.01	-	-	-	-	sperm	small RNA-seq
Stress-F0-#3 (S3)	3724698	-	1663625	44.66	-	-	-	-	sperm	small RNA-seq
Stress-F0-#9 (S9)	5085321	-	2207344	43.41	-	-	-	-	sperm	small RNA-seq
