# Supplementary material for: Sperm epigenetic alterations contribute to inter- and transgenerational effects of paternal exposure to long-term psychological stress via evading offspring embryonic reprogramming
Source: Cell Discov. 2021 Oct 27;7:101. doi: 10.1038/s41421-021-00343-5 (PMC8553786; doi:10.1038/s41421-021-00343-5)
Supplement: Supplementary file 3 — Supplemental Table S2 [file 41421_2021_343_MOESM3_ESM.csv]

Type	Position	length	nCG	Control_mean_level	Stress_mean_level	mean.diff	areaStat	Wilcoxon signed rank test	Strict unpaired t-test	Control-F0-#3	Control-F0-#4	Control-F0-#5	Control-F1-#3	Control-F1-#9	Control-F1-#12	Control-F2-#1	Control-F2-#10	Control-F2-#14	Stress-F0-#2	Stress-F0-#3	Stress-F0-#9	Stress-F1-#7	Stress-F1-#10	Stress-F1-#11	Stress-F2-#4	Stress-F2-#8	Stress-F2-#9	Control_F1_ICM	Control_F1_PS	Control_F1_PGCs	Control_F2_ICM	Control_F2_PS	Control_F2_PGCs	Stress_F1_ICM	Stress_F1_PS	Stress_F1_PGCs	Stress_F2_ICM	Stress_F2_PS	Stress_F2_PGCs	oocyte	Genomic_feature	Related_genes	predictive_targeted_by_miRNAs
DMR	chr1:100006216-100006300	85	4	0.965	0.881	-0.084	9.922	non	non-hypo	0.973	0.963	0.971	0.891	0.909	0.909	0.918	0.928	0.924	0.863	0.882	0.91	0.927	0.89	0.883	0.877	0.839	0.857	-	-	-	-	-	-	-	-	-	-	0	0	-	exon,genebody,transcript,intron	ENSMUSG00000100662,Gm19029,processed_pseudogene;ENSMUSG00000067028,Cntnap5b,protein_coding	-;mmu-miR-129/379/218
DMR	chr1:100226434-100226814	381	8	0.761	0.59	-0.171	20.801	non	non	0.683	0.795	0.75	0.57	0.655	0.605	0.316	0.646	0.362	0.494	0.428	0.63	0.569	0.46	0.698	0.414	0.227	0.526	-	0.833	-	-	-	0.071	0	0.75	-	-	-	-	0.062	transcript,intron,genebody	ENSMUSG00000067028,Cntnap5b,protein_coding	mmu-miR-129/379/218
DMR	chr1:100271757-100272121	365	12	0.179	0.323	0.145	-33.598	non	non	0.102	0.2	0.172	0.259	0.294	0.22	0.069	0.115	0.195	0.283	0.366	0.324	0.254	0.148	0.14	0.108	0.039	0.128	1	0.905	0.118	-	0.921	-	0	0.975	0.042	-	1	0	0.333	transcript,intron,genebody	ENSMUSG00000067028,Cntnap5b,protein_coding	mmu-miR-129/379/218
DMR	chr1:100412520-100412835	316	5	0.956	0.832	-0.125	14.502	non	non	0.967	0.976	0.948	0.856	0.822	0.849	0.562	0.781	0.822	0.807	0.803	0.898	0.829	0.574	0.881	0.823	0.575	0.815	-	-	0	-	-	0	-	-	-	-	-	-	0	transcript,intron,genebody	ENSMUSG00000067028,Cntnap5b,protein_coding	mmu-miR-129/379/218
DMR	chr1:100415242-100415749	508	4	0.949	0.755	-0.194	12.931	inter	non	0.971	0.916	0.956	0.666	0.796	0.754	0	0.758	0.794	0.655	0.674	0.932	0.725	0.1	0.699	0.794	0.083	0.759	0	-	-	-	-	-	0	0.4	-	-	0	-	-	transcript,intron,genebody	ENSMUSG00000067028,Cntnap5b,protein_coding	mmu-miR-129/379/218
DMR	chr1:100466734-100467414	681	4	0.943	0.78	-0.163	9.674	non	non	0.948	0.977	0.911	0.7	0.679	0.774	0.485	0.659	0.713	0.707	0.711	0.923	0.645	0.48	0.717	0.76	0.489	0.692	-	-	0	-	-	0	-	-	-	-	0	0	0.5	transcript,intron,genebody	ENSMUSG00000067028,Cntnap5b,protein_coding	mmu-miR-129/379/218
DMR	chr1:100647184-100648115	932	15	0.697	0.537	-0.16	34.959	non	non	0.705	0.714	0.713	0.49	0.429	0.449	0.265	0.507	0.487	0.484	0.529	0.639	0.6	0.417	0.437	0.394	0.255	0.454	-	0	-	-	-	0	-	-	-	0	0	0	0.238	intergenic	-
DMR	chr1:100838833-100839261	429	4	0.832	0.69	-0.142	11.661	trans	non	0.848	0.783	0.84	0.755	0.881	0.773	0.665	0.816	0.83	0.701	0.712	0.688	0.731	0.75	0.757	0.727	0.682	0.768	-	-	-	-	-	-	-	-	-	-	-	0	0.25	intergenic	-
DMR	chr1:100873782-100875017	1236	28	0.31	0.502	0.192	-89.901	non	non	0.216	0.381	0.316	0.436	0.472	0.435	0.26	0.128	0.259	0.513	0.531	0.437	0.512	0.513	0.355	0.372	0.266	0.234	-	0.944	0.153	0	0.85	-	0	1	-	0.2	0.938	0	0.75	intergenic	-
DMR	chr1:100988971-100991088	2118	14	0.888	0.702	-0.185	51.853	non	inter-hypo	0.87	0.883	0.922	0.676	0.772	0.668	0.716	0.664	0.703	0.7	0.704	0.689	0.621	0.557	0.641	0.689	0.6	0.652	0	-	-	-	-	-	-	-	-	-	-	-	-	intergenic	-
DMR	chr1:100991795-100992375	581	5	0.861	0.677	-0.184	18.015	non	inter-hypo	0.892	0.843	0.832	0.653	0.692	0.648	0.6	0.627	0.635	0.701	0.533	0.739	0.583	0.543	0.541	0.508	0.589	0.686	0.5	-	-	-	-	-	-	-	-	-	-	-	-	intergenic	-
DMR	chr1:100998349-100998778	430	6	0.716	0.577	-0.139	14.911	non	non	0.728	0.714	0.709	0.567	0.377	0.439	0.343	0.343	0.401	0.66	0.515	0.541	0.356	0.408	0.465	0.315	0.313	0.329	-	0.5	-	-	0.643	0	0	-	0	-	0.25	0	0.625	intergenic	-
DMR	chr1:101085958-101086757	800	8	0.702	0.55	-0.152	19.892	non	non	0.667	0.728	0.697	0.791	0.793	0.814	0.859	0.748	0.819	0.508	0.556	0.519	0.782	0.73	0.775	0.827	0.886	0.799	0.333	0	-	-	-	0	-	0	0	1	0	0.037	-	intergenic	-
DMR	chr1:101091363-101091827	465	16	0.611	0.467	-0.144	36.392	non	non	0.564	0.633	0.655	0.482	0.472	0.375	0.363	0.447	0.445	0.436	0.51	0.473	0.606	0.44	0.411	0.312	0.255	0.387	0	-	-	-	-	0	-	0.6	-	-	0.93	-	0	intergenic	-
DMR	chr1:101103822-101104332	511	5	0.877	0.763	-0.114	12.788	non	inter-hypo	0.898	0.909	0.893	0.866	0.884	0.894	0.846	0.847	0.821	0.709	0.765	0.823	0.806	0.808	0.862	0.842	0.765	0.812	-	-	-	-	0.75	-	-	-	-	-	0.5	0	0.5	intergenic	-
DMR	chr1:101108849-101109790	942	6	0.921	0.832	-0.089	13.346	non	non	0.918	0.932	0.929	0.9	0.87	0.858	0.773	0.878	0.896	0.785	0.865	0.871	0.882	0.776	0.858	0.905	0.825	0.862	-	-	-	-	-	-	-	-	-	-	-	-	-	intergenic	-
DMR	chr1:101118649-101119095	447	5	0.88	0.781	-0.099	10.775	trans	non	0.88	0.901	0.935	0.777	0.859	0.785	0.82	0.867	0.746	0.785	0.751	0.858	0.768	0.644	0.787	0.863	0.777	0.696	-	-	-	-	-	-	-	-	-	-	-	-	-	intergenic	-
DMR	chr1:101208751-101209371	621	4	0.841	0.704	-0.137	12.478	trans	non	0.84	0.832	0.852	0.738	0.69	0.73	0.563	0.742	0.709	0.589	0.668	0.823	0.803	0.542	0.647	0.619	0.504	0.675	-	-	-	-	-	-	-	-	-	-	-	-	-	intergenic	-
DMR	chr1:101218468-101218623	156	4	0.766	0.632	-0.134	9.623	non	non	0.75	0.779	0.789	0.61	0.718	0.653	0.653	0.495	0.687	0.569	0.665	0.644	0.696	0.506	0.664	0.517	0.585	0.732	0	-	-	-	-	-	-	-	-	-	-	-	-	intergenic	-
DMR	chr1:101225189-101227850	2662	12	0.919	0.764	-0.155	35.861	trans	non	0.949	0.918	0.9	0.795	0.751	0.748	0.656	0.786	0.823	0.677	0.733	0.879	0.737	0.484	0.769	0.786	0.61	0.742	1	-	-	0	-	-	-	-	-	-	-	-	0	intergenic	-
DMR	chr1:101230643-101233050	2408	14	0.823	0.683	-0.14	39.749	non	non	0.806	0.85	0.819	0.711	0.711	0.702	0.587	0.717	0.729	0.615	0.667	0.729	0.701	0.544	0.702	0.678	0.618	0.68	-	-	0	-	0.5	-	0	-	-	-	-	-	-	intergenic	-
DMR	chr1:101264249-101264927	679	7	0.924	0.817	-0.107	17.497	non	non-hypo	0.948	0.885	0.928	0.881	0.915	0.853	0.949	0.958	0.917	0.777	0.872	0.839	0.883	0.917	0.916	0.864	0.767	0.848	0	-	-	-	-	-	-	-	-	-	-	-	-	intergenic	-
DMR	chr1:101269839-101271890	2052	9	0.853	0.771	-0.082	18.561	inter	inter-hypo	0.87	0.825	0.864	0.794	0.71	0.745	0.674	0.768	0.754	0.747	0.784	0.764	0.704	0.579	0.65	0.776	0.704	0.703	-	-	0	-	-	-	-	0	-	-	-	0	0.139	intergenic	-
DMR	chr1:101277166-101277394	229	4	0.879	0.784	-0.095	8.827	non	non	0.93	0.886	0.944	0.893	0.92	0.808	0.877	0.86	0.936	0.804	0.827	0.812	0.897	0.796	0.853	0.818	0.861	0.858	-	-	0	-	-	-	-	-	-	0	-	-	-	intergenic	-
DMR	chr1:101369665-101369815	151	4	0.64	0.493	-0.146	8.763	trans	inter-hypo	0.636	0.659	0.622	0.59	0.611	0.549	0.448	0.564	0.575	0.393	0.6	0.459	0.505	0.443	0.517	0.502	0.392	0.419	0.25	-	-	-	-	0	-	-	-	0	-	-	-	promoter	ENSMUSG00000100088,Gm28801,processed_pseudogene	-
DMR	chr1:101370443-101371463	1021	5	0.747	0.576	-0.171	15.193	trans	non	0.815	0.765	0.768	0.515	0.603	0.472	0.154	0.535	0.603	0.493	0.583	0.675	0.461	0.108	0.386	0.518	0.13	0.426	0	-	-	-	-	0	-	-	-	-	-	-	-	promoter	ENSMUSG00000100088,Gm28801,processed_pseudogene	-
DMR	chr1:101374696-101376000	1305	10	0.82	0.665	-0.155	28.096	non	non	0.78	0.838	0.828	0.712	0.599	0.503	0.309	0.672	0.668	0.552	0.644	0.722	0.654	0.274	0.619	0.636	0.333	0.542	0	-	-	-	1	-	0	-	-	-	-	-	-	intergenic	-
DMR	chr1:101377774-101378083	310	5	0.776	0.611	-0.164	13.894	non	non	0.679	0.767	0.729	0.65	0.488	0.639	0.388	0.604	0.607	0.531	0.549	0.688	0.653	0.409	0.59	0.579	0.386	0.528	0.25	-	-	-	-	-	-	-	0	-	-	0	0	intergenic	-
DMR	chr1:101380362-101380587	226	4	0.831	0.699	-0.132	9.156	non	non	0.871	0.79	0.8	0.656	0.583	0.588	0.425	0.731	0.613	0.675	0.654	0.789	0.681	0.438	0.685	0.693	0.375	0.666	0	-	-	-	0	0	-	-	-	-	-	-	0	intergenic	-
DMR	chr1:101408163-101408532	370	6	0.929	0.82	-0.109	14.578	inter	non	0.956	0.905	0.934	0.772	0.819	0.762	0.317	0.818	0.836	0.795	0.765	0.911	0.84	0.294	0.82	0.846	0.374	0.802	-	-	-	-	-	-	-	-	-	-	-	-	-	intergenic	-
DMR	chr1:101409231-101409908	678	5	0.955	0.822	-0.133	16.738	trans	non	0.979	0.967	0.934	0.821	0.786	0.753	0.25	0.737	0.741	0.766	0.743	0.908	0.719	0.071	0.783	0.761	0	0.729	-	0	0	-	-	0	-	-	-	-	0	-	0	intergenic	-
DMR	chr1:101480994-101481700	707	8	0.771	0.623	-0.149	20.56	non	inter-hypo	0.798	0.775	0.741	0.606	0.573	0.582	0.36	0.452	0.51	0.499	0.647	0.7	0.548	0.445	0.488	0.54	0.301	0.432	-	0.35	-	-	-	-	0	-	-	-	-	-	0	intergenic	-
DMR	chr1:101570235-101570579	345	6	0.785	0.651	-0.134	13.769	non	non	0.736	0.816	0.838	0.604	0.642	0.763	0.785	0.732	0.611	0.693	0.65	0.623	0.704	0.879	0.655	0.696	1	0.692	-	-	-	0	-	-	-	-	-	-	-	-	-	intergenic	-
DMR	chr1:101572717-101573601	885	5	0.949	0.794	-0.155	18.111	inter	non	0.958	0.954	0.937	0.665	0.784	0.56	0.2	0.721	0.659	0.711	0.698	0.924	0.638	0.21	0.691	0.748	0.222	0.661	-	-	-	-	-	-	-	-	-	-	-	-	-	intergenic	-
DMR	chr1:101576493-101576950	458	4	0.788	0.61	-0.178	9.015	non	non	0.811	0.688	0.836	0.571	0.523	0.576	0.422	0.585	0.594	0.578	0.571	0.674	0.623	0.433	0.631	0.593	0.425	0.547	0	-	-	-	-	-	-	-	-	-	-	-	-	intergenic	-
DMR	chr1:101581120-101581789	670	7	0.565	0.715	0.151	-17.454	non	inter-hyper	0.622	0.607	0.549	0.714	0.661	0.705	0.827	0.673	0.617	0.71	0.7	0.725	0.786	0.788	0.732	0.66	0.773	0.629	-	0.5	0	-	-	-	-	-	-	-	-	-	0.5	intergenic	-
DMR	chr1:101638026-101639610	1585	8	0.85	0.654	-0.197	27.092	non	non	0.827	0.824	0.859	0.585	0.651	0.608	0.388	0.67	0.575	0.599	0.602	0.765	0.563	0.423	0.575	0.619	0.423	0.621	-	-	-	-	-	-	-	-	-	-	-	-	-	intergenic	-
DMR	chr1:101671105-101671477	373	5	0.869	0.702	-0.167	13.98	non	non	0.917	0.855	0.876	0.726	0.75	0.793	0.671	0.609	0.774	0.7	0.649	0.814	0.708	0.635	0.79	0.642	0.63	0.626	0	0	-	0	-	0	-	0.5	0	0	-	0	0.5	intergenic	-
DMR	chr1:101695190-101695322	133	4	0.819	0.915	0.096	-9.676	non	non	0.803	0.812	0.821	0.959	0.911	0.91	0.956	0.971	0.955	0.89	0.915	0.928	0.927	0.867	0.949	0.97	0.992	0.927	-	-	-	-	-	-	-	-	-	-	-	-	-	intergenic	-
DMR	chr1:101807653-101808249	597	4	0.677	0.471	-0.206	11.305	non	non	0.675	0.712	0.633	0.58	0.477	0.625	0.393	0.626	0.641	0.471	0.442	0.588	0.547	0.351	0.644	0.559	0.412	0.656	-	-	-	-	-	-	-	-	-	-	-	-	-	intergenic	-
DMR	chr1:101821659-101823263	1605	7	0.917	0.733	-0.185	19.789	non	non	0.916	0.947	0.911	0.682	0.656	0.7	0.289	0.695	0.673	0.617	0.68	0.904	0.697	0.403	0.566	0.687	0.423	0.623	1	-	-	-	-	-	-	-	-	-	0	-	0	intergenic	-
DMR	chr1:101851607-101851899	293	4	0.59	0.393	-0.197	12.034	non	non	0.478	0.509	0.704	0.329	0.136	0.171	0.22	0.22	0.243	0.391	0.41	0.336	0.251	0.206	0.194	0.354	0.24	0.353	-	1	-	-	-	-	-	0.25	0	-	-	-	0	intergenic	-
DMR	chr1:101910868-101911096	229	4	0.901	0.805	-0.096	8.418	non	non	0.923	0.85	0.933	0.782	0.746	0.734	0.69	0.782	0.847	0.76	0.755	0.829	0.735	0.641	0.723	0.735	0.7	0.854	-	0	0	-	-	0	0	-	-	-	-	0	0	intergenic	-
DMR	chr1:101939474-101940609	1136	19	0.784	0.903	0.119	-47.437	non	non	0.737	0.781	0.814	0.873	0.904	0.828	0.852	0.818	0.828	0.926	0.882	0.922	0.845	0.846	0.853	0.802	0.825	0.842	0	-	0	-	0.875	-	0	-	0	-	0.25	0	0	intergenic	-
DMR	chr1:101943263-101943725	463	4	0.926	0.784	-0.142	12.086	non	non	0.949	0.925	0.932	0.695	0.735	0.702	0.478	0.709	0.662	0.695	0.65	0.899	0.732	0.438	0.643	0.593	0.491	0.673	-	-	-	-	-	0	-	-	-	-	-	-	0	intergenic	-
DMR	chr1:101951645-101952080	436	4	0.73	0.582	-0.148	10.128	non	non	0.765	0.718	0.796	0.535	0.574	0.685	0.515	0.615	0.599	0.624	0.63	0.673	0.594	0.533	0.58	0.462	0.559	0.614	-	-	-	-	-	-	-	-	-	-	-	-	-	intergenic	-
DMR	chr1:102028621-102029342	722	6	0.931	0.841	-0.09	14.224	non	non	0.932	0.902	0.933	0.898	0.905	0.893	0.893	0.955	0.944	0.842	0.863	0.769	0.891	0.923	0.899	0.927	0.984	0.892	-	-	0	-	-	-	0	-	-	-	-	-	-	intergenic	-
DMR	chr1:102122643-102123689	1047	33	0.641	0.907	0.266	-156.125	non	non	0.433	0.821	0.615	0.887	0.843	0.845	0.813	0.741	0.87	0.905	0.908	0.908	0.873	0.792	0.768	0.841	0.839	0.772	0.416	1	0	0.875	-	0.544	-	-	-	0.5	0.75	0	0.49	intergenic	-
DMR	chr1:102125606-102125843	238	4	0.846	0.705	-0.141	11.467	non	non	0.869	0.866	0.824	0.925	0.88	0.756	0.821	0.897	0.837	0.649	0.777	0.708	0.859	0.764	0.859	0.741	0.806	0.865	-	-	-	-	-	-	0.1	-	-	-	-	-	-	intergenic	-
DMR	chr1:102127069-102127834	766	6	0.789	0.669	-0.12	13.561	trans	non	0.739	0.833	0.842	0.791	0.806	0.761	0.814	0.747	0.708	0.697	0.755	0.619	0.837	0.707	0.668	0.659	0.756	0.691	-	-	-	-	-	-	-	-	-	-	-	-	-	intergenic	-
DMR	chr1:102255415-102256080	666	21	0.816	0.93	0.113	-51.339	non	non	0.798	0.83	0.846	0.918	0.918	0.872	0.906	0.837	0.837	0.921	0.955	0.965	0.853	0.85	0.802	0.81	0.895	0.836	0	0	0	0	0.816	0	0.45	0.8	0	0	-	1	0.357	intergenic	-
DMR	chr1:102388320-102389227	908	20	0.413	0.866	0.454	-168.97	non	non	0.398	0.497	0.34	0.839	0.873	0.822	0.759	0.807	0.814	0.887	0.889	0.826	0.879	0.861	0.84	0.812	0.748	0.79	0.415	1	-	0.833	0.778	0	0.269	0.724	0.025	0	0.807	0	0.133	intergenic	-
DMR	chr1:102521134-102521405	272	4	0.452	0.63	0.178	-10.88	non	non	0.435	0.39	0.394	0.821	0.647	0.51	0.73	0.537	0.612	0.642	0.658	0.49	0.574	0.61	0.399	0.479	0.58	0.569	-	-	-	-	-	-	-	-	-	-	-	-	-	genebody,transcript,intron	ENSMUSG00000101890,Gm3116,unprocessed_pseudogene	-
DMR	chr1:102526045-102527535	1491	31	0.444	0.827	0.383	-206.345	non	non	0.361	0.555	0.425	0.863	0.862	0.853	0.803	0.808	0.807	0.847	0.82	0.807	0.842	0.833	0.809	0.812	0.79	0.851	0	0.715	0.4	0	0.333	0	0.207	-	0	0	0.517	-	0	genebody,transcript,intron	ENSMUSG00000101890,Gm3116,unprocessed_pseudogene	-
DMR	chr1:102561181-102561472	292	10	0.177	0.297	0.12	-22.408	non	non	0.197	0.144	0.178	0.245	0.188	0.222	0.069	0.134	0.111	0.343	0.334	0.219	0.193	0.325	0.195	0.037	0.179	0.129	-	-	-	0	-	-	-	0.5	0	-	-	-	0	intergenic	-
DMR	chr1:102714637-102714908	272	4	0.404	0.543	0.139	-9.308	non	non	0.412	0.386	0.354	0.721	0.543	0.571	0.553	0.598	0.482	0.456	0.64	0.508	0.629	0.508	0.542	0.582	0.644	0.501	-	0.25	-	0.2	-	-	-	-	-	-	0.25	-	0	intergenic	-
DMR	chr1:102727914-102729239	1326	7	0.569	0.716	0.148	-18.902	non	non	0.577	0.569	0.558	0.818	0.822	0.882	0.87	0.867	0.858	0.716	0.773	0.657	0.877	0.812	0.776	0.843	0.895	0.768	0	-	-	-	0.417	-	-	-	0	-	-	-	0.084	intergenic	-
DMR	chr1:102839519-102842086	2568	10	0.725	0.856	0.131	-30.013	non	non	0.808	0.621	0.736	0.91	0.951	0.886	0.974	0.942	0.941	0.857	0.886	0.843	0.916	0.921	0.864	0.941	0.96	0.888	-	1	-	-	1	-	-	-	-	-	-	0	-	intergenic	-
DMR	chr1:102889856-102890611	756	4	0.457	0.599	0.141	-8.723	non	non	0.512	0.46	0.473	0.524	0.641	0.635	0.641	0.528	0.612	0.576	0.643	0.592	0.656	0.589	0.58	0.575	0.665	0.542	-	-	-	-	-	-	-	-	-	0	-	0	-	intergenic	-
DMR	chr1:102909496-102909751	256	8	0.381	0.55	0.169	-22.323	non	non	0.341	0.394	0.379	0.899	0.918	0.849	0.901	0.87	0.907	0.469	0.65	0.518	0.883	0.909	0.866	0.808	0.918	0.822	-	-	-	-	-	-	-	-	-	-	-	0	-	intergenic	-
DMR	chr1:102963045-102963582	538	26	0.77	0.931	0.161	-91.25	non	non	0.791	0.802	0.727	0.926	0.928	0.881	0.839	0.878	0.884	0.949	0.932	0.926	0.895	0.848	0.886	0.878	0.823	0.862	0.112	0.5	0	0.386	0.68	-	0.021	0.669	0.025	0	0.625	0.133	0.415	intergenic	-
DMR	chr1:102968298-102968411	114	4	0.611	0.742	0.132	-8.329	non	non	0.653	0.556	0.545	0.714	0.812	0.66	0.79	0.871	0.767	0.818	0.761	0.706	0.75	0.742	0.708	0.663	0.794	0.761	-	-	-	-	-	-	-	-	0	-	1	-	-	intergenic	-
DMR	chr1:103044883-103046912	2030	4	0.546	0.734	0.187	-12.048	non	non	0.696	0.652	0.606	0.907	0.922	0.914	0.962	0.887	0.914	0.836	0.912	0.701	0.946	0.945	0.874	0.86	0.98	0.908	-	-	-	-	-	-	0	-	-	-	1	-	-	intergenic	-
DMR	chr1:103060255-103060439	185	4	0.757	0.878	0.12	-9.7	non	non	0.744	0.725	0.789	0.96	0.946	0.878	0.968	0.935	0.954	0.856	0.946	0.854	0.959	0.942	0.968	0.931	0.94	0.963	-	0.5	-	0.05	-	-	-	-	-	0	1	-	-	intergenic	-
DMR	chr1:103071700-103072456	757	5	0.517	0.782	0.264	-20.303	non	inter-hyper	0.556	0.483	0.501	0.76	0.815	0.757	0.869	0.895	0.712	0.799	0.868	0.689	0.86	0.827	0.832	0.779	0.9	0.784	-	0.928	-	0	1	-	0	-	0	-	-	-	-	intergenic	-
DMR	chr1:103084607-103088097	3491	10	0.598	0.747	0.15	-23.402	non	non	0.627	0.545	0.605	0.904	0.89	0.87	0.972	0.824	0.868	0.736	0.827	0.655	0.899	0.885	0.859	0.824	0.982	0.896	-	-	-	-	-	-	-	-	-	-	-	-	-	intergenic	-
DMR	chr1:103108072-103108734	663	5	0.46	0.575	0.115	-11.596	non	non	0.472	0.396	0.486	0.604	0.631	0.632	0.589	0.607	0.613	0.61	0.562	0.553	0.714	0.591	0.641	0.626	0.666	0.552	-	-	-	-	1	-	-	-	-	-	-	-	-	intergenic	-
DMR	chr1:103121311-103121455	145	5	0.674	0.793	0.119	-10.475	non	non	0.733	0.598	0.635	0.862	0.867	0.802	0.925	0.832	0.882	0.743	0.852	0.748	0.898	0.8	0.768	0.846	0.873	0.821	-	-	-	-	-	0	-	-	-	-	-	-	-	intergenic	-
DMR	chr1:103131367-103133941	2575	5	0.769	0.9	0.131	-11.564	non	non	0.867	0.708	0.704	0.948	0.948	0.916	0.933	0.961	0.905	0.869	0.926	0.899	0.988	0.925	0.915	0.954	0.966	0.951	-	-	-	-	-	0	0	-	0	-	0.167	0	-	intergenic	-
DMR	chr1:103233245-103234034	790	6	0.67	0.823	0.154	-14.368	non	non	0.71	0.575	0.619	0.935	0.931	0.883	0.944	0.925	0.936	0.721	0.901	0.825	0.945	0.934	0.878	0.913	0.982	0.842	-	1	-	0	-	-	-	0	-	-	-	-	-	genebody,transcript,intron	ENSMUSG00000100955,Gm18728,unprocessed_pseudogene	-
DMR	chr1:103316652-103316958	307	5	0.285	0.413	0.128	-11.362	non	non	0.25	0.244	0.299	0.648	0.68	0.617	0.773	0.572	0.634	0.384	0.415	0.355	0.591	0.508	0.408	0.714	0.812	0.616	-	-	-	-	-	0	0.25	-	-	-	-	-	0.5	intergenic	-
DMR	chr1:103324950-103325136	187	5	0.486	0.344	-0.142	11.96	non	non	0.525	0.447	0.499	0.295	0.318	0.339	0.108	0.163	0.147	0.348	0.21	0.418	0.31	0.35	0.248	0.329	0.169	0.236	0	0.867	0.05	0	1	0	0.278	0.833	1	-	0.821	0	0	intergenic	-
DMR	chr1:103350364-103350708	345	4	0.691	0.833	0.142	-11.276	non	non	0.725	0.742	0.627	0.932	0.949	0.925	0.952	0.927	1	0.824	0.913	0.78	0.918	0.861	0.924	0.965	0.956	0.902	0	-	-	0	0.5	-	0	-	-	-	-	0	-	intergenic	-
DMR	chr1:103571599-103572407	809	5	0.637	0.816	0.179	-19.515	non	non	0.759	0.539	0.612	0.881	0.939	0.899	0.915	0.883	0.866	0.779	0.869	0.785	0.915	0.887	0.828	0.885	0.954	0.899	0	-	-	-	1	-	-	-	-	-	1	-	1	intergenic	-
DMR	chr1:103575366-103577877	2512	9	0.693	0.827	0.134	-24.919	non	non	0.753	0.621	0.736	0.935	0.946	0.946	0.954	0.929	0.958	0.822	0.904	0.794	0.946	0.926	0.906	0.979	0.953	0.926	0	-	-	-	-	0	-	-	-	-	-	-	0.062	intergenic	-
DMR	chr1:103582089-103582764	676	6	0.578	0.731	0.153	-14.721	non	non	0.592	0.546	0.65	0.838	0.822	0.8	0.956	0.94	0.815	0.696	0.794	0.743	0.813	0.849	0.844	0.876	0.92	0.882	-	-	-	-	-	-	-	-	-	-	-	-	-	intergenic	-
DMR	chr1:103598828-103599821	994	7	0.313	0.499	0.186	-22.918	non	non	0.326	0.285	0.289	0.52	0.717	0.604	0.664	0.622	0.547	0.447	0.624	0.45	0.572	0.667	0.514	0.634	0.517	0.556	0	0.833	-	-	0.75	-	0.084	-	0	-	0.5	-	0.125	intergenic	-
DMR	chr1:103602542-103603563	1022	4	0.492	0.71	0.218	-16.688	non	non	0.493	0.472	0.514	0.88	0.874	0.934	0.945	0.897	0.899	0.646	0.778	0.7	0.898	0.927	0.873	0.891	0.984	0.903	-	-	-	-	-	-	-	-	-	-	-	-	0	intergenic	-
DMR	chr1:103606132-103609064	2933	13	0.579	0.748	0.17	-39.637	non	non	0.598	0.502	0.553	0.917	0.926	0.925	0.937	0.898	0.899	0.749	0.787	0.678	0.949	0.911	0.876	0.884	0.951	0.941	-	-	0	-	-	-	-	-	-	-	0	-	1	intergenic	-
DMR	chr1:103615308-103615683	376	4	0.532	0.746	0.214	-14.239	non	inter-hyper	0.537	0.385	0.503	0.623	0.678	0.632	0.807	0.727	0.707	0.61	0.777	0.675	0.749	0.755	0.79	0.637	0.709	0.707	-	-	-	-	-	-	-	-	-	-	-	-	-	intergenic	-
DMR	chr1:103627787-103628600	814	4	0.702	0.844	0.142	-11.656	non	non	0.759	0.603	0.721	0.886	0.915	0.863	0.933	0.901	0.907	0.797	0.845	0.825	0.982	0.876	0.844	0.909	0.907	0.894	-	-	-	-	0	0	-	-	-	-	-	-	0.5	intergenic	-
DMR	chr1:103631271-103633450	2180	6	0.65	0.777	0.126	-13.191	non	non	0.687	0.649	0.694	0.928	0.938	0.959	0.974	0.917	0.909	0.763	0.856	0.787	0.941	0.927	0.93	0.98	0.975	0.94	-	-	-	-	-	-	-	-	-	-	-	-	1	intergenic	-
DMR	chr1:103670656-103671023	368	4	0.679	0.792	0.113	-9.71	non	non	0.647	0.627	0.697	0.903	0.929	0.957	0.947	0.967	0.938	0.789	0.81	0.751	0.971	0.943	0.893	0.94	0.96	0.915	-	-	-	-	-	-	0	-	-	-	-	-	-	intergenic	-
DMR	chr1:103746875-103747539	665	19	0.589	0.797	0.207	-64.827	non	non	0.542	0.594	0.618	0.756	0.706	0.886	0.73	0.607	0.718	0.856	0.773	0.778	0.846	0.913	0.858	0.674	0.729	0.667	0	0.204	-	0.3	0	0.333	0	0.667	0.275	0.167	0.5	0	0.607	intergenic	-
DMR	chr1:103899311-103900445	1135	8	0.885	0.752	-0.133	23.23	non	non	0.887	0.85	0.905	0.867	0.901	0.8	0.85	0.791	0.819	0.707	0.785	0.757	0.879	0.756	0.751	0.821	0.918	0.865	0.5	-	-	-	-	0	-	-	-	0.1	-	-	-	intergenic	-
DMR	chr1:104144449-104144822	374	4	0.693	0.516	-0.177	8.575	non	non	0.67	0.721	0.696	0.752	0.718	0.689	0.603	0.704	0.677	0.47	0.564	0.653	0.754	0.466	0.679	0.689	0.663	0.689	-	-	-	-	-	-	-	-	-	-	-	-	0	intergenic	-
DMR	chr1:104431519-104431761	243	4	0.841	0.723	-0.118	8.481	non	non	0.882	0.776	0.875	0.784	0.807	0.742	0.691	0.845	0.813	0.695	0.684	0.778	0.829	0.577	0.757	0.736	0.792	0.797	-	0	-	-	-	-	-	-	-	-	-	-	-	intergenic	-
DMR	chr1:104469503-104469984	482	4	0.97	0.822	-0.148	12.974	non	non	0.975	0.976	0.963	0.765	0.714	0.745	0.505	0.708	0.715	0.704	0.782	0.94	0.748	0.437	0.754	0.764	0.443	0.795	-	-	-	0	-	-	0	-	-	-	-	-	-	promoter	ENSMUSG00000100059,Gm29140,processed_pseudogene	-
DMR	chr1:104479312-104481771	2460	15	0.942	0.785	-0.157	52.199	inter	non	0.945	0.949	0.941	0.775	0.779	0.84	0.626	0.823	0.821	0.685	0.721	0.931	0.789	0.461	0.73	0.798	0.647	0.775	0	0.5	0	-	1	0	0	-	0	0	-	-	0	intergenic	-
DMR	chr1:104505275-104506437	1163	5	0.904	0.706	-0.198	14.159	non	non	0.891	0.919	0.9	0.66	0.693	0.711	0.352	0.666	0.662	0.599	0.648	0.862	0.725	0.367	0.645	0.642	0.383	0.693	-	0	0	-	-	-	-	-	-	-	0	-	-	intergenic	-
DMR	chr1:104584555-104584689	135	5	0.937	0.844	-0.093	10.325	trans	non	0.957	0.939	0.917	0.926	0.82	0.912	0.706	0.877	0.889	0.795	0.864	0.881	0.878	0.647	0.898	0.835	0.623	0.911	-	-	-	0	-	-	-	-	-	-	-	-	-	intergenic	-
DMR	chr1:104657853-104658135	283	10	0.667	0.481	-0.186	28.304	non	non-hypo	0.68	0.692	0.611	0.802	0.762	0.637	0.702	0.665	0.739	0.333	0.333	0.556	0.907	0.835	0.763	0.582	0.587	0.591	0.659	1	-	-	-	-	-	-	-	-	-	-	-	intergenic	-
DMR	chr1:104825339-104825640	302	4	0.969	0.739	-0.23	16.994	non	non	0.967	0.952	1	0.591	0.732	0.604	0.25	0.668	0.705	0.677	0.697	0.935	0.583	0.25	0.73	0.575	0.25	0.712	-	-	-	-	-	0	0	-	-	-	-	-	0	genebody,transcript,intron	ENSMUSG00000050840,Cdh20,protein_coding	mmu-miR-26/148/152/188/19/377
DMR	chr1:104970594-104970759	166	5	0.734	0.836	0.102	-10.133	non	non	0.699	0.717	0.806	0.921	0.915	0.895	0.97	0.936	0.882	0.909	0.882	0.784	0.89	0.96	0.902	0.87	0.979	0.898	-	-	-	-	-	-	-	-	-	-	-	-	0	genebody,transcript,intron	ENSMUSG00000050840,Cdh20,protein_coding	mmu-miR-26/148/152/188/19/377
DMR	chr1:105114471-105115222	752	5	0.967	0.86	-0.107	12.665	non	non	0.989	0.985	0.978	0.666	0.709	0.793	0.4	0.683	0.784	0.809	0.767	0.97	0.762	0.4	0.797	0.749	0.388	0.684	-	-	-	-	0	-	0	-	0	-	-	-	0	promoter	ENSMUSG00000099669,Gm29012,lncRNA	-
DMR	chr1:10538930-10539313	384	7	0.742	0.604	-0.138	15.463	non	inter-hypo	0.741	0.722	0.762	0.772	0.793	0.775	0.755	0.754	0.827	0.611	0.588	0.653	0.729	0.699	0.683	0.821	0.716	0.792	-	-	-	-	-	-	-	1	-	-	-	-	-	genebody,transcript,intron	ENSMUSG00000042501,Cpa6,protein_coding	mmu-miR-493
DMR	chr1:10540716-10541312	597	4	0.829	0.728	-0.101	9.53	non	non	0.819	0.848	0.793	0.893	0.859	0.932	0.869	0.958	0.98	0.697	0.699	0.726	0.879	0.913	0.823	0.896	0.863	0.836	-	-	-	-	-	-	-	-	-	-	-	-	-	genebody,transcript,intron	ENSMUSG00000042501,Cpa6,protein_coding	mmu-miR-493
DMR	chr1:10573751-10573960	210	4	0.961	0.856	-0.105	11.546	non	non	0.986	0.969	0.973	0.886	0.895	0.906	0.871	0.899	0.918	0.83	0.91	0.808	0.858	0.83	0.887	0.948	0.614	0.939	0.642	1	-	0	-	0	0.183	-	-	-	1	-	1	genebody,transcript,intron	ENSMUSG00000042501,Cpa6,protein_coding	mmu-miR-493
DMR	chr1:105827758-105828111	354	8	0.392	0.23	-0.162	20.035	non	non	0.37	0.458	0.295	0.214	0.241	0.226	0.195	0.246	0.261	0.269	0.107	0.245	0.264	0.153	0.205	0.132	0.172	0.232	0	1	-	0	-	0	-	-	0	-	-	0	0	genebody,transcript,intron	ENSMUSG00000026321,Tnfrsf11a,protein_coding	mmu-miR-136/181/19/28/543
DMR	chr1:105839211-105839938	728	24	0.285	0.483	0.198	-76.834	non	non	0.289	0.347	0.248	0.582	0.782	0.786	0.526	0.26	0.536	0.463	0.432	0.528	0.693	0.763	0.777	0.372	0.656	0.718	0.007	0.549	0	-	0.752	0	0.012	0.457	0	0	0.91	0.012	0.119	genebody,transcript,intron	ENSMUSG00000026321,Tnfrsf11a,protein_coding	mmu-miR-136/181/19/28/543
DMR	chr1:105868063-105868577	515	5	0.962	0.856	-0.106	13.264	non	non	0.96	0.989	0.968	0.889	0.91	0.922	0.895	0.898	0.963	0.84	0.815	0.936	0.912	0.756	0.898	0.908	0.879	0.887	-	1	0	0.089	-	0	0	1	0	-	0.833	-	0.875	intergenic	-
DMR	chr1:105946115-105946820	706	13	0.857	0.717	-0.14	36.072	non	non	0.865	0.888	0.83	0.777	0.811	0.87	0.699	0.769	0.785	0.746	0.726	0.72	0.897	0.781	0.587	0.867	0.727	0.741	0	0.1	0.05	0	0	0	0	0.167	0.042	0	0.7	0	0	intergenic	-
DMR	chr1:105971199-105971429	231	4	0.803	0.684	-0.119	8.593	non	non	0.829	0.903	0.759	0.734	0.826	0.735	0.71	0.689	0.837	0.641	0.691	0.775	0.886	0.679	0.685	0.841	0.9	0.756	-	1	-	-	-	-	0.143	-	-	0	-	-	0	intergenic	-
DMR	chr1:106100038-106100293	256	4	0.811	0.685	-0.126	8.543	non	non	0.823	0.835	0.867	0.811	0.787	0.856	0.638	0.699	0.757	0.682	0.691	0.757	0.813	0.709	0.765	0.643	0.752	0.724	0	-	0	-	-	0.8	0	-	0	-	-	-	1	intergenic	-
DMR	chr1:106389796-106389967	172	5	0.931	0.806	-0.125	12.832	non	non	0.957	0.935	0.92	0.702	0.786	0.868	0.746	0.855	0.849	0.786	0.653	0.9	0.854	0.681	0.889	0.871	0.728	0.835	-	-	0	-	-	0	0	-	-	-	-	-	-	genebody,transcript,CDS,exon,intron	ENSMUSG00000044340,Phlpp1,protein_coding	mmu-miR-136/224/299/300/381/3064/379/411/382/542/874
DMR	chr1:106482769-106483041	273	4	0.87	0.743	-0.127	10.304	non	non	0.904	0.929	0.879	0.867	0.889	0.793	0.878	0.9	0.914	0.758	0.757	0.746	0.811	0.844	0.723	0.877	0.934	0.885	-	-	-	-	-	-	-	-	-	-	-	-	-	intergenic	-
DMR	chr1:106743726-106743894	169	6	0.944	0.861	-0.083	13.091	non	non	0.963	0.963	0.918	0.97	0.961	0.9	0.971	0.97	0.986	0.874	0.899	0.807	0.925	0.861	0.936	0.983	0.972	0.922	0	-	-	1	-	-	1	0.9	-	-	-	0	-	genebody,transcript,CDS,exon,intron	ENSMUSG00000009905,Kdsr,protein_coding	mmu-miR-129/181/322/485/503/221/222/300/381/378/455/543
DMR	chr1:106817224-106817495	272	6	0.089	0.191	0.101	-14.659	non	non	0.076	0.079	0.116	0.122	0.13	0.114	0.054	0.14	0.06	0.18	0.264	0.18	0.117	0.152	0.033	0.048	0.052	0.171	0	0	0	0	-	0	0	1	0	-	0	0	0	intergenic	-
DMR	chr1:107008655-107009073	419	9	0.191	0.3	0.109	-18.822	trans	trans-hyper	0.133	0.232	0.215	0.237	0.247	0.2	0.207	0.148	0.201	0.302	0.283	0.281	0.291	0.395	0.292	0.225	0.27	0.242	0	0.7	0	-	-	0	0	0.68	-	-	0.617	0	0	intergenic	-
DMR	chr1:107120529-107120657	129	6	0.797	0.912	0.115	-14.68	non	non	0.831	0.659	0.856	0.938	0.875	0.845	0.876	0.786	0.903	0.941	0.942	0.908	0.883	0.899	0.876	0.84	0.893	0.813	0.5	-	-	-	0.5	-	-	-	-	-	-	-	0.5	intergenic	-
DMR	chr1:107124187-107124543	357	4	0.702	0.579	-0.122	8.842	non	non	0.653	0.708	0.728	0.696	0.752	0.696	0.863	0.797	0.792	0.517	0.58	0.603	0.702	0.625	0.792	0.754	0.881	0.595	-	-	-	-	-	-	-	-	-	-	-	-	-	intergenic	-
DMR	chr1:10719952-10720375	424	4	0.683	0.5	-0.182	12.517	non	non	0.685	0.715	0.724	0.595	0.545	0.705	0.608	0.695	0.667	0.6	0.564	0.508	0.686	0.626	0.526	0.656	0.55	0.666	0	-	-	0	-	-	-	-	-	-	-	-	-	intergenic	-
DMR	chr1:107242266-107242691	426	12	0.726	0.859	0.133	-30.256	non	non	0.712	0.731	0.7	0.614	0.645	0.585	0.532	0.559	0.572	0.827	0.845	0.898	0.645	0.57	0.597	0.586	0.567	0.543	0.327	0.5	-	0	-	0.125	0.214	0.45	0	0	0	0	0.136	genebody,transcript,intron	ENSMUSG00000073602,Serpinb3b,protein_coding	-
DMR	chr1:107391131-107391678	548	13	0.747	0.875	0.127	-31.418	non	non	0.761	0.74	0.798	0.923	0.918	0.932	0.892	0.809	0.891	0.912	0.858	0.882	0.949	0.94	0.85	0.86	0.935	0.92	0	-	-	-	-	0	0	0.386	0	-	-	0	0	intergenic	-
DMR	chr1:107711258-107712024	767	7	0.943	0.838	-0.105	17.368	non	non	0.919	0.959	0.953	0.891	0.931	0.857	0.813	0.848	0.865	0.808	0.819	0.886	0.866	0.762	0.866	0.884	0.785	0.854	0	-	-	-	-	-	-	1	-	-	-	-	0	intergenic	-
DMR	chr1:107879587-107879939	353	4	0.97	0.864	-0.106	9.373	inter	non	0.969	0.991	0.966	0.795	0.72	0.816	0.321	0.808	0.752	0.766	0.77	0.958	0.759	0.313	0.76	0.852	0.3	0.67	-	-	-	-	-	-	0	-	0	0	-	-	-	intergenic	-
DMR	chr1:107904864-107905755	892	6	0.982	0.863	-0.119	16.908	non	non	0.99	0.988	0.979	0.764	0.814	0.812	0.5	0.736	0.741	0.797	0.831	0.956	0.828	0.566	0.763	0.834	0.592	0.758	-	1	-	-	-	-	-	-	-	-	-	0	-	intergenic	-
DMR	chr1:107916350-107916687	338	4	0.969	0.893	-0.076	10.806	non	non	0.952	0.963	0.984	0.988	0.965	0.968	0.984	0.982	0.975	0.875	0.875	0.917	0.928	0.934	0.978	0.988	0.982	0.887	-	1	-	-	-	-	-	-	-	-	-	-	0	promoter	ENSMUSG00000100457,D830032E09Rik,lncRNA	-
DMR	chr1:10792427-10792973	547	16	0.767	0.942	0.175	-60.152	non	non	0.749	0.762	0.776	0.923	0.934	0.853	0.851	0.845	0.874	0.941	0.949	0.942	0.897	0.864	0.919	0.872	0.824	0.797	0.267	-	-	-	0	0	0	-	0.222	-	0.5	-	-	intergenic	-
DMR	chr1:108064747-108065263	517	4	0.921	0.808	-0.113	11.32	trans	non	0.925	0.904	0.942	0.787	0.663	0.85	0.786	0.726	0.874	0.72	0.782	0.869	0.855	0.499	0.805	0.807	0.423	0.773	-	-	-	-	-	-	-	0	-	-	-	-	-	intergenic	-
DMR	chr1:108102677-108103851	1175	4	0.97	0.838	-0.132	12.842	non	non	0.974	0.991	0.955	0.719	0.774	0.692	0.5	0.784	0.808	0.796	0.778	0.942	0.822	0.489	0.76	0.762	0.489	0.696	-	-	-	-	-	-	-	-	-	-	-	-	-	intergenic	-
DMR	chr1:108133406-108135027	1622	6	0.745	0.572	-0.173	15.982	trans	non	0.801	0.82	0.734	0.613	0.586	0.632	0.262	0.614	0.549	0.528	0.55	0.7	0.607	0.226	0.545	0.524	0.214	0.519	-	-	0	-	-	0	-	-	0	-	-	0	0.167	intergenic	-
DMR	chr1:108209631-108209924	294	4	0.931	0.823	-0.107	8.52	trans	inter-hypo	0.945	0.938	0.959	0.833	0.829	0.824	0.674	0.807	0.837	0.857	0.792	0.905	0.79	0.676	0.774	0.729	0.691	0.737	0	-	-	-	-	-	-	-	0.2	-	-	-	0	intergenic	-
DMR	chr1:108280122-108280397	276	5	0.777	0.655	-0.121	11.097	non	non	0.762	0.836	0.775	0.683	0.711	0.685	0.525	0.619	0.665	0.676	0.673	0.669	0.671	0.718	0.653	0.529	0.637	0.635	-	-	-	-	-	0	0	-	-	-	0.5	-	0.5	intergenic	-
DMR	chr1:108496751-108496956	206	6	0.128	0.24	0.112	-13.183	trans	inter-hyper	0.084	0.127	0.12	0.079	0.148	0.118	0.124	0.165	0.161	0.213	0.265	0.205	0.238	0.221	0.14	0.131	0.228	0.18	0.422	0.593	-	-	-	0	0.34	1	-	-	0.75	0	-	intergenic	-
DMR	chr1:108560002-108560761	760	5	0.936	0.8	-0.137	15.639	non	non	0.935	0.912	0.966	0.815	0.741	0.746	0.738	0.825	0.786	0.768	0.757	0.861	0.816	0.673	0.791	0.776	0.662	0.809	0.333	-	0	0	-	0	-	-	-	-	-	-	0.267	intergenic	-
DMR	chr1:108562093-108562835	743	5	0.795	0.633	-0.163	13.678	non	non	0.767	0.758	0.858	0.637	0.592	0.653	0.577	0.741	0.676	0.597	0.609	0.686	0.682	0.502	0.603	0.632	0.491	0.612	0	-	-	-	1	-	-	-	-	-	-	-	0	intergenic	-
DMR	chr1:108597165-108597293	129	8	0.702	0.834	0.133	-15.984	non	non	0.675	0.702	0.535	0.785	0.729	0.838	0.816	0.736	0.793	0.777	0.801	0.823	0.661	0.754	0.855	0.759	0.711	0.749	0.349	-	-	-	0.835	0.6	0	1	0	0	0	0	0.625	intergenic	-
DMR	chr1:108602349-108603503	1155	8	0.647	0.51	-0.137	16.556	non	inter-hypo	0.698	0.613	0.648	0.689	0.646	0.658	0.522	0.639	0.694	0.383	0.513	0.576	0.644	0.558	0.541	0.695	0.608	0.689	0.215	0.75	-	-	-	-	0	-	-	-	-	-	0.6	intergenic	-
DMR	chr1:108604971-108605192	222	5	0.87	0.717	-0.153	14.344	non	non	0.881	0.886	0.873	0.791	0.714	0.793	0.624	0.735	0.742	0.617	0.689	0.846	0.813	0.621	0.816	0.794	0.618	0.769	-	-	-	-	-	-	-	-	-	-	-	-	-	intergenic	-
DMR	chr1:108606753-108606983	231	5	0.863	0.658	-0.206	16.946	non	non	0.87	0.892	0.846	0.644	0.686	0.759	0.439	0.621	0.715	0.539	0.597	0.802	0.64	0.334	0.657	0.64	0.48	0.721	-	-	-	-	-	-	0	-	-	-	-	-	-	intergenic	-
DMR	chr1:108610355-108611023	669	5	0.815	0.689	-0.126	11.935	non	non	0.783	0.808	0.82	0.664	0.806	0.729	0.556	0.763	0.73	0.601	0.654	0.787	0.727	0.585	0.754	0.647	0.555	0.761	-	-	-	-	-	-	-	-	-	0	-	-	-	promoter	ENSMUSG00000101231,Gm28283,processed_pseudogene	-
DMR	chr1:108611826-108613106	1281	6	0.862	0.714	-0.148	16.064	non	non	0.821	0.858	0.888	0.772	0.752	0.702	0.488	0.741	0.745	0.604	0.62	0.839	0.729	0.479	0.714	0.715	0.504	0.674	0	-	-	-	-	-	-	-	-	-	-	-	-	promoter,exon,genebody,transcript	ENSMUSG00000101231,Gm28283,processed_pseudogene	-
DMR	chr1:108619755-108620789	1035	8	0.706	0.543	-0.164	24.645	non	non	0.714	0.756	0.686	0.691	0.749	0.649	0.613	0.707	0.69	0.575	0.518	0.617	0.697	0.6	0.655	0.647	0.619	0.709	0.1	-	-	-	0.785	-	0	0.5	-	0	0.75	0	0.4	intergenic	-
DMR	chr1:108624768-108624926	159	8	0.838	0.722	-0.116	15.971	non	non	0.807	0.839	0.799	0.701	0.695	0.662	0.593	0.525	0.826	0.612	0.627	0.718	0.693	0.583	0.669	0.532	0.423	0.629	0	0.591	-	0.347	0	0	0	0.619	0	-	0	0	0.343	intergenic	-
DMR	chr1:108659222-108660836	1615	5	0.888	0.71	-0.179	16.326	non	non	0.879	0.946	0.861	0.646	0.606	0.705	0.393	0.702	0.698	0.618	0.611	0.843	0.633	0.329	0.642	0.72	0.335	0.609	-	-	-	-	-	-	-	-	-	-	-	0	0	intergenic	-
DMR	chr1:108745979-108747263	1285	8	0.907	0.769	-0.137	25.687	non	non	0.92	0.918	0.925	0.847	0.88	0.838	0.806	0.776	0.822	0.673	0.771	0.868	0.871	0.655	0.723	0.869	0.806	0.866	-	-	-	-	1	-	-	-	-	-	-	-	-	intergenic	-
DMR	chr1:108747541-108749304	1764	8	0.919	0.758	-0.161	26.897	non	non	0.902	0.937	0.919	0.807	0.736	0.773	0.574	0.796	0.765	0.627	0.724	0.865	0.825	0.54	0.711	0.712	0.602	0.783	-	-	-	-	-	-	-	-	-	-	-	0	-	intergenic	-
DMR	chr1:108771385-108772101	717	8	0.758	0.601	-0.156	20.888	trans	non	0.746	0.73	0.744	0.71	0.647	0.652	0.649	0.737	0.678	0.493	0.581	0.702	0.772	0.486	0.538	0.631	0.584	0.648	0	0	-	-	-	-	0	0	-	0	0	-	-	exon,genebody,transcript	ENSMUSG00000101097,Gm6679,processed_pseudogene	-
DMR	chr1:108779423-108781184	1762	14	0.857	0.675	-0.182	49.99	non	non	0.845	0.883	0.849	0.908	0.865	0.865	0.832	0.848	0.89	0.606	0.7	0.733	0.865	0.749	0.811	0.823	0.839	0.858	-	-	-	-	0.5	0	-	-	-	-	0.1	-	-	intergenic	-
DMR	chr1:108782204-108784096	1893	20	0.814	0.668	-0.146	50.319	non	non	0.819	0.824	0.818	0.757	0.777	0.76	0.701	0.751	0.788	0.63	0.704	0.689	0.783	0.664	0.711	0.787	0.7	0.743	0.3	-	-	0	-	-	0	-	-	-	-	-	0.08	intergenic	-
DMR	chr1:108789245-108789951	707	5	0.932	0.819	-0.113	13.333	non	non	0.942	0.928	0.939	0.889	0.901	0.834	0.738	0.905	0.871	0.8	0.817	0.866	0.934	0.628	0.841	0.897	0.878	0.873	-	-	-	-	-	-	0	1	-	-	-	-	-	intergenic	-
DMR	chr1:108801631-108803003	1373	10	0.567	0.436	-0.13	25.258	non	non	0.544	0.549	0.558	0.501	0.424	0.477	0.339	0.46	0.364	0.438	0.407	0.431	0.486	0.34	0.333	0.431	0.41	0.374	-	0	0	-	-	0	0	-	-	-	0.25	0	0	intergenic	-
DMR	chr1:108820090-108820477	388	8	0.714	0.544	-0.17	20.784	non	non	0.698	0.746	0.674	0.718	0.735	0.682	0.605	0.646	0.704	0.472	0.473	0.649	0.729	0.494	0.59	0.695	0.675	0.691	-	0	-	0	0.7	-	0.333	0.75	0	0	-	-	0	intergenic	-
DMR	chr1:10882241-10882666	426	5	0.958	0.849	-0.11	13.494	non	non	0.995	0.962	0.938	0.925	0.961	0.93	0.925	0.914	0.947	0.815	0.937	0.845	0.904	0.905	0.972	0.941	0.922	0.806	0	-	-	-	-	0.833	-	0.5	-	-	-	-	-	intergenic	-
DMR	chr1:108835630-108836361	732	4	0.893	0.718	-0.174	12.029	non	non	0.878	0.923	0.872	0.665	0.69	0.649	0.25	0.698	0.716	0.576	0.678	0.84	0.719	0.229	0.658	0.704	0.269	0.705	-	-	-	-	-	-	-	-	-	-	-	-	-	intergenic	-
DMR	chr1:108852850-108853219	370	4	0.925	0.824	-0.101	10.255	trans	non	0.954	0.973	0.951	0.886	0.938	0.934	0.907	0.902	0.962	0.823	0.787	0.912	0.869	0.818	0.922	0.914	0.819	0.901	1	1	-	-	-	-	0	-	-	-	-	0	0.267	intergenic	-
DMR	chr1:108857024-108858191	1168	4	0.869	0.697	-0.171	10.819	non	non	0.85	0.91	0.862	0.743	0.677	0.678	0.553	0.773	0.803	0.601	0.647	0.827	0.779	0.465	0.707	0.768	0.562	0.665	-	-	-	-	0	-	-	-	-	-	-	-	-	intergenic	-
DMR	chr1:109049697-109050379	683	5	0.898	0.705	-0.193	16.03	non	non	0.903	0.906	0.894	0.826	0.847	0.78	0.717	0.809	0.866	0.586	0.596	0.83	0.776	0.6	0.823	0.884	0.621	0.821	-	-	-	-	-	-	-	-	-	-	-	-	-	intergenic	-
DMR	chr1:109054200-109056280	2081	12	0.834	0.666	-0.168	43.728	non	non	0.859	0.84	0.807	0.805	0.803	0.802	0.724	0.765	0.802	0.582	0.631	0.719	0.779	0.598	0.74	0.812	0.69	0.79	0.036	0.875	-	-	-	0	0	1	0	0	0.5	-	0	intergenic	-
DMR	chr1:109061054-109063910	2857	12	0.84	0.675	-0.165	40.299	trans	non	0.817	0.886	0.842	0.781	0.791	0.727	0.775	0.665	0.76	0.624	0.698	0.727	0.797	0.569	0.671	0.688	0.643	0.68	-	-	-	-	-	0	-	-	0	-	0	-	-	intergenic	-
DMR	chr1:109066259-109067927	1669	35	0.574	0.876	0.302	-194.958	non	non	0.464	0.699	0.563	0.893	0.893	0.826	0.826	0.793	0.839	0.874	0.891	0.853	0.866	0.817	0.825	0.822	0.758	0.762	0.2	0.594	0.167	0	0.5	0.017	0.245	0.875	0.078	0.5	0.513	0	0.352	intergenic	-
DMR	chr1:109069114-109069801	688	7	0.89	0.754	-0.136	20.049	trans	non	0.9	0.922	0.87	0.829	0.796	0.771	0.784	0.817	0.833	0.724	0.768	0.827	0.829	0.675	0.678	0.789	0.771	0.755	0	1	0	-	-	-	0	-	0	-	0.75	-	0	intergenic	-
DMR	chr1:109210116-109210426	311	4	0.698	0.53	-0.168	9.185	inter	non	0.573	0.632	0.641	0.59	0.68	0.585	0.475	0.627	0.419	0.365	0.516	0.552	0.616	0.386	0.516	0.591	0.44	0.531	0	-	-	-	1	-	0.833	-	-	-	-	0	-	intergenic	-
DMR	chr1:109247011-109247330	320	4	0.911	0.764	-0.147	13.934	trans	non	0.893	0.865	0.955	0.853	0.782	0.734	0.734	0.891	0.78	0.763	0.72	0.81	0.848	0.658	0.732	0.786	0.73	0.681	0	-	0	-	-	-	-	-	-	0	1	-	0.75	intergenic	-
DMR	chr1:109259377-109259685	309	4	0.824	0.698	-0.126	10.29	non	non	0.853	0.92	0.844	0.713	0.647	0.586	0.477	0.627	0.474	0.756	0.741	0.726	0.698	0.571	0.423	0.623	0.467	0.603	-	-	-	-	-	0	-	-	-	-	-	-	0.5	intergenic	-
DMR	chr1:109269874-109273148	3275	23	0.738	0.844	0.107	-44.897	non	non	0.677	0.791	0.759	0.732	0.736	0.683	0.66	0.656	0.655	0.838	0.864	0.832	0.73	0.608	0.633	0.659	0.616	0.666	0	-	0	0	0	0	-	-	-	-	-	0	0	intergenic	-
DMR	chr1:109316812-109316929	118	4	0.527	0.382	-0.146	9.048	non	non	0.545	0.492	0.555	0.647	0.87	0.696	0.313	0.565	0.586	0.333	0.432	0.427	0.821	0.807	0.586	0.462	0.542	0.465	-	0	-	-	0	-	-	-	0	-	0.75	0	-	intergenic	-
DMR	chr1:109349040-109349899	860	31	0.566	0.859	0.293	-153.331	non	non	0.554	0.652	0.452	0.924	0.941	0.96	0.834	0.729	0.953	0.911	0.871	0.829	0.906	0.945	0.965	0.857	0.952	0.921	0	0.704	-	0	-	-	0	-	-	0	-	0	-	intergenic	-
DMR	chr1:109351575-109352249	675	7	0.943	0.804	-0.139	19.892	non	non	0.955	0.943	0.939	0.938	0.927	0.873	0.872	0.885	0.937	0.672	0.78	0.908	0.94	0.782	0.862	0.922	0.817	0.831	-	-	-	-	1	0	-	-	-	-	-	-	0	intergenic	-
DMR	chr1:109375573-109375905	333	4	0.725	0.567	-0.158	11.095	trans	non	0.709	0.734	0.706	0.719	0.764	0.736	0.757	0.737	0.762	0.45	0.531	0.611	0.775	0.407	0.699	0.765	0.528	0.684	-	-	-	-	-	-	0.5	-	-	-	1	-	-	intergenic	-
DMR	chr1:109405157-109405397	241	4	0.658	0.493	-0.166	10.287	non	non	0.552	0.685	0.787	0.668	0.526	0.57	0.398	0.666	0.481	0.532	0.364	0.479	0.576	0.54	0.4	0.599	0.423	0.428	-	-	-	-	-	-	-	-	-	-	-	-	0	intergenic	-
DMR	chr1:109458955-109459202	248	4	0.75	0.61	-0.14	8.342	non	non	0.784	0.668	0.82	0.738	0.782	0.688	0.722	0.609	0.834	0.563	0.66	0.671	0.814	0.657	0.684	0.566	0.59	0.831	-	-	-	-	-	-	-	-	-	-	-	-	-	intergenic	-
DMR	chr1:109467610-109468576	967	4	0.961	0.792	-0.169	15.866	non	non	0.964	0.95	0.974	0.933	0.98	0.928	0.974	0.932	0.954	0.745	0.773	0.913	0.951	0.821	0.931	0.976	0.775	0.953	0	-	-	-	-	-	-	-	-	-	-	-	0	intergenic	-
DMR	chr1:109491777-109492708	932	6	0.94	0.729	-0.211	21.432	non	non	0.965	0.946	0.92	0.829	0.875	0.882	0.753	0.843	0.848	0.589	0.681	0.887	0.835	0.548	0.828	0.881	0.595	0.83	1	-	-	-	1	0.133	-	1	-	-	-	0	0.878	intergenic	-
DMR	chr1:109498042-109498237	196	4	0.965	0.838	-0.127	12.594	trans	non	0.974	0.971	0.963	0.94	0.946	1	0.846	0.891	0.926	0.721	0.831	0.939	0.958	0.617	0.96	0.835	0.676	0.935	-	-	-	-	-	-	-	-	-	0	0.5	-	-	intergenic	-
DMR	chr1:109532930-109533554	625	8	0.932	0.783	-0.149	21.212	trans	non	0.904	0.925	0.981	0.895	0.903	0.903	0.855	0.906	0.868	0.771	0.708	0.889	0.939	0.643	0.91	0.868	0.666	0.928	0	-	-	-	-	1	-	-	-	-	-	0	0	intergenic	-
DMR	chr1:10970706-10970986	281	14	0.57	0.897	0.327	-78.864	non	non	0.503	0.589	0.619	0.889	0.932	0.914	0.828	0.802	0.919	0.903	0.908	0.893	0.963	0.916	0.921	0.915	0.856	0.923	0.011	0	-	0	-	0.4	0	0.604	-	-	0.509	0	0.608	intergenic	-
DMR	chr1:109732434-109733332	899	6	0.706	0.569	-0.137	14.962	non	non	0.676	0.748	0.701	0.525	0.611	0.526	0.491	0.525	0.641	0.58	0.586	0.527	0.569	0.584	0.561	0.523	0.658	0.567	-	-	-	0	-	-	-	-	-	-	-	-	-	intergenic	-
DMR	chr1:110059776-110060215	440	4	0.925	0.737	-0.188	14.686	trans	non	0.956	0.929	0.913	0.767	0.721	0.797	0.333	0.804	0.669	0.578	0.747	0.873	0.734	0.333	0.709	0.753	0	0.795	-	-	-	-	-	-	-	-	-	-	-	-	-	genebody,transcript,intron	ENSMUSG00000026312,Cdh7,protein_coding	mmu-miR-136/148/152/24/455
DMR	chr1:110159638-110160002	365	6	0.955	0.843	-0.112	15.884	non	non	0.986	0.926	0.959	0.815	0.805	0.833	0.63	0.859	0.801	0.791	0.78	0.909	0.772	0.632	0.791	0.854	0.622	0.724	-	-	-	-	-	0.056	-	-	-	-	0.5	0	0	intergenic	-
DMR	chr1:110210819-110211017	199	9	0.072	0.217	0.145	-28.107	non	non	0.071	0.064	0.033	0.114	0.044	0.068	0.027	0.021	0.019	0.285	0.167	0.193	0.035	0.139	0.123	0.067	0.034	0.288	0	-	-	-	0.333	0	0.3	-	0	0	0	0	0	intergenic	-
DMR	chr1:110215100-110215196	97	4	0.719	0.553	-0.165	10.728	non	non	0.746	0.752	0.707	0.582	0.404	0.605	0.512	0.482	0.427	0.466	0.585	0.609	0.479	0.582	0.405	0.508	0.448	0.601	-	-	-	-	-	-	-	-	0	-	-	-	0	intergenic	-
DMR	chr1:110733018-110733928	911	7	0.827	0.685	-0.141	18.347	non	non	0.816	0.866	0.779	0.687	0.585	0.65	0.554	0.624	0.555	0.611	0.665	0.753	0.728	0.528	0.603	0.582	0.435	0.596	0	-	-	0	-	0.067	-	-	-	0	-	0	-	intergenic	-
DMR	chr1:110758368-110758615	248	4	0.925	0.82	-0.105	8.704	non	non	0.947	0.932	0.877	0.882	0.913	0.855	0.888	0.872	0.905	0.733	0.782	0.804	0.882	0.818	0.87	0.855	0.805	0.871	-	-	-	-	-	-	-	-	-	-	1	-	0	intergenic	-
DMR	chr1:110815798-110817040	1243	6	0.854	0.651	-0.203	20.222	non	non	0.859	0.816	0.857	0.566	0.66	0.627	0.025	0.655	0.599	0.522	0.536	0.824	0.631	0.064	0.694	0.6	0.105	0.55	-	-	-	-	-	-	-	1	-	-	-	-	-	intergenic	-
DMR	chr1:110932977-110933349	373	4	0.872	0.745	-0.127	9.992	inter	inter-hypo	0.857	0.901	0.894	0.912	0.918	0.893	0.789	0.846	0.831	0.664	0.782	0.803	0.875	0.741	0.765	0.853	0.765	0.912	-	-	-	-	-	0	-	-	-	-	-	-	-	transcript,genebody,intron	ENSMUSG00000047216,Cdh19,protein_coding	-
DMR	chr1:110935379-110935610	232	4	0.886	0.774	-0.113	9.295	trans	non	0.944	0.923	0.82	0.923	0.877	0.887	0.845	0.915	0.832	0.781	0.775	0.796	0.838	0.754	0.9	0.782	0.772	0.861	-	-	-	-	-	-	-	-	-	-	-	-	-	transcript,genebody,intron	ENSMUSG00000047216,Cdh19,protein_coding	-
DMR	chr1:110942772-110943605	834	12	0.843	0.654	-0.189	37.309	trans	non	0.862	0.808	0.846	0.781	0.854	0.813	0.842	0.769	0.734	0.568	0.593	0.78	0.873	0.586	0.766	0.689	0.51	0.766	-	1	0	0	0.96	-	0	-	0	0.05	1	0	0.443	transcript,genebody,intron	ENSMUSG00000047216,Cdh19,protein_coding	-
DMR	chr1:111003629-111003741	113	4	0.733	0.54	-0.193	11.854	non	non	0.71	0.788	0.696	0.535	0.583	0.469	0.537	0.423	0.542	0.411	0.538	0.644	0.636	0.552	0.436	0.671	0.274	0.528	0	-	-	0	-	-	-	-	-	-	-	0	1	intergenic	-
DMR	chr1:111014112-111014381	270	5	0.933	0.794	-0.139	13.458	non	non	0.929	0.933	0.93	0.948	0.916	0.896	0.896	0.869	0.898	0.691	0.712	0.906	0.904	0.654	0.896	0.928	0.777	0.87	-	-	-	-	-	-	-	-	-	-	-	-	-	intergenic	-
DMR	chr1:111018535-111019434	900	5	0.809	0.664	-0.145	12.004	non	inter-hypo	0.812	0.838	0.849	0.863	0.845	0.926	0.861	0.88	0.909	0.714	0.706	0.758	0.798	0.84	0.807	0.833	0.937	0.818	0	0	-	0	1	-	-	1	0	0	-	-	0.1	intergenic	-
DMR	chr1:111055462-111055710	249	4	0.937	0.832	-0.105	9.96	trans	non	0.941	0.953	0.933	0.965	0.926	0.941	0.956	0.98	0.961	0.799	0.779	0.888	0.919	0.815	0.925	0.978	0.784	0.937	-	-	-	-	-	-	-	-	-	0	0	-	0	intergenic	-
DMR	chr1:111136350-111136627	278	4	0.939	0.825	-0.113	9.75	non	non	0.949	0.94	0.922	0.947	0.984	0.949	0.926	0.927	0.99	0.77	0.701	0.863	0.962	0.848	0.956	0.974	0.818	0.965	-	0	0	-	0	0	-	0	0	-	0	-	0.646	intergenic	-
DMR	chr1:111270693-111271687	995	6	0.555	0.421	-0.134	12.97	non	non	0.526	0.558	0.592	0.623	0.551	0.63	0.471	0.522	0.564	0.442	0.397	0.473	0.608	0.483	0.523	0.514	0.583	0.554	-	-	-	-	-	-	-	1	-	-	0.75	-	-	intergenic	-
DMR	chr1:111273597-111274255	659	8	0.75	0.603	-0.147	21.672	non	non	0.78	0.752	0.729	0.777	0.76	0.744	0.772	0.807	0.762	0.588	0.608	0.605	0.825	0.718	0.701	0.758	0.763	0.753	-	1	-	-	-	-	0	-	-	-	-	0	0	intergenic	-
DMR	chr1:111280903-111282376	1474	7	0.807	0.64	-0.167	18.118	non	inter-hypo	0.843	0.831	0.782	0.799	0.815	0.752	0.76	0.754	0.768	0.612	0.647	0.648	0.746	0.661	0.741	0.783	0.795	0.733	-	-	-	-	-	-	-	-	-	-	-	-	-	intergenic	-
DMR	chr1:111320579-111320788	210	4	0.896	0.811	-0.085	8.467	non	non	0.922	0.893	0.879	0.903	0.862	0.927	0.868	0.889	0.894	0.766	0.849	0.829	0.901	0.8	0.932	0.876	0.93	0.823	-	-	-	0	-	-	0	-	-	0	-	-	0	intergenic	-
DMR	chr1:111345351-111346082	732	5	0.956	0.878	-0.077	13.483	non	non	0.957	0.973	0.956	0.768	0.746	0.752	0.559	0.639	0.835	0.868	0.897	0.894	0.787	0.711	0.704	0.618	0.726	0.741	-	-	-	-	-	-	-	-	-	-	-	-	-	intergenic	-
DMR	chr1:111392488-111392636	149	5	0.829	0.702	-0.127	10.259	non	non	0.894	0.803	0.806	0.674	0.664	0.576	0.438	0.633	0.698	0.715	0.749	0.692	0.627	0.662	0.603	0.66	0.5	0.598	0.18	0	-	-	-	-	-	-	0	-	0	-	0	genebody,transcript,intron	ENSMUSG00000101253,Gm29088,lncRNA	-
DMR	chr1:111429377-111430814	1438	9	0.806	0.669	-0.138	23.328	non	non	0.816	0.852	0.799	0.843	0.788	0.73	0.738	0.803	0.673	0.659	0.732	0.679	0.834	0.682	0.713	0.772	0.674	0.624	-	-	-	-	-	-	-	-	-	-	0	-	-	genebody,transcript,intron	ENSMUSG00000101253,Gm29088,lncRNA	-
DMR	chr1:111432355-111433573	1219	12	0.879	0.764	-0.115	30.148	non	non	0.866	0.885	0.905	0.904	0.825	0.85	0.862	0.825	0.898	0.726	0.795	0.775	0.884	0.778	0.81	0.88	0.902	0.896	-	-	-	-	-	-	0	-	-	-	-	-	-	genebody,transcript,intron	ENSMUSG00000101253,Gm29088,lncRNA	-
DMR	chr1:111435489-111436556	1068	20	0.651	0.9	0.249	-100.6	non	non	0.601	0.696	0.658	0.883	0.857	0.85	0.796	0.769	0.822	0.897	0.896	0.906	0.849	0.717	0.817	0.799	0.55	0.739	0.25	-	0	-	0	-	0	-	-	-	-	-	-	genebody,transcript,intron	ENSMUSG00000101253,Gm29088,lncRNA	-
DMR	chr1:111440178-111440414	237	4	0.794	0.628	-0.166	9.469	non	non	0.799	0.711	0.875	0.624	0.606	0.613	0.455	0.536	0.451	0.626	0.662	0.607	0.713	0.482	0.6	0.614	0.612	0.656	0.375	-	-	0	-	-	-	-	-	-	-	-	0.333	genebody,transcript,intron	ENSMUSG00000101253,Gm29088,lncRNA	-
DMR	chr1:111450841-111452825	1985	10	0.596	0.454	-0.143	24.603	non	non	0.562	0.554	0.625	0.533	0.58	0.55	0.316	0.57	0.619	0.374	0.46	0.465	0.604	0.475	0.456	0.557	0.573	0.655	0	-	-	-	-	-	-	-	-	-	-	0	-	intergenic	-
DMR	chr1:111463216-111463555	340	5	0.816	0.632	-0.184	15.12	trans	non	0.771	0.856	0.767	0.908	0.857	0.84	0.872	0.876	0.868	0.563	0.623	0.663	0.956	0.686	0.823	0.861	0.546	0.809	-	-	-	-	-	-	-	-	-	-	-	-	-	intergenic	-
DMR	chr1:111465219-111465548	330	6	0.693	0.558	-0.135	13.195	non	non	0.715	0.787	0.584	0.791	0.716	0.795	0.619	0.595	0.642	0.514	0.575	0.541	0.739	0.756	0.556	0.73	0.763	0.536	-	-	-	-	-	-	-	-	-	-	-	-	-	intergenic	-
DMR	chr1:111466516-111466786	271	4	0.67	0.519	-0.151	9.095	non	non	0.59	0.588	0.652	0.476	0.413	0.452	0.538	0.514	0.562	0.449	0.478	0.492	0.579	0.571	0.604	0.292	0.6	0.307	0.25	-	-	-	-	-	0	-	0	-	-	-	-	intergenic	-
DMR	chr1:111501058-111501853	796	4	0.43	0.525	0.096	-5.396	non	non	0.418	0.319	0.4	0.534	0.579	0.535	0.733	0.614	0.73	0.536	0.463	0.543	0.604	0.546	0.423	0.463	0.393	0.463	0	-	-	-	-	-	-	-	-	-	-	-	0	intergenic	-
DMR	chr1:111531121-111531302	182	4	0.558	0.4	-0.159	9.739	non	non	0.512	0.555	0.555	0.558	0.628	0.5	0.407	0.683	0.673	0.379	0.415	0.352	0.5	0.442	0.508	0.585	0.56	0.646	-	-	-	-	-	0	0	0.4	-	0	1	0	0	intergenic	-
DMR	chr1:111550523-111550601	79	5	0.911	0.804	-0.107	11.023	non	non	0.896	0.927	0.917	0.951	0.925	0.975	0.969	0.978	0.96	0.783	0.893	0.756	0.888	0.971	0.96	0.953	0.98	0.98	-	-	-	-	-	-	-	-	-	-	-	-	-	intergenic	-
DMR	chr1:111622116-111623658	1543	8	0.815	0.682	-0.133	21.312	non	non	0.776	0.797	0.813	0.803	0.747	0.711	0.522	0.843	0.779	0.652	0.635	0.675	0.734	0.699	0.71	0.76	0.737	0.742	0	0	0	-	-	-	0	1	0.5	0	0	-	0.5	intergenic	-
DMR	chr1:111748384-111748824	441	6	0.868	0.751	-0.117	13.606	trans	non	0.93	0.9	0.842	0.83	0.819	0.801	0.857	0.818	0.888	0.793	0.768	0.72	0.858	0.678	0.694	0.811	0.724	0.91	-	-	-	-	-	-	0	-	-	-	-	-	-	intergenic	-
DMR	chr1:111756599-111756829	231	6	0.924	0.8	-0.124	13.87	inter	non	0.933	0.919	0.91	0.855	0.89	0.882	0.739	0.921	0.843	0.708	0.717	0.905	0.774	0.647	0.844	0.878	0.721	0.827	0	0	0	0	-	0	-	0	0	-	-	-	0.4	intergenic	-
DMR	chr1:111759618-111760111	494	6	0.955	0.85	-0.105	16.147	non	non	0.952	0.944	0.991	0.863	0.876	0.871	0.752	0.878	0.858	0.843	0.806	0.896	0.812	0.7	0.904	0.861	0.771	0.874	-	1	-	0	-	-	-	-	-	0	-	-	0	intergenic	-
DMR	chr1:111774150-111774270	121	4	0.516	0.385	-0.131	8.011	non	non	0.493	0.492	0.398	0.714	0.585	0.406	0.368	0.43	0.567	0.198	0.269	0.406	0.675	0.346	0.526	0.58	0.434	0.51	-	-	-	-	-	-	-	-	-	-	-	-	-	intergenic	-
DMR	chr1:111834322-111835639	1318	7	0.958	0.837	-0.121	23.606	trans	non	0.977	0.949	0.958	0.927	0.884	0.943	1	0.908	0.856	0.757	0.781	0.946	0.931	0.726	0.924	0.905	0.751	0.92	0	-	-	-	-	-	0	-	-	-	-	-	0	intergenic	-
DMR	chr1:111871530-111872207	678	4	0.968	0.852	-0.116	11.813	inter	non	0.986	0.973	0.969	0.76	0.676	0.773	0.25	0.657	0.652	0.754	0.783	0.962	0.776	0.26	0.66	0.731	0.259	0.723	-	-	-	-	-	-	-	-	-	-	-	-	-	intergenic	-
DMR	chr1:111874174-111874416	243	5	0.971	0.795	-0.176	14.446	trans	non	0.985	0.964	0.965	0.891	0.906	0.897	0.775	0.88	0.921	0.694	0.673	0.953	0.858	0.611	0.838	0.924	0.615	0.886	-	0	-	-	-	-	-	-	-	-	-	-	-	intergenic	-
DMR	chr1:111903672-111904379	708	5	0.939	0.77	-0.17	13.753	non	non	0.961	0.943	0.917	0.862	0.833	0.81	0.559	0.801	0.857	0.641	0.73	0.913	0.839	0.617	0.868	0.855	0.502	0.792	0	-	-	0	-	-	-	-	-	-	-	-	-	intergenic	-
DMR	chr1:111932083-111932302	220	4	0.864	0.735	-0.129	10.016	trans	non	0.799	0.792	0.888	0.792	0.79	0.752	0.629	0.884	0.774	0.645	0.736	0.773	0.779	0.559	0.659	0.65	0.629	0.77	-	-	-	-	-	-	-	-	-	-	-	-	0.2	intergenic	-
DMR	chr1:111946183-111946517	335	4	0.842	0.706	-0.136	8.818	non	non	0.785	0.801	0.826	0.558	0.553	0.54	0.209	0.632	0.534	0.652	0.698	0.734	0.526	0.4	0.623	0.515	0.436	0.559	-	-	-	-	-	-	0	0.5	-	-	-	-	0	intergenic	-
DMR	chr1:111954360-111954447	88	4	0.918	0.785	-0.133	9.956	non	non	0.892	0.923	0.947	0.706	0.828	0.743	0.625	0.812	0.727	0.893	0.72	0.776	0.738	0.685	0.797	0.693	0.604	0.686	-	-	-	-	-	-	-	-	-	-	-	-	-	intergenic	-
DMR	chr1:111955158-111956448	1291	5	0.951	0.81	-0.141	13.387	non	non	0.954	0.966	0.939	0.769	0.76	0.75	0.653	0.765	0.7	0.756	0.762	0.916	0.792	0.517	0.745	0.729	0.606	0.779	-	-	-	-	-	-	-	-	-	-	-	-	-	intergenic	-
DMR	chr1:111957090-111958415	1326	26	0.424	0.865	0.441	-203.52	non	non	0.348	0.469	0.458	0.819	0.868	0.8	0.846	0.824	0.835	0.813	0.876	0.877	0.831	1	0.859	0.898	0.855	0.825	0.7	0.75	-	-	-	-	0	0.8	0	-	-	0.037	-	intergenic	-
DMR	chr1:112007698-112009803	2106	8	0.869	0.684	-0.184	25.498	non	non	0.864	0.891	0.853	0.82	0.777	0.731	0.713	0.749	0.792	0.568	0.685	0.718	0.799	0.645	0.748	0.776	0.701	0.776	0	-	-	-	-	-	-	-	-	-	-	-	-	intergenic	-
DMR	chr1:112160254-112160905	652	5	0.92	0.817	-0.103	11.955	non	non	0.957	0.935	0.915	0.853	0.86	0.866	0.735	0.922	0.869	0.788	0.786	0.874	0.874	0.676	0.886	0.87	0.701	0.884	-	-	-	-	-	-	-	-	-	-	-	-	-	intergenic	-
DMR	chr1:112164230-112165011	782	4	0.902	0.762	-0.14	12.166	inter	non	0.902	0.928	0.886	0.696	0.827	0.763	0.454	0.792	0.681	0.744	0.713	0.855	0.69	0.47	0.752	0.744	0.481	0.775	-	-	-	-	-	-	-	-	-	-	-	-	-	intergenic	-
DMR	chr1:112280804-112280891	88	4	0.746	0.615	-0.131	8.005	inter	inter-hypo	0.732	0.759	0.702	0.779	0.779	0.731	0.626	0.638	0.744	0.519	0.678	0.585	0.637	0.64	0.639	0.657	0.691	0.639	0	-	-	-	-	0	0.8	-	0	-	1	-	-	intergenic	-
DMR	chr1:112360070-112360193	124	5	0.496	0.327	-0.169	11.804	non	non	0.385	0.609	0.5	0.688	0.654	0.588	0.744	0.794	0.77	0.382	0.33	0.255	0.584	0.66	0.7	0.714	0.636	0.773	-	-	-	-	-	-	-	-	-	0	-	-	-	intergenic	-
DMR	chr1:112443397-112443757	361	8	0.574	0.404	-0.17	22.613	trans	non	0.563	0.543	0.641	0.528	0.6	0.762	0.369	0.362	0.375	0.289	0.361	0.431	0.426	0.28	0.547	0.122	0.218	0.414	-	-	-	-	-	-	0	-	-	-	-	-	-	intergenic	-
DMR	chr1:112527256-112532473	5218	33	0.588	0.72	0.132	-68.003	non	non	0.542	0.603	0.608	0.689	0.72	0.696	0.678	0.645	0.713	0.707	0.744	0.702	0.716	0.643	0.616	0.686	0.647	0.626	0.24	0.722	0	0	0.667	-	0	0.6	0	0	0	-	0.545	intergenic	-
DMR	chr1:112632322-112632640	319	4	0.484	0.363	-0.121	8.578	non	non	0.488	0.471	0.535	0.49	0.3	0.41	0.423	0.313	0.335	0.339	0.34	0.349	0.428	0.54	0.332	0.343	0.414	0.282	-	-	-	-	-	-	-	-	-	-	-	-	-	intergenic	-
DMR	chr1:112800571-112801480	910	8	0.739	0.609	-0.13	20.194	non	non	0.721	0.76	0.715	0.748	0.674	0.788	0.645	0.786	0.752	0.563	0.598	0.63	0.786	0.698	0.67	0.711	0.756	0.654	-	-	-	-	-	-	-	-	-	-	-	-	-	intergenic	-
DMR	chr1:112802331-112802968	638	17	0.696	0.851	0.155	-46.765	non	non	0.695	0.681	0.682	0.898	0.896	0.891	0.872	0.718	0.824	0.822	0.817	0.9	0.883	0.893	0.828	0.77	0.802	0.724	0	0	0	0	-	0.75	0	0.75	0.25	0	-	0	0.163	intergenic	-
DMR	chr1:112849494-112849677	184	5	0.913	0.787	-0.126	14.079	non	non	0.899	0.919	0.927	0.918	0.895	0.892	0.915	0.904	0.872	0.766	0.752	0.831	0.818	0.875	0.863	0.905	0.934	0.918	-	0.75	0	-	-	0	-	-	-	-	-	-	0	intergenic	-
DMR	chr1:112850457-112851906	1450	4	0.9	0.794	-0.106	10.668	non	non	0.906	0.875	0.911	0.94	0.935	0.947	0.92	0.943	0.93	0.722	0.679	0.859	0.916	0.697	0.921	0.966	0.873	0.957	0	-	-	-	-	0	1	-	-	-	-	0.2	1	intergenic	-
DMR	chr1:112860266-112862935	2670	10	0.777	0.623	-0.155	33.194	non	inter-hypo	0.748	0.798	0.759	0.767	0.731	0.749	0.73	0.692	0.752	0.552	0.648	0.623	0.69	0.664	0.573	0.653	0.758	0.669	0	1	-	-	-	-	1	-	-	-	1	0	0	intergenic	-
DMR	chr1:112864508-112865866	1359	22	0.453	0.835	0.382	-150.222	non	non	0.394	0.449	0.492	0.856	0.89	0.858	0.853	0.842	0.822	0.812	0.843	0.833	0.833	0.755	0.805	0.779	0.796	0.781	0.266	0.85	0.1	-	0.6	-	0.456	0	0.071	0.16	0	0.033	0.336	intergenic	-
DMR	chr1:112866694-112871124	4431	32	0.768	0.592	-0.176	98.884	non	non	0.756	0.832	0.714	0.789	0.761	0.797	0.843	0.771	0.775	0.535	0.601	0.634	0.801	0.713	0.692	0.786	0.808	0.742	0	-	0	0	1	-	0.8	0.5	0	-	0.5	0	0.075	intergenic	-
DMR	chr1:112878092-112878327	236	4	0.662	0.519	-0.143	9.825	non	non	0.583	0.688	0.706	0.684	0.544	0.719	0.82	0.679	0.743	0.421	0.546	0.513	0.731	0.612	0.597	0.679	0.76	0.642	-	-	-	0.267	-	-	-	-	-	-	-	-	0.4	intergenic	-
DMR	chr1:112883161-112883266	106	4	0.93	0.848	-0.082	8.158	non	non	0.896	0.969	0.92	0.917	0.965	0.97	0.99	0.952	0.977	0.862	0.842	0.871	0.952	0.918	0.835	0.95	0.982	0.97	0	1	-	-	-	-	0	-	0	0	-	-	0	intergenic	-
DMR	chr1:112895112-112896154	1043	5	0.831	0.703	-0.127	12.771	non	non	0.818	0.865	0.815	0.92	0.835	0.855	0.785	0.879	0.858	0.624	0.69	0.792	0.81	0.791	0.889	0.788	0.892	0.85	-	-	-	-	-	0	-	-	0	-	-	-	-	intergenic	-
DMR	chr1:113031365-113031603	239	4	0.414	0.271	-0.142	9.652	non	non	0.391	0.391	0.421	0.663	0.461	0.51	0.728	0.51	0.505	0.27	0.298	0.239	0.527	0.601	0.42	0.574	0.643	0.546	-	-	-	-	-	-	-	-	-	-	-	-	0	intergenic	-
DMR	chr1:113053359-113054048	690	7	0.682	0.534	-0.148	16.336	non	non	0.678	0.698	0.66	0.587	0.591	0.689	0.809	0.622	0.651	0.418	0.542	0.633	0.703	0.648	0.68	0.597	0.661	0.665	-	-	-	-	-	-	-	-	-	-	1	0	-	intergenic	-
DMR	chr1:113187038-113187570	533	5	0.912	0.831	-0.081	10.949	non	non	0.917	0.944	0.876	0.908	0.936	0.868	0.797	0.775	0.818	0.855	0.807	0.829	0.875	0.96	0.795	0.754	0.793	0.954	-	-	-	-	-	-	-	-	-	-	-	-	-	intergenic	-
DMR	chr1:113189116-113190133	1018	18	0.535	0.783	0.248	-75.826	non	non	0.47	0.525	0.541	0.88	0.792	0.899	0.833	0.828	0.776	0.757	0.739	0.797	0.897	0.835	0.783	0.793	0.858	0.807	0	1	-	-	-	-	0	0.333	-	-	-	-	-	intergenic	-
DMR	chr1:11343398-11343775	378	12	0.653	0.779	0.126	-24.908	non	non	0.611	0.732	0.616	0.9	0.962	0.847	0.939	0.721	0.906	0.802	0.701	0.816	0.865	0.901	0.88	0.926	0.92	0.817	-	0.537	0.071	0	0.143	0	-	0.8	0.122	0	-	0.039	-	intergenic	-
DMR	chr1:113509300-113510211	912	13	0.392	0.66	0.268	-50.038	non	non	0.263	0.517	0.374	0.636	0.608	0.776	0.494	0.482	0.585	0.675	0.75	0.544	0.654	0.809	0.655	0.57	0.756	0.654	0	-	-	-	0.7	-	0	-	-	-	0.75	-	0	intergenic	-
DMR	chr1:113752094-113753061	968	5	0.878	0.733	-0.145	14.503	non	non	0.925	0.909	0.889	0.791	0.773	0.748	0.728	0.728	0.789	0.78	0.757	0.753	0.7	0.763	0.707	0.805	0.836	0.713	-	-	-	-	0	0	-	-	-	-	0	-	0	intergenic	-
DMR	chr1:113816165-113816376	212	6	0.85	0.738	-0.112	12.8	trans	non	0.9	0.868	0.791	0.82	0.873	0.805	0.699	0.793	0.805	0.717	0.725	0.768	0.711	0.683	0.864	0.708	0.702	0.727	-	-	0.1	-	-	0	-	0	0	-	0.5	0	-	intergenic	-
DMR	chr1:113818018-113818494	477	4	0.788	0.559	-0.229	13.026	non	non	0.733	0.907	0.776	0.695	0.802	0.705	0.839	0.652	0.78	0.619	0.576	0.585	0.792	0.712	0.698	0.755	0.732	0.684	0	-	-	-	-	-	-	-	-	-	-	-	0	intergenic	-
DMR	chr1:113922100-113924360	2261	13	0.96	0.83	-0.129	38.886	non	non	0.964	0.967	0.969	0.956	0.934	0.94	0.935	0.988	0.944	0.777	0.785	0.911	0.961	0.725	0.973	0.948	0.839	0.922	-	-	-	0	-	0	0	0.5	-	-	-	0.167	0	genebody,transcript,intron	ENSMUSG00000097648,9330185C12Rik,lncRNA	-
DMR	chr1:114061756-114062129	374	4	0.71	0.507	-0.203	12.791	non	non	0.701	0.781	0.706	0.492	0.476	0.5	0.574	0.495	0.395	0.452	0.534	0.544	0.519	0.435	0.413	0.484	0.4	0.455	0	0.5	0	0.103	0.5	0	0.125	-	-	-	-	0	0	intergenic	-
DMR	chr1:114075556-114075729	174	4	0.899	0.762	-0.137	10.182	non	non-hypo	0.913	0.916	0.917	0.899	0.882	0.848	0.911	0.925	0.943	0.833	0.759	0.809	0.903	0.902	0.869	0.74	0.74	0.873	-	-	-	1	-	0	-	-	0	-	-	-	-	intergenic	-
DMR	chr1:114079345-114080655	1311	13	0.922	0.828	-0.094	30.387	non	non	0.927	0.891	0.934	0.75	0.799	0.789	0.795	0.807	0.752	0.819	0.831	0.822	0.809	0.77	0.757	0.715	0.788	0.792	-	-	-	0	1	0.333	0	-	0	0	0.5	0	-	intergenic	-
DMR	chr1:114231737-114232922	1186	5	0.845	0.734	-0.111	12.232	non	non-hypo	0.866	0.867	0.867	0.937	0.895	0.881	0.956	0.959	0.937	0.701	0.777	0.774	0.904	0.885	0.905	0.835	0.9	0.871	-	-	1	-	0.8	-	0	-	-	-	-	-	-	intergenic	-
DMR	chr1:114233043-114234554	1512	10	0.906	0.792	-0.114	25.815	non	non	0.953	0.909	0.857	0.948	0.936	0.916	0.954	0.962	0.947	0.761	0.831	0.789	0.973	0.924	0.941	0.933	0.953	0.919	-	0	-	-	1	-	0	-	0	-	1	0	-	intergenic	-
DMR	chr1:114241866-114243079	1214	4	0.907	0.752	-0.156	13.793	non	non	0.887	0.925	0.909	0.937	0.872	0.903	0.901	0.937	0.953	0.716	0.76	0.773	0.945	0.897	0.881	0.881	0.914	0.891	-	-	-	-	-	-	-	-	-	-	-	-	0	intergenic	-
DMR	chr1:114662224-114663014	791	22	0.653	0.838	0.185	-79.38	non	non	0.64	0.629	0.664	0.9	0.931	0.924	0.852	0.603	0.9	0.778	0.883	0.849	0.914	0.954	0.925	0.812	0.831	0.858	0	0.05	0	0	0.5	0	0	0	0	0	0.715	0	0	intergenic	-
DMR	chr1:114934437-114934942	506	15	0.684	0.544	-0.14	32.75	non	non	0.611	0.755	0.667	0.667	0.693	0.626	0.187	0.253	0.354	0.487	0.484	0.632	0.747	0.56	0.563	0.36	0.075	0.562	0	1	-	-	-	-	0	0.625	-	-	-	-	0.095	intergenic	-
DMR	chr1:115032656-115035412	2757	13	0.949	0.824	-0.125	34.301	non	non	0.932	0.964	0.964	0.887	0.875	0.881	0.817	0.883	0.881	0.743	0.773	0.926	0.871	0.723	0.881	0.88	0.806	0.904	-	0.5	-	-	0	-	-	0	-	-	-	0	-	intergenic	-
DMR	chr1:115037284-115037801	518	7	0.936	0.765	-0.17	22.937	non	non	0.94	0.934	0.939	0.967	0.947	0.962	0.959	0.968	0.921	0.702	0.674	0.917	0.976	0.741	0.948	0.952	0.779	0.931	-	-	-	-	-	-	-	-	-	-	-	-	-	intergenic	-
DMR	chr1:115053914-115054283	370	4	0.9	0.759	-0.141	13.445	non	non	0.94	0.869	0.893	0.898	0.852	0.851	0.674	0.871	0.884	0.699	0.694	0.867	0.873	0.647	0.853	0.874	0.673	0.888	-	0	0	-	-	-	0	-	0	-	-	0	0	intergenic	-
DMR	chr1:115060564-115062667	2104	12	0.879	0.718	-0.16	40.278	non	non	0.921	0.886	0.859	0.842	0.826	0.863	0.759	0.892	0.86	0.616	0.702	0.865	0.842	0.65	0.843	0.825	0.675	0.84	-	-	-	0	-	-	-	-	-	-	-	-	-	intergenic	-
DMR	chr1:115064428-115065908	1481	7	0.868	0.725	-0.143	19.973	non	non	0.893	0.823	0.899	0.831	0.873	0.875	0.866	0.818	0.842	0.661	0.685	0.842	0.845	0.685	0.86	0.838	0.764	0.856	0	0	0	0	-	-	1	0	-	-	0	0	0.625	intergenic	-
DMR	chr1:115070431-115072468	2038	7	0.853	0.695	-0.158	23.66	non	non	0.849	0.853	0.821	0.822	0.786	0.762	0.705	0.716	0.78	0.62	0.637	0.803	0.758	0.664	0.786	0.746	0.587	0.741	-	-	-	-	-	-	0	0	0	-	-	-	-	intergenic	-
DMR	chr1:115077500-115077835	336	4	0.946	0.813	-0.133	13.399	non	non	0.962	0.91	0.973	0.899	0.907	0.989	0.977	0.92	0.943	0.754	0.79	0.922	0.934	0.826	0.944	0.917	0.887	0.948	0	0	-	-	-	-	-	-	-	-	-	-	-	intergenic	-
DMR	chr1:115109545-115110669	1125	7	0.856	0.71	-0.146	18.41	non	non	0.865	0.849	0.86	0.789	0.801	0.822	0.748	0.841	0.779	0.631	0.714	0.817	0.821	0.51	0.808	0.851	0.679	0.761	0	-	-	-	0.5	0	-	-	-	0	-	-	-	intergenic	-
DMR	chr1:115156806-115157248	443	6	0.439	0.58	0.141	-12.458	non	non	0.515	0.421	0.477	0.558	0.508	0.578	0.643	0.444	0.516	0.648	0.649	0.519	0.568	0.647	0.582	0.534	0.398	0.64	-	0.5	-	-	-	-	-	0	0	-	-	-	-	intergenic	-
DMR	chr1:115418881-115419783	903	4	0.931	0.848	-0.083	9.466	non	non	0.949	0.912	0.912	0.861	0.904	0.923	0.898	0.969	0.932	0.865	0.842	0.81	0.905	0.969	0.888	0.927	0.928	0.83	-	-	-	0	-	-	-	-	-	-	-	0	0	intergenic	-
DMR	chr1:115476510-115478189	1680	18	0.696	0.876	0.18	-53.606	non	non	0.764	0.694	0.593	0.9	0.972	1	1	0.923	0.854	0.893	0.862	0.877	0.962	0.91	0.912	0.915	0.865	0.938	0.5	-	-	-	-	-	-	-	-	-	-	-	-	intergenic	-
DMR	chr1:115592583-115592721	139	7	0.803	0.929	0.127	-18.41	non	non	0.807	0.861	0.713	0.974	0.961	0.933	0.929	0.921	0.811	0.918	0.935	0.952	0.918	0.848	0.939	0.982	0.91	0.927	-	1	0	-	0.734	0.15	0	-	-	-	0.7	-	0	intergenic	-
DMR	chr1:115834033-115834441	409	4	0.949	0.739	-0.21	16.926	non	non	0.973	0.945	0.923	0.683	0.655	0.736	0.468	0.674	0.705	0.695	0.661	0.705	0.67	0.437	0.659	0.724	0.48	0.656	0	-	-	-	-	-	0	-	0	-	-	-	0	genebody,transcript,intron	ENSMUSG00000070695,Cntnap5a,protein_coding	mmu-miR-125/129/19/218/224/382
DMR	chr1:115856204-115856427	224	10	0.878	0.692	-0.187	32.589	trans	non	0.836	0.937	0.877	0.802	0.818	0.876	0.623	0.843	0.775	0.695	0.734	0.657	0.761	0.489	0.828	0.702	0.493	0.746	1	0.875	0	-	-	-	-	0.5	-	-	-	0	0.061	genebody,transcript,intron	ENSMUSG00000070695,Cntnap5a,protein_coding	mmu-miR-125/129/19/218/224/382
DMR	chr1:115857321-115857650	330	4	0.966	0.794	-0.171	12.175	non	non	0.96	0.981	0.961	0.957	0.95	0.953	0.927	0.938	0.936	0.829	0.863	0.822	0.97	0.836	0.976	0.94	0.751	0.961	0.667	-	0	-	-	-	0	-	-	-	-	-	-	genebody,transcript,intron	ENSMUSG00000070695,Cntnap5a,protein_coding	mmu-miR-125/129/19/218/224/382
DMR	chr1:115880520-115882207	1688	8	0.9	0.727	-0.174	24.399	inter	non	0.883	0.897	0.918	0.84	0.838	0.833	0.561	0.745	0.839	0.688	0.716	0.738	0.827	0.518	0.753	0.793	0.545	0.753	-	-	-	-	-	-	-	-	-	-	-	-	0	genebody,transcript,intron	ENSMUSG00000070695,Cntnap5a,protein_coding	mmu-miR-125/129/19/218/224/382
DMR	chr1:115893594-115894613	1020	11	0.67	0.467	-0.204	33.218	non	non	0.695	0.633	0.698	0.47	0.428	0.481	0.122	0.411	0.525	0.466	0.48	0.425	0.454	0.272	0.55	0.585	0.149	0.523	0	-	0	-	0	-	0	-	-	-	-	0	-	genebody,transcript,intron	ENSMUSG00000070695,Cntnap5a,protein_coding	mmu-miR-125/129/19/218/224/382
DMR	chr1:115903369-115904685	1317	5	0.949	0.762	-0.187	18.908	trans	non	0.942	0.967	0.955	0.851	0.887	0.812	0.333	0.888	0.868	0.781	0.751	0.72	0.845	0.22	0.863	0.898	0.111	0.823	-	-	-	-	-	-	-	-	-	-	-	-	-	genebody,transcript,intron	ENSMUSG00000070695,Cntnap5a,protein_coding	mmu-miR-125/129/19/218/224/382
DMR	chr1:115910387-115914475	4089	9	0.94	0.617	-0.323	50.568	non	non	0.947	0.964	0.926	0.718	0.699	0.708	0.136	0.717	0.761	0.632	0.626	0.667	0.728	0.107	0.646	0.706	0.135	0.759	-	-	-	-	-	0	-	-	-	-	-	-	0	genebody,transcript,intron	ENSMUSG00000070695,Cntnap5a,protein_coding	mmu-miR-125/129/19/218/224/382
DMR	chr1:115915632-115916414	783	4	0.949	0.709	-0.239	17.526	non	non	0.947	0.944	0.96	0.711	0.795	0.876	0.333	0.754	0.697	0.754	0.749	0.769	0.822	0.424	0.766	0.733	0.239	0.831	-	-	-	-	-	-	-	-	-	-	-	-	-	genebody,transcript,intron	ENSMUSG00000070695,Cntnap5a,protein_coding	mmu-miR-125/129/19/218/224/382
DMR	chr1:115917161-115918442	1282	7	0.942	0.665	-0.277	36.221	non	non	0.967	0.907	0.955	0.729	0.674	0.77	0.262	0.766	0.734	0.716	0.63	0.755	0.821	0.211	0.762	0.771	0.25	0.751	-	1	-	0	-	-	-	0	-	-	-	-	0.25	genebody,transcript,intron	ENSMUSG00000070695,Cntnap5a,protein_coding	mmu-miR-125/129/19/218/224/382
DMR	chr1:115919335-115920153	819	6	0.912	0.592	-0.32	39.263	non	non	0.93	0.911	0.908	0.602	0.6	0.668	0.2	0.567	0.663	0.635	0.645	0.654	0.73	0.237	0.646	0.692	0.167	0.607	-	1	-	0	-	-	-	0	-	-	-	0	0	genebody,transcript,intron	ENSMUSG00000070695,Cntnap5a,protein_coding	mmu-miR-125/129/19/218/224/382
DMR	chr1:116162070-116162637	568	4	0.961	0.791	-0.17	13.539	non	non	0.976	0.96	0.97	0.928	0.992	0.963	0.953	0.944	0.97	0.867	0.841	0.882	0.958	0.836	0.982	0.959	0.889	0.902	0.25	-	-	-	0.5	-	0	-	-	-	-	-	-	genebody,transcript,intron	ENSMUSG00000070695,Cntnap5a,protein_coding	mmu-miR-125/129/19/218/224/382
DMR	chr1:116198954-116199220	267	4	0.953	0.851	-0.102	10.346	non	non	0.978	0.958	0.922	0.847	0.931	0.938	0.976	0.908	0.88	0.783	0.835	0.855	0.87	0.785	0.979	0.896	0.832	0.941	0	-	-	-	-	-	-	-	-	-	-	-	1	genebody,transcript,intron	ENSMUSG00000070695,Cntnap5a,protein_coding	mmu-miR-125/129/19/218/224/382
DMR	chr1:116238559-116241796	3238	8	0.96	0.697	-0.264	36.294	non	non	0.967	0.976	0.943	0.913	0.906	0.888	0.84	0.9	0.89	0.703	0.72	0.716	0.902	0.633	0.893	0.911	0.608	0.893	-	0.5	-	-	-	0	-	-	-	-	-	0	0	genebody,transcript,intron	ENSMUSG00000070695,Cntnap5a,protein_coding	mmu-miR-125/129/19/218/224/382
DMR	chr1:116243740-116244035	296	4	0.978	0.908	-0.07	10.995	non	non	0.995	0.966	0.973	0.939	1	0.959	0.984	0.978	0.976	0.93	0.905	0.911	0.958	0.951	0.99	0.989	0.979	0.972	-	-	-	-	-	-	-	-	-	-	-	-	-	genebody,transcript,intron	ENSMUSG00000070695,Cntnap5a,protein_coding	mmu-miR-125/129/19/218/224/382
DMR	chr1:116245687-116246054	368	5	0.653	0.372	-0.281	22.938	trans	non-hypo	0.703	0.586	0.676	0.635	0.649	0.573	0.648	0.637	0.633	0.4	0.423	0.383	0.567	0.441	0.638	0.578	0.331	0.518	-	0.5	-	-	-	0	-	-	-	-	1	-	-	genebody,transcript,intron	ENSMUSG00000070695,Cntnap5a,protein_coding	mmu-miR-125/129/19/218/224/382
DMR	chr1:116277545-116278152	608	6	0.932	0.847	-0.085	13.132	non	non	0.936	0.934	0.934	0.877	0.882	0.892	0.884	0.914	0.807	0.868	0.838	0.837	0.936	0.839	0.918	0.872	0.859	0.854	-	-	-	0	0.5	-	-	-	0	0	0.564	0	1	genebody,transcript,intron	ENSMUSG00000070695,Cntnap5a,protein_coding	mmu-miR-125/129/19/218/224/382
DMR	chr1:116278803-116279179	377	4	0.969	0.788	-0.181	13.453	non	non	0.984	0.952	0.985	0.952	0.992	0.985	0.962	0.978	0.942	0.852	0.779	0.833	0.965	0.792	0.979	0.974	0.796	0.984	0.667	0.2	0.162	-	-	0	-	1	0	-	0.2	0	-	genebody,transcript,intron	ENSMUSG00000070695,Cntnap5a,protein_coding	mmu-miR-125/129/19/218/224/382
DMR	chr1:116287509-116289319	1811	6	0.945	0.584	-0.361	40.344	non	non	0.959	0.927	0.951	0.61	0.638	0.593	0.171	0.691	0.683	0.637	0.64	0.565	0.588	0.186	0.576	0.676	0.175	0.644	-	-	-	-	-	-	-	0	-	-	-	0	0.125	genebody,transcript,intron	ENSMUSG00000070695,Cntnap5a,protein_coding	mmu-miR-125/129/19/218/224/382
DMR	chr1:116321307-116322079	773	4	0.959	0.774	-0.186	15.69	non	non	0.967	0.962	0.948	0.911	0.874	0.951	0.75	0.843	0.968	0.74	0.846	0.764	0.891	0.541	0.95	0.893	0.615	0.938	-	-	-	-	-	0	-	-	0	-	-	-	-	genebody,transcript,intron	ENSMUSG00000070695,Cntnap5a,protein_coding	mmu-miR-125/129/19/218/224/382
DMR	chr1:116371805-116372618	814	5	0.954	0.739	-0.215	18.706	non	non	0.966	0.959	0.939	0.961	0.961	0.965	0.965	0.976	0.966	0.761	0.772	0.803	0.935	0.791	0.99	0.985	0.833	0.971	-	-	-	-	-	-	-	-	-	-	1	-	-	genebody,transcript,intron	ENSMUSG00000070695,Cntnap5a,protein_coding	mmu-miR-125/129/19/218/224/382
DMR	chr1:116394696-116395094	399	6	0.934	0.798	-0.136	18.802	non	non	0.896	0.969	0.928	0.853	0.878	0.841	0.726	0.841	0.816	0.787	0.78	0.752	0.829	0.745	0.833	0.86	0.692	0.888	-	-	-	-	-	-	-	-	-	-	-	-	0.583	genebody,transcript,intron	ENSMUSG00000070695,Cntnap5a,protein_coding	mmu-miR-125/129/19/218/224/382
DMR	chr1:116455266-116455549	284	4	0.903	0.712	-0.191	14.386	non	non	0.886	0.904	0.897	0.878	0.842	0.806	0.852	0.894	0.887	0.705	0.74	0.682	0.866	0.787	0.9	0.916	0.807	0.873	-	-	-	-	-	-	-	-	-	0	-	-	1	genebody,transcript,intron	ENSMUSG00000070695,Cntnap5a,protein_coding	mmu-miR-125/129/19/218/224/382
DMR	chr1:116462341-116462612	272	6	0.924	0.806	-0.118	14.019	trans	non	0.953	0.907	0.924	0.944	0.964	0.948	0.974	0.942	0.971	0.743	0.883	0.822	0.938	0.793	0.906	0.966	0.834	0.916	1	-	-	-	-	-	-	-	-	-	-	-	-	genebody,transcript,intron	ENSMUSG00000070695,Cntnap5a,protein_coding	mmu-miR-125/129/19/218/224/382
DMR	chr1:116463658-116464209	552	4	0.962	0.706	-0.256	16.602	non	non	0.986	0.972	0.96	0.962	0.976	0.968	0.962	0.969	0.99	0.785	0.715	0.716	0.985	0.752	0.949	1	0.833	1	-	-	-	-	-	-	-	-	-	-	-	-	-	genebody,transcript,intron	ENSMUSG00000070695,Cntnap5a,protein_coding	mmu-miR-125/129/19/218/224/382
DMR	chr1:116513081-116513460	380	4	0.979	0.829	-0.15	10.171	non	non	0.99	0.967	0.986	0.962	0.974	0.97	0.957	0.992	0.969	0.854	0.839	0.821	0.984	0.804	0.983	1	0.852	0.978	-	-	-	-	-	0	-	-	-	-	0	-	-	genebody,transcript,intron	ENSMUSG00000070695,Cntnap5a,protein_coding	mmu-miR-125/129/19/218/224/382
DMR	chr1:116768866-116769373	508	6	0.675	0.519	-0.156	14.15	non	non	0.646	0.769	0.693	0.785	0.844	0.763	0.895	0.874	0.916	0.488	0.628	0.521	0.873	0.655	0.77	0.704	0.804	0.88	0	0	-	-	-	-	-	-	-	-	-	-	-	intergenic	-
DMR	chr1:116774600-116774993	394	7	0.697	0.813	0.116	-14.145	non	non	0.663	0.65	0.789	0.8	0.862	0.943	0.843	0.787	0.899	0.776	0.85	0.852	0.982	0.828	0.817	0.804	0.766	0.697	-	-	-	-	-	-	-	-	-	-	-	-	-	intergenic	-
DMR	chr1:116876119-116876374	256	4	0.847	0.623	-0.223	13.329	non	non	0.918	0.878	0.88	0.947	0.924	0.963	0.974	0.95	0.963	0.673	0.708	0.669	0.926	0.606	0.981	0.984	0.762	1	0.25	-	-	0.75	-	0	-	-	0	-	-	0	0	intergenic	-
DMR	chr1:116885979-116886901	923	8	0.594	0.668	0.074	-9.282	non	non	0.607	0.555	0.583	0.707	0.765	0.664	0.674	0.723	0.727	0.686	0.68	0.656	0.654	0.713	0.719	0.77	0.667	0.668	0	-	-	0	-	0	-	-	-	-	-	0	1	intergenic	-
DMR	chr1:116918368-116918500	133	5	0.483	0.316	-0.167	12.883	trans	non	0.409	0.499	0.469	0.737	0.708	0.715	0.842	0.769	0.728	0.343	0.371	0.225	0.709	0.485	0.721	0.889	0.589	0.726	-	0	-	-	-	-	-	-	-	-	-	-	0	intergenic	-
DMR	chr1:116926448-116927345	898	5	0.805	0.58	-0.225	19.713	trans	non	0.777	0.863	0.801	0.911	0.909	0.92	0.947	0.971	0.94	0.58	0.627	0.576	0.813	0.625	0.917	0.925	0.623	0.887	0	-	0	-	1	0	-	-	0	-	-	0	0	intergenic	-
DMR	chr1:116935776-116935838	63	4	0.964	0.824	-0.14	11.848	non	non	0.972	0.977	0.968	0.992	0.956	0.978	1	0.917	0.989	0.776	0.743	0.792	0.963	0.839	0.978	0.99	0.841	0.943	-	-	0.067	0	0.725	-	-	-	-	-	-	-	0.5	intergenic	-
DMR	chr1:116937011-116937688	678	4	0.94	0.676	-0.265	23.18	non	non	0.925	0.937	0.954	0.904	0.922	0.96	0.944	0.95	0.952	0.666	0.691	0.709	0.935	0.722	0.949	0.979	0.711	0.934	-	-	-	-	-	-	-	-	-	-	-	-	-	intergenic	-
DMR	chr1:116939249-116940084	836	7	0.934	0.793	-0.14	21.613	non	non	0.937	0.922	0.949	0.977	0.969	0.979	0.976	0.944	0.958	0.687	0.775	0.821	0.947	0.748	0.94	0.914	0.849	0.97	-	-	-	0	-	0	-	-	-	-	-	-	-	intergenic	-
DMR	chr1:116940478-116941365	888	4	0.954	0.764	-0.19	10.917	non	non	0.961	0.983	0.95	0.948	0.978	0.944	0.957	1	1	0.766	0.707	0.75	0.99	0.734	0.993	0.975	0.765	0.989	-	-	-	-	-	-	-	-	-	-	0	-	0.5	intergenic	-
DMR	chr1:116943543-116943807	265	4	0.788	0.643	-0.145	9.504	non	non	0.852	0.706	0.809	0.727	0.824	0.642	0.843	0.868	0.819	0.61	0.71	0.631	0.852	0.784	0.737	0.85	0.753	0.644	0	-	-	0	-	0	-	-	-	-	-	-	-	intergenic	-
DMR	chr1:116945375-116947561	2187	13	0.932	0.755	-0.177	49.576	trans	non	0.939	0.959	0.943	0.949	0.977	0.947	0.966	0.965	0.971	0.763	0.797	0.756	0.942	0.754	0.961	0.974	0.783	0.95	0	-	-	-	-	0	1	0.5	-	0	-	-	-	intergenic	-
DMR	chr1:116948590-116949232	643	6	0.859	0.697	-0.162	19.973	non	non	0.846	0.895	0.874	0.891	0.916	0.911	0.882	0.883	0.918	0.655	0.7	0.753	0.858	0.752	0.871	0.883	0.798	0.904	-	0.5	0	-	1	-	-	-	-	-	-	-	0.433	intergenic	-
DMR	chr1:116953014-116953447	434	4	0.874	0.698	-0.176	11.954	non	non	0.866	0.948	0.866	0.898	0.934	0.92	0.957	0.955	0.914	0.735	0.714	0.73	0.955	0.765	0.888	0.925	0.783	0.944	-	1	-	-	0.5	0	-	-	-	-	-	0	1	intergenic	-
DMR	chr1:116961257-116963805	2549	6	0.927	0.753	-0.174	21.365	trans	non	0.931	0.944	0.916	0.921	0.938	0.952	0.977	0.97	0.975	0.728	0.775	0.737	0.9	0.718	0.983	0.931	0.791	0.924	0.4	-	-	-	1	-	-	-	-	0	-	-	0	intergenic	-
DMR	chr1:116967247-116969860	2614	13	0.726	0.544	-0.183	37.293	non	inter-hypo	0.744	0.735	0.736	0.8	0.837	0.82	0.776	0.786	0.77	0.568	0.56	0.565	0.783	0.727	0.767	0.766	0.652	0.728	0	0.75	0	-	0.5	0	1	-	0	-	1	0	0.5	intergenic	-
DMR	chr1:116994173-116995692	1520	5	0.964	0.824	-0.14	13.457	non	non	0.965	0.97	0.966	0.918	0.971	0.975	0.956	0.972	0.975	0.786	0.813	0.783	0.954	0.869	0.985	0.94	0.858	0.967	-	-	-	-	-	-	-	-	-	-	-	-	-	intergenic	-
DMR	chr1:116996391-116997393	1003	8	0.946	0.695	-0.251	42.412	non	non	0.94	0.954	0.941	0.946	0.952	0.944	0.983	0.948	0.981	0.645	0.679	0.689	0.97	0.673	0.945	0.961	0.731	0.97	0	0.5	-	-	-	-	-	-	-	0	-	-	-	intergenic	-
DMR	chr1:117002850-117004033	1184	7	0.965	0.65	-0.315	48.474	non	non	0.968	0.976	0.962	0.994	0.968	0.952	0.95	0.956	0.979	0.666	0.692	0.63	0.952	0.653	0.977	0.967	0.719	0.986	1	-	0	0	-	-	-	-	-	-	-	-	0.5	intergenic	-
DMR	chr1:117009216-117011375	2160	5	0.972	0.776	-0.195	17.495	non	non	0.99	0.978	0.954	0.963	0.96	0.965	0.975	0.959	0.954	0.766	0.807	0.791	0.942	0.848	0.97	0.981	0.807	0.973	-	-	-	-	-	-	-	-	-	-	-	-	-	intergenic	-
DMR	chr1:117015281-117016667	1387	11	0.902	0.665	-0.237	50.473	non	non	0.912	0.946	0.909	0.911	0.92	0.915	0.913	0.889	0.906	0.644	0.65	0.74	0.919	0.741	0.909	0.902	0.798	0.924	-	1	-	-	0.5	0	0	0	-	0	-	0	0	intergenic	-
DMR	chr1:117021088-117023896	2809	5	0.938	0.487	-0.451	37.884	non	non	0.969	0.967	0.883	0.941	0.973	0.94	0.974	0.992	0.973	0.492	0.474	0.473	0.974	0.562	0.968	0.977	0.426	0.988	-	-	-	-	-	-	-	-	-	-	-	-	0	intergenic	-
DMR	chr1:117029058-117030073	1016	5	0.95	0.762	-0.188	17.368	non	non	0.971	0.933	0.964	0.967	0.944	0.935	0.937	0.963	0.959	0.792	0.828	0.836	0.94	0.82	0.973	0.965	0.792	0.972	-	-	-	-	-	-	-	-	-	-	1	-	-	intergenic	-
DMR	chr1:117072126-117072985	860	4	0.891	0.664	-0.228	13.484	non	non	0.935	0.9	0.851	0.825	0.772	0.846	0.689	0.786	0.869	0.642	0.605	0.676	0.801	0.56	0.828	0.835	0.611	0.856	-	-	-	-	-	-	-	-	-	-	-	-	-	intergenic	-
DMR	chr1:117079082-117080147	1066	8	0.788	0.58	-0.208	25.545	trans	non	0.847	0.865	0.819	0.86	0.749	0.768	0.634	0.807	0.735	0.641	0.597	0.672	0.807	0.452	0.702	0.869	0.4	0.742	-	-	-	-	-	-	-	-	0	-	-	-	0	intergenic	-
DMR	chr1:117197621-117198239	619	4	0.868	0.741	-0.127	10.881	non	non	0.817	0.86	0.934	0.771	0.795	0.827	0.592	0.714	0.755	0.706	0.772	0.728	0.824	0.546	0.738	0.692	0.673	0.783	-	0	0	0	-	-	0	-	0	-	0	0	-	intergenic	-
DMR	chr1:117221976-117223522	1547	6	0.948	0.604	-0.343	43.332	non	non	0.984	0.955	0.907	0.649	0.662	0.701	0.31	0.701	0.659	0.651	0.665	0.655	0.654	0.33	0.684	0.637	0.341	0.584	-	-	-	-	-	-	-	-	-	-	0	-	0	intergenic	-
DMR	chr1:117224142-117224509	368	4	0.947	0.799	-0.148	11.707	non	non	0.936	0.966	0.917	0.781	0.786	0.85	0.739	0.833	0.794	0.783	0.743	0.83	0.853	0.713	0.808	0.905	0.727	0.819	0.8	-	-	-	-	-	-	-	-	-	-	-	-	intergenic	-
DMR	chr1:117226694-117227761	1068	5	0.962	0.886	-0.077	11.626	non	non	0.996	0.973	0.928	0.935	0.991	0.992	0.983	0.947	0.97	0.87	0.878	0.895	0.977	0.949	0.963	0.975	0.943	0.903	0	-	-	-	-	-	-	-	-	-	-	0	0.25	intergenic	-
DMR	chr1:117233426-117234068	643	9	0.915	0.746	-0.169	30.332	inter	non	0.929	0.89	0.932	0.942	0.923	0.89	0.5	0.888	0.903	0.724	0.826	0.685	0.917	0.545	0.9	0.888	0.582	0.873	0.75	1	-	-	-	-	-	-	-	-	-	-	-	intergenic	-
DMR	chr1:117240312-117242405	2094	7	0.954	0.759	-0.195	21.786	non	non	0.947	0.965	0.963	0.672	0.66	0.726	0.265	0.694	0.686	0.745	0.765	0.748	0.713	0.284	0.694	0.637	0.247	0.724	0	-	-	-	-	-	0	1	-	-	0	-	-	intergenic	-
DMR	chr1:117251179-117251527	349	5	0.91	0.684	-0.226	13.661	trans	non	0.941	0.891	0.865	0.93	0.951	0.964	0.984	0.953	0.982	0.76	0.79	0.715	0.96	0.73	0.959	0.98	0.767	0.964	-	0.5	0	0	0.5	-	0	0	-	-	-	-	0.555	intergenic	-
DMR	chr1:117263919-117264679	761	4	0.95	0.566	-0.384	36.136	non	non	0.965	0.948	0.951	0.958	0.973	0.979	0.968	0.97	0.958	0.598	0.616	0.608	0.974	0.558	0.992	0.951	0.71	0.978	0	-	-	-	-	-	-	-	-	-	-	-	-	intergenic	-
DMR	chr1:117267351-117268913	1563	4	0.871	0.609	-0.262	22.155	trans	non	0.905	0.872	0.852	0.916	0.918	0.915	0.878	0.831	0.864	0.592	0.635	0.535	0.897	0.507	0.906	0.819	0.485	0.818	-	-	0	-	-	0	-	-	-	-	-	-	-	intergenic	-
DMR	chr1:117272744-117273258	515	5	0.972	0.823	-0.149	19.873	non	non	0.994	0.948	0.985	0.99	0.964	0.991	0.951	0.982	1	0.812	0.782	0.813	0.981	0.857	0.991	0.988	0.721	0.981	-	-	-	-	0.5	-	-	-	-	-	-	0	0.4	intergenic	-
DMR	chr1:117306267-117306657	391	6	0.896	0.638	-0.258	30.089	trans	non	0.893	0.925	0.902	0.741	0.655	0.723	0.359	0.735	0.773	0.627	0.562	0.714	0.755	0.289	0.639	0.614	0.294	0.629	-	-	-	-	-	-	-	-	-	-	-	-	-	intergenic	-
DMR	chr1:117313019-117313219	201	4	0.982	0.846	-0.136	10.408	non	non	0.989	0.989	0.98	0.976	0.981	0.994	0.96	0.95	0.97	0.729	0.856	0.894	0.974	0.838	0.973	0.972	0.849	0.936	-	-	0	-	-	-	-	-	-	-	-	0	-	intergenic	-
DMR	chr1:117319793-117321591	1799	10	0.845	0.677	-0.168	29.182	non	non	0.859	0.809	0.864	0.684	0.683	0.704	0.481	0.669	0.637	0.651	0.724	0.687	0.703	0.494	0.785	0.759	0.404	0.701	-	0	-	-	-	-	-	-	0	-	0.7	-	-	intergenic	-
DMR	chr1:117336907-117338074	1168	6	0.971	0.774	-0.198	19.153	inter	non	0.99	0.975	0.952	0.722	0.754	0.773	0.21	0.763	0.753	0.774	0.861	0.651	0.697	0.259	0.813	0.854	0.294	0.657	-	-	-	-	-	-	-	-	-	-	-	-	-	intergenic	-
DMR	chr1:117340942-117341336	395	4	0.979	0.756	-0.222	24.707	non	non	0.981	0.977	0.979	0.681	0.848	0.864	0.26	0.765	0.822	0.768	0.705	0.746	0.875	0.206	0.874	0.765	0.18	0.878	0	0.5	-	-	-	-	-	-	-	-	-	-	-	intergenic	-
DMR	chr1:117342242-117343418	1177	4	0.919	0.708	-0.211	14.368	non	non	0.9	0.942	0.934	0.75	0.831	0.772	0.286	0.837	0.804	0.621	0.743	0.731	0.785	0.484	0.788	0.783	0.409	0.661	0	-	-	-	-	-	-	-	-	-	-	-	-	intergenic	-
DMR	chr1:117345548-117345802	255	5	0.897	0.775	-0.122	12.135	non	non	0.899	0.866	0.901	0.845	0.719	0.675	0.326	0.791	0.603	0.78	0.814	0.748	0.864	0.928	0.707	0.773	0.467	0.609	-	-	-	-	-	-	-	0.75	-	-	-	-	0.1	intergenic	-
DMR	chr1:117351852-117352994	1143	13	0.898	0.697	-0.202	42.316	non	non	0.886	0.934	0.872	0.718	0.701	0.745	0.624	0.783	0.739	0.704	0.716	0.714	0.748	0.631	0.714	0.734	0.6	0.745	0.033	0	-	-	0.5	0	0	-	-	-	-	-	0	intergenic	-
DMR	chr1:117354100-117355757	1658	15	0.939	0.764	-0.175	46.548	non	non	0.949	0.953	0.937	0.947	0.94	0.958	0.967	0.955	0.946	0.833	0.771	0.814	0.972	0.791	0.982	0.974	0.756	0.965	0.083	-	-	-	-	-	0	-	0	0	-	-	0.05	intergenic	-
DMR	chr1:117390413-117390881	469	4	0.954	0.743	-0.211	15.443	non	non	0.953	0.956	0.954	0.739	0.759	0.663	0.515	0.827	0.705	0.729	0.746	0.756	0.718	0.495	0.696	0.814	0.5	0.758	-	-	-	-	0.5	0	-	-	-	-	-	-	0	promoter	ENSMUSG00000101154,Gm17777,processed_pseudogene	-
DMR	chr1:117409923-117411549	1627	16	0.873	0.721	-0.153	48.096	non	non	0.884	0.862	0.854	0.709	0.692	0.666	0.499	0.556	0.616	0.765	0.71	0.693	0.704	0.557	0.67	0.666	0.432	0.666	0	-	0	0	-	0	-	-	0	0.2	0	0	0	intergenic	-
DMR	chr1:117415069-117416497	1429	4	0.948	0.7	-0.248	15.577	inter	non	0.948	0.965	0.949	0.746	0.753	0.772	0.251	0.794	0.697	0.726	0.66	0.716	0.694	0.191	0.683	0.777	0.308	0.81	-	-	0	-	-	-	-	-	-	-	-	-	-	intergenic	-
DMR	chr1:117421877-117422263	387	4	0.964	0.614	-0.35	34.114	non	non	0.965	0.97	0.964	0.566	0.748	0.883	0.1	0.583	0.6	0.643	0.646	0.548	0.691	0.107	0.665	0.634	0.042	0.625	-	-	-	-	-	-	-	-	-	-	-	-	-	intergenic	-
DMR	chr1:117434624-117435455	832	10	0.532	0.706	0.174	-28.182	non	non	0.481	0.539	0.525	0.724	0.718	0.759	0.745	0.65	0.645	0.673	0.693	0.66	0.695	0.661	0.783	0.631	0.708	0.71	0.333	1	-	-	-	0.04	-	0.5	0	0	1	0	0.333	intergenic	-
DMR	chr1:117438163-117439374	1212	7	0.929	0.676	-0.253	28.539	non	non	0.93	0.925	0.933	0.806	0.835	0.847	0.514	0.806	0.805	0.726	0.693	0.71	0.807	0.566	0.838	0.815	0.552	0.733	-	0	-	-	-	-	0	-	-	-	-	-	0	intergenic	-
DMR	chr1:117447146-117447542	397	7	0.809	0.639	-0.17	18.648	non	non	0.806	0.82	0.803	0.652	0.678	0.594	0.273	0.672	0.626	0.581	0.674	0.667	0.622	0.436	0.607	0.595	0.433	0.59	0	0.75	-	-	0	-	0	0.5	0	-	-	0	0	intergenic	-
DMR	chr1:117460113-117460317	205	4	0.768	0.625	-0.143	8.564	trans	non	0.712	0.834	0.765	0.836	0.888	0.776	0.981	0.771	0.906	0.619	0.625	0.643	0.79	0.728	0.824	0.877	0.799	0.75	0	-	-	-	-	-	-	-	-	-	-	-	-	intergenic	-
DMR	chr1:117487584-117489001	1418	24	0.843	0.707	-0.136	62.292	inter	non	0.818	0.836	0.877	0.707	0.613	0.689	0.265	0.457	0.604	0.645	0.647	0.706	0.704	0.367	0.502	0.412	0.314	0.564	0	0.918	0	0	0.75	0	0	0.746	0.017	0.036	0.67	0	0.028	intergenic	-
DMR	chr1:117696792-117696984	193	4	0.17	0.298	0.129	-9.245	non	non	0.13	0.114	0.116	0.366	0.371	0.319	0.654	0.371	0.438	0.284	0.22	0.275	0.296	0.3	0.362	0.462	0.317	0.392	-	1	-	-	-	-	-	-	-	-	-	-	-	promoter	ENSMUSG00000100265,Gm28363,protein_coding	-
DMR	chr1:117924660-117924935	276	14	0.691	0.812	0.122	-29.303	non	non	0.671	0.692	0.723	0.72	0.635	0.69	0.671	0.62	0.7	0.81	0.812	0.856	0.72	0.705	0.665	0.684	0.648	0.626	0.5	-	-	0	0.418	0	0	0	-	0.333	1	0	0.476	intergenic	-
DMR	chr1:117977506-117977834	329	6	0.21	0.36	0.15	-14.12	non	non	0.195	0.28	0.153	0.37	0.374	0.279	0.264	0.274	0.483	0.311	0.392	0.347	0.343	0.363	0.31	0.414	0.26	0.497	-	-	-	-	-	-	-	-	-	-	-	-	-	genebody,transcript,intron	ENSMUSG00000100617,Gm7145,protein_coding	-
DMR	chr1:118068829-118069075	247	4	0.471	0.352	-0.12	8.273	non	non	0.467	0.449	0.497	0.624	0.53	0.498	0.594	0.507	0.553	0.333	0.344	0.336	0.509	0.483	0.578	0.621	0.506	0.517	-	-	-	0.5	0	-	0	-	-	0	0	-	0.75	intergenic	-
DMR	chr1:11806926-11807024	99	4	0.897	0.782	-0.115	9.548	trans	non	0.9	0.944	0.847	0.935	0.901	0.89	0.749	0.945	0.922	0.798	0.781	0.759	0.854	0.835	0.889	0.749	0.767	0.876	-	-	0	-	-	-	0	-	0	-	-	0	-	genebody,transcript,intron	ENSMUSG00000057715,A830018L16Rik,protein_coding	-
DMR	chr1:118213440-118216239	2800	19	0.662	0.548	-0.114	38.419	non	inter-hypo	0.705	0.595	0.661	0.644	0.587	0.619	0.634	0.538	0.633	0.478	0.588	0.546	0.531	0.542	0.583	0.669	0.642	0.559	0.37	0.567	-	0.514	0.833	0	0.036	0.667	-	-	1	0	0.375	intergenic	-
DMR	chr1:118216960-118217163	204	6	0.757	0.872	0.114	-13.443	non	non	0.747	0.705	0.667	0.803	0.779	0.782	0.694	0.706	0.726	0.843	0.818	0.909	0.797	0.471	0.683	0.779	0.842	0.743	0.933	0.933	-	-	0.928	0	-	-	-	0.9	-	0	0.819	intergenic	-
DMR	chr1:118233771-118234074	304	5	0.824	0.708	-0.116	10.048	non	non	0.748	0.793	0.81	0.735	0.624	0.741	0.753	0.665	0.708	0.535	0.728	0.652	0.693	0.698	0.63	0.87	0.6	0.708	0.5	0.75	0	0.5	-	-	0	-	0.5	0.5	0.25	-	-	intergenic	-
DMR	chr1:118352005-118352188	184	4	0.969	0.755	-0.214	17.399	non	non	0.99	0.953	0.971	0.682	0.688	0.752	0.25	0.75	0.685	0.755	0.706	0.746	0.657	0.226	0.801	0.742	0.314	0.769	-	-	-	-	-	-	-	-	-	-	-	-	-	intergenic	-
DMR	chr1:118357026-118357361	336	5	0.968	0.754	-0.214	18.02	trans	non	0.987	0.96	0.964	0.892	0.853	0.88	0.75	0.876	0.9	0.816	0.819	0.855	0.877	0.626	0.879	0.871	0.574	0.876	0	0.5	-	-	0	-	-	-	-	-	-	-	0	promoter,exon,genebody,transcript	ENSMUSG00000099936,Gm28867,lncRNA	-
DMR	chr1:118390587-118390800	214	7	0.031	0.087	0.056	-14.386	non	non	0.016	0.029	0.028	0.044	0.048	0.042	0	0.019	0.004	0.084	0.106	0.068	0.006	0.058	0.064	0.01	0.026	0.13	-	-	-	-	-	-	0	-	-	-	0	-	0	transcript,genebody,intron	ENSMUSG00000064302,Clasp1,protein_coding	mmu-miR-129/181/379/411/493
DMR	chr1:118401609-118401883	275	4	0.981	0.821	-0.161	11.31	non	non	1	0.986	0.977	0.861	0.895	0.856	0.75	0.749	0.856	0.865	0.886	0.837	0.822	0.739	0.857	0.899	0.738	0.853	0	-	0	-	0	-	-	-	-	0	0	-	0	transcript,genebody,intron	ENSMUSG00000064302,Clasp1,protein_coding	mmu-miR-129/181/379/411/493
DMR	chr1:118429170-118429265	96	4	0.97	0.865	-0.106	8.136	non	non	0.971	0.976	0.976	0.835	0.884	0.829	0.739	0.869	0.85	0.846	0.856	0.788	0.824	0.724	0.872	0.808	0.712	0.857	-	-	0	0	0	-	0	0	0	-	-	0	0	transcript,genebody,intron	ENSMUSG00000064302,Clasp1,protein_coding	mmu-miR-129/181/379/411/493
DMR	chr1:11852723-11853096	374	4	0.816	0.7	-0.116	9.015	non	non	0.855	0.844	0.823	0.608	0.621	0.688	0.137	0.616	0.66	0.717	0.804	0.695	0.689	0.668	0.705	0.603	0.317	0.659	-	-	-	-	-	-	-	-	-	-	-	-	-	genebody,transcript,intron	ENSMUSG00000057715,A830018L16Rik,protein_coding	-
DMR	chr1:118612369-118613128	760	7	0.965	0.707	-0.258	22.569	non	non	0.943	0.986	0.972	0.816	0.807	0.855	0.5	0.757	0.752	0.756	0.773	0.739	0.776	0.575	0.828	0.824	0.388	0.809	0	-	-	-	-	-	-	-	-	-	-	-	-	genebody,transcript,exon,three_prime_utr	ENSMUSG00000064302,Clasp1,protein_coding	mmu-miR-129/181/379/411/493
DMR	chr1:118619809-118620432	624	4	0.965	0.809	-0.156	10.882	inter	non	0.972	0.979	0.949	0.889	0.872	0.847	0	0.782	0.89	0.784	0.79	0.8	0.91	0.296	0.879	0.933	0	0.802	-	0.5	-	0	0.167	-	-	-	-	-	-	-	-	intergenic	-
DMR	chr1:118647125-118647322	198	4	0.963	0.867	-0.097	9.243	trans	non	0.958	0.99	0.946	0.869	0.928	0.837	0.75	0.908	0.859	0.83	0.833	0.809	0.892	0.703	0.816	0.752	0.732	0.885	-	0.667	0	0	0	0.067	-	0.25	-	0	0.5	0	0	genebody,transcript,intron	ENSMUSG00000026380,Tfcp2l1,protein_coding	mmu-miR-19/370/378
DMR	chr1:118723225-118723486	262	5	0.931	0.8	-0.131	12.205	trans	non	0.918	0.921	0.94	0.793	0.76	0.763	0.568	0.86	0.788	0.818	0.725	0.707	0.828	0.533	0.71	0.673	0.549	0.802	0	-	0	0	0.084	0	0	0	-	0	0.25	0	0	intergenic	-
DMR	chr1:118749956-118750903	948	5	0.951	0.732	-0.219	17.536	non	non	0.989	0.95	0.934	0.964	0.964	0.992	0.987	0.957	0.96	0.788	0.758	0.796	0.936	0.794	0.973	0.942	0.883	0.985	0	1	-	0	1	0	-	-	0	0	-	0	0	intergenic	-
DMR	chr1:118752459-118752786	328	6	0.972	0.842	-0.13	18.904	non	non	0.972	0.979	0.972	0.931	0.952	0.948	0.992	0.971	0.943	0.808	0.86	0.874	0.959	0.789	0.968	0.981	0.861	0.938	0	-	-	-	-	0	-	-	-	-	-	-	-	intergenic	-
DMR	chr1:118754582-118755159	578	7	0.976	0.822	-0.154	20.969	non	non	0.995	0.958	0.994	1	0.969	0.994	0.981	0.963	0.987	0.852	0.78	0.813	0.987	0.861	0.976	1	0.866	1	-	0.75	-	0	-	-	-	-	-	0	-	0	0.25	intergenic	-
DMR	chr1:118760506-118760756	251	9	0.958	0.867	-0.091	19.331	trans	non	0.989	0.94	0.963	0.975	0.971	0.969	0.944	0.982	0.958	0.818	0.869	0.853	0.902	0.864	0.967	0.94	0.801	0.951	0	0.454	0	0	0	-	0	0	0	0	0.333	0	0	intergenic	-
DMR	chr1:118769431-118769829	399	6	0.975	0.841	-0.134	18.826	non	non	0.991	0.991	0.976	0.982	0.96	0.991	1	0.99	1	0.834	0.805	0.844	0.97	0.891	0.983	0.982	0.881	0.97	0	0.709	0	0	0.667	0	0	-	0	-	0	0	0	intergenic	-
DMR	chr1:118784346-118784767	422	6	0.977	0.887	-0.089	14.574	non	non	0.982	0.99	0.981	0.938	0.967	0.979	0.982	0.977	0.971	0.878	0.825	0.866	1	0.923	0.98	0.965	0.881	1	0	-	0	0	-	0	0	0	0	0	1	0	0.25	intergenic	-
DMR	chr1:118789666-118789972	307	4	0.958	0.829	-0.129	11.226	non	non	0.974	0.976	0.941	0.982	0.983	0.951	0.948	0.967	0.921	0.878	0.828	0.831	0.946	0.881	0.968	0.958	0.833	0.945	0.133	0.933	0	0	-	0	0	1	0	-	0.609	0	-	intergenic	-
DMR	chr1:118796186-118796812	627	6	0.971	0.847	-0.124	16.646	non	non	0.99	0.98	1	0.985	0.953	0.97	0.978	0.99	0.979	0.859	0.837	0.811	1	0.801	0.979	0.97	0.858	0.99	0	1	-	0	-	0	0	-	0	-	0.4	-	0	intergenic	-
DMR	chr1:118805141-118805693	553	6	0.973	0.878	-0.095	13.79	non	non	0.964	0.969	0.991	0.9	0.957	0.873	0.78	0.903	0.926	0.938	0.845	0.854	0.986	0.775	0.91	0.933	0.809	0.884	0	0	-	0	-	-	0	-	0	-	0.667	-	0	intergenic	-
DMR	chr1:118810123-118810268	146	4	0.979	0.824	-0.155	13.361	non	non	0.977	1	0.967	0.781	0.834	0.834	0.483	0.879	0.76	0.688	0.795	0.801	0.807	0.649	0.975	0.928	0.5	0.83	0.167	0	-	-	0	0	0	0.5	-	-	0	-	-	promoter,exon,genebody,transcript	ENSMUSG00000100040,Gm28467,processed_pseudogene	-
DMR	chr1:118825398-118825796	399	18	0.301	0.174	-0.126	38.608	inter	inter-hypo	0.316	0.274	0.396	0.368	0.403	0.286	0.169	0.285	0.35	0.202	0.155	0.213	0.26	0.155	0.176	0.297	0.325	0.386	0.012	0.742	-	0	0.542	0	0	-	0	0	0.5	0	0	intergenic	-
DMR	chr1:118831044-118831715	672	6	0.959	0.794	-0.165	20.396	non	non	0.955	0.973	0.964	0.789	0.688	0.82	0.6	0.763	0.822	0.773	0.801	0.795	0.741	0.516	0.827	0.804	0.463	0.725	0	0.5	-	0	0.833	-	0	1	-	-	0.75	0	0	intergenic	-
DMR	chr1:118856120-118856764	645	7	0.977	0.781	-0.196	24.813	non	non	0.964	1	0.976	0.763	0.74	0.767	0.309	0.904	0.835	0.827	0.671	0.845	0.835	0.35	0.79	0.798	0.4	0.686	0.274	0	0	-	-	-	0	1	0	0	-	0	0	genebody,transcript,intron	ENSMUSG00000048402,Gli2,protein_coding	mmu-miR-376/485
DMR	chr1:118870139-118870230	92	4	0.979	0.799	-0.18	12.819	non	non	0.991	0.971	0.988	0.787	0.756	0.84	0.475	0.781	0.831	0.795	0.843	0.795	0.758	0.567	0.794	0.733	0.499	0.848	0.6	0	0	-	-	-	-	0	-	-	0	-	0	genebody,transcript,intron	ENSMUSG00000048402,Gli2,protein_coding	mmu-miR-376/485
DMR	chr1:118876205-118876265	61	5	0.979	0.887	-0.092	11.428	non	non	0.982	1	0.989	0.823	0.754	0.81	0.75	0.792	0.809	0.778	0.836	0.794	0.762	0.6	0.917	0.814	0.583	0.946	-	-	-	-	-	-	-	-	-	-	-	-	-	genebody,transcript,intron	ENSMUSG00000048402,Gli2,protein_coding	mmu-miR-376/485
DMR	chr1:119046005-119046282	278	10	0.932	0.847	-0.084	20.721	non	non	0.955	0.951	0.895	0.927	0.947	0.902	0.857	0.914	0.874	0.855	0.845	0.835	0.948	0.846	0.928	0.886	0.833	0.948	0	1	-	-	-	0	0	0.791	0	-	0.333	0	0.583	genebody,transcript,intron	ENSMUSG00000048402,Gli2,protein_coding	mmu-miR-376/485
DMR	chr1:119058489-119058928	440	6	0.951	0.818	-0.133	16.618	non	non	0.946	0.95	0.967	0.86	0.848	0.818	0.643	0.849	0.9	0.878	0.828	0.778	0.857	0.701	0.799	0.853	0.641	0.893	0	-	-	-	1	-	0	-	-	-	0	0	0	exon,genebody,transcript	ENSMUSG00000097408,Gm26831,lncRNA	-
DMR	chr1:119060986-119061215	230	5	0.974	0.888	-0.086	11.686	non	non	0.983	0.977	0.972	0.904	0.868	0.877	0.812	0.844	0.884	0.82	0.858	0.864	0.889	0.776	0.893	0.862	0.776	0.865	0	-	0	0	-	0	0.167	1	0	-	1	0.084	0	intergenic	-
DMR	chr1:119083437-119084105	669	13	0.7	0.443	-0.257	54.069	non	non	0.628	0.707	0.778	0.585	0.646	0.628	0.341	0.511	0.641	0.498	0.489	0.392	0.615	0.253	0.479	0.665	0.422	0.545	0	0	0	0	-	0	0	0	0	0	0.167	0	0	intergenic	-
DMR	chr1:119097846-119098398	553	11	0.862	0.713	-0.149	30.623	inter	non	0.908	0.813	0.858	0.677	0.821	0.882	0.524	0.648	0.712	0.742	0.662	0.642	0.721	0.46	0.661	0.578	0.582	0.789	0.2	1	0.2	0	-	0	0.1	0	0	-	0	-	0	intergenic	-
DMR	chr1:119118649-119118962	314	4	0.963	0.844	-0.118	12.614	trans	non	0.956	0.953	0.991	0.904	0.811	0.918	0.368	0.913	0.887	0.862	0.812	0.888	0.883	0.434	0.796	0.873	0.347	0.739	0	-	-	-	-	-	-	-	-	-	-	-	-	intergenic	-
DMR	chr1:119153746-119153813	68	4	0.947	0.843	-0.105	8.363	non	non	0.977	0.945	0.935	0.873	0.855	0.788	0.617	0.767	0.814	0.8	0.825	0.768	0.85	0.727	0.721	0.862	0.694	0.771	0.167	-	-	-	-	-	0	-	-	-	0	-	-	intergenic	-
DMR	chr1:119171799-119172846	1048	6	0.967	0.843	-0.123	17.622	trans	non	0.985	0.955	0.968	0.871	0.838	0.781	0.655	0.786	0.858	0.801	0.822	0.828	0.791	0.626	0.734	0.788	0.635	0.758	0.062	1	0	0.037	0.183	0	0.062	0	0	0.056	0.36	0.037	0	intergenic	-
DMR	chr1:119184826-119185036	211	6	0.963	0.871	-0.092	13.331	non	non	0.985	0.989	0.939	0.905	0.951	0.899	0.646	0.905	0.877	0.842	0.827	0.881	0.916	0.769	0.868	0.93	0.629	0.814	1	-	-	-	-	-	0	-	-	-	-	-	-	intergenic	-
DMR	chr1:119186799-119187164	366	4	0.971	0.851	-0.12	9.607	non	non	1	0.949	0.985	0.897	0.835	0.869	0.75	0.833	0.891	0.812	0.876	0.862	0.905	0.736	0.9	0.915	0.75	0.831	0	0	0	-	-	-	-	0.25	0	-	-	-	0	intergenic	-
DMR	chr1:119196606-119196854	249	4	0.935	0.785	-0.15	10.625	non	non	0.971	0.864	0.982	0.639	0.828	0.713	0.463	0.77	0.76	0.669	0.751	0.844	0.677	0.528	0.718	0.819	0.477	0.722	0	0	-	-	-	-	-	-	-	-	-	0	-	intergenic	-
DMR	chr1:119199604-119200353	750	9	0.968	0.836	-0.132	22.385	non	non	0.982	0.958	0.967	0.852	0.824	0.806	0.654	0.817	0.786	0.852	0.831	0.858	0.812	0.645	0.823	0.777	0.656	0.823	0.5	0.5	0	0	0	0	0	0	0	0	0	0	0	intergenic	-
DMR	chr1:119201230-119201457	228	4	0.974	0.849	-0.125	11.23	non	non	1	0.974	0.96	0.928	0.847	0.917	0.75	0.808	0.835	0.783	0.791	0.816	0.842	0.683	0.874	0.923	0.732	0.864	0.067	-	-	-	-	-	-	0.5	0	0	-	0	0	intergenic	-
DMR	chr1:119236760-119237077	318	4	0.936	0.822	-0.114	9.042	non	non	0.971	0.926	0.914	0.855	0.772	0.854	0.724	0.772	0.871	0.72	0.746	0.866	0.846	0.763	0.794	0.82	0.731	0.865	0	1	0	0	-	-	0	-	-	0	-	-	0	intergenic	-
DMR	chr1:119260122-119260530	409	7	0.982	0.827	-0.155	19.273	non	non	0.981	0.985	0.993	0.809	0.801	0.884	0.703	0.879	0.852	0.827	0.836	0.848	0.887	0.805	0.753	0.85	0.693	0.835	0.038	0.333	-	0	0.25	-	0	0.333	0	-	0.434	0	0	intergenic	-
DMR	chr1:119273814-119273979	166	5	0.98	0.876	-0.104	13.834	non	non	0.985	0.989	0.99	0.834	0.909	0.849	0.788	0.853	0.838	0.808	0.825	0.831	0.875	0.776	0.923	0.927	0.777	0.866	0	0.5	-	-	-	-	-	-	0	-	-	0	0	intergenic	-
DMR	chr1:119289899-119290301	403	11	0.787	0.664	-0.123	23.086	trans	inter-hypo	0.783	0.901	0.726	0.661	0.814	0.854	0.693	0.651	0.816	0.646	0.684	0.698	0.702	0.567	0.537	0.685	0.7	0.552	0	0.667	0	0	0.75	0	0	0.643	0	0	0.65	0.037	0.054	intergenic	-
DMR	chr1:119329031-119329477	447	13	0.674	0.527	-0.146	29.775	non	non	0.73	0.543	0.682	0.53	0.522	0.414	0.35	0.318	0.494	0.501	0.542	0.439	0.504	0.427	0.24	0.472	0.351	0.535	0	0	0	0	0	0	0	0	0	0	0	0	0	promoter,exon,transcript,genebody,intron	ENSMUSG00000101179,Gm29455,lncRNA	-
DMR	chr1:119335236-119335660	425	13	0.912	0.809	-0.103	30.121	non	non	0.947	0.946	0.839	0.798	0.874	0.906	0.822	0.847	0.879	0.775	0.801	0.841	0.925	0.905	0.784	0.913	0.924	0.889	0	-	0	-	-	-	0	0	0	-	0	-	-	transcript,genebody,intron	ENSMUSG00000101179,Gm29455,lncRNA	-
DMR	chr1:119378164-119378393	230	4	0.975	0.87	-0.105	10.228	non	non	1	0.95	0.988	0.861	0.783	0.768	0.721	0.837	0.853	0.826	0.848	0.863	0.819	0.711	0.796	0.857	0.731	0.885	0	0.583	0	0.05	1	-	0	0.333	0	0	-	-	0	genebody,transcript,intron	ENSMUSG00000101179,Gm29455,lncRNA	-
DMR	chr1:119429270-119430040	771	4	0.976	0.854	-0.123	14.095	non	non	0.98	0.985	0.989	0.838	0.845	0.825	0.333	0.947	0.941	0.897	0.849	0.822	0.872	0.933	0.871	0.838	0.333	0.77	-	-	-	-	0.5	-	-	-	-	-	-	-	-	intergenic	-
DMR	chr1:119435727-119435858	132	5	0.962	0.744	-0.218	14.076	non	non	0.99	0.965	0.941	0.789	0.794	0.735	0.59	0.816	0.783	0.792	0.813	0.683	0.848	0.56	0.803	0.816	0.586	0.712	0	0	-	-	-	-	0	-	-	-	0	0	0	intergenic	-
DMR	chr1:119476968-119477121	154	5	0.973	0.91	-0.063	10.225	non	non	0.976	1	0.954	0.973	0.928	0.916	0.957	0.986	0.989	0.876	0.904	0.931	0.971	0.975	0.927	0.983	0.985	0.988	0.25	1	-	0	-	-	0	0.667	0	-	-	-	-	genebody,transcript,intron	ENSMUSG00000004451,Ralb,protein_coding	mmu-miR-381/433/let-7/98
DMR	chr1:119859539-119859891	353	6	0.728	0.59	-0.137	14.225	non	non	0.643	0.704	0.76	0.746	0.681	0.696	0.619	0.652	0.729	0.58	0.53	0.554	0.88	0.729	0.692	0.633	0.743	0.662	-	-	0	0	0	0	0	0.875	0	0	-	0	0.033	intergenic	-
DMR	chr1:119912218-119912317	100	6	0.776	0.627	-0.149	14.63	non	non	0.829	0.869	0.89	0.838	0.767	0.912	0.872	0.884	0.915	0.691	0.683	0.731	0.757	0.854	0.845	0.885	0.901	0.903	0.017	-	0	-	-	-	0	-	0	-	0	0	0.25	genebody,transcript,intron	ENSMUSG00000036975,Tmem177,protein_coding	mmu-miR-125/874
DMR	chr1:119949101-119949841	741	21	0.676	0.522	-0.154	51.06	non	non	0.679	0.676	0.687	0.555	0.552	0.516	0.449	0.464	0.484	0.461	0.581	0.543	0.57	0.511	0.409	0.457	0.429	0.533	0.05	0.9	0	0	0.719	0	0.222	0.583	0	0.05	0.625	0	0	transcript,genebody,CDS,exon,intron	ENSMUSG00000036962,Cfap221,protein_coding	-
DMR	chr1:120017043-120018184	1142	11	0.98	0.736	-0.244	48.322	trans	non	0.99	0.975	0.976	0.803	0.682	0.765	0.5	0.768	0.88	0.754	0.775	0.741	0.787	0.44	0.779	0.785	0.375	0.668	0.262	0.333	-	0	-	0	-	0.5	-	-	0	0	-	genebody,transcript,intron	ENSMUSG00000026387,Sctr,protein_coding	-
DMR	chr1:120018841-120019078	238	4	0.922	0.82	-0.102	8.734	non	non	0.973	0.877	0.91	0.715	0.797	0.694	0.5	0.702	0.818	0.699	0.795	0.808	0.763	0.392	0.756	0.84	0.5	0.671	-	-	-	-	1	-	-	-	0	0	-	-	0	genebody,transcript,intron	ENSMUSG00000026387,Sctr,protein_coding	-
DMR	chr1:120027696-120028224	529	5	0.946	0.828	-0.118	12.307	non	non	0.983	0.959	0.907	0.873	0.798	0.82	0.77	0.855	0.852	0.849	0.811	0.856	0.872	0.769	0.85	0.888	0.786	0.865	-	0.5	-	0	-	0	-	0.625	0	0	-	0	0.192	genebody,transcript,intron	ENSMUSG00000026387,Sctr,protein_coding	-
DMR	chr1:120033775-120034091	317	4	0.932	0.794	-0.138	10.1	non	non	0.928	0.979	0.915	0.807	0.77	0.868	0.725	0.843	0.787	0.867	0.786	0.811	0.788	0.75	0.886	0.858	0.722	0.806	0	1	-	0	-	-	0	0.333	-	-	1	0	0	genebody,transcript,intron	ENSMUSG00000026387,Sctr,protein_coding	-
DMR	chr1:120040968-120041206	239	4	0.985	0.886	-0.098	8.538	non	non	0.99	0.992	0.978	0.84	0.829	0.892	0.75	0.847	0.859	0.831	0.789	0.914	0.87	0.752	0.845	0.927	0.736	0.839	0	0	-	0	-	0	-	0	-	-	-	0	0	genebody,transcript,intron	ENSMUSG00000026387,Sctr,protein_coding	-
DMR	chr1:120083078-120083726	649	8	0.931	0.83	-0.101	18.997	non	non	0.967	0.921	0.907	0.855	0.881	0.925	0.991	0.951	0.963	0.805	0.781	0.85	0.917	0.936	0.938	0.948	0.981	0.948	0	0.225	0	0	0.1	0	-	0	0	-	-	0	-	intergenic	-
DMR	chr1:120093359-120093773	415	10	0.489	0.327	-0.161	23.601	non	non	0.503	0.52	0.378	0.35	0.311	0.307	0.191	0.206	0.224	0.25	0.284	0.291	0.363	0.134	0.199	0.229	0.162	0.3	0	0	0	0	0.5	-	0	-	0	-	0	0	1	intergenic	-
DMR	chr1:120094991-120095330	340	5	0.866	0.726	-0.14	12.131	non	non	0.936	0.876	0.825	0.743	0.678	0.766	0.567	0.704	0.719	0.793	0.71	0.715	0.74	0.554	0.8	0.745	0.632	0.674	-	-	-	-	1	-	-	-	-	-	-	0	1	intergenic	-
DMR	chr1:120098712-120099150	439	11	0.817	0.679	-0.138	25.846	trans	non	0.834	0.835	0.832	0.743	0.719	0.753	0.654	0.839	0.833	0.662	0.752	0.735	0.739	0.491	0.792	0.761	0.695	0.742	-	-	-	0	-	-	-	-	0	-	-	-	-	intergenic	-
DMR	chr1:120119557-120120039	483	13	0.844	0.658	-0.185	42.675	non	inter-hypo	0.891	0.851	0.852	0.77	0.783	0.785	0.73	0.758	0.809	0.712	0.622	0.672	0.681	0.607	0.729	0.821	0.7	0.77	0	0.762	0	0	0	0	-	0.5	0	0.062	-	0	0	genebody,transcript,promoter,exon,stop_codon,CDS,start_codon,five_prime_utr,intron	ENSMUSG00000026385,Dbi,protein_coding;ENSMUSG00000026388,3110009E18Rik,protein_coding	-;-
DMR	chr1:120122202-120122607	406	10	0.448	0.303	-0.145	23.292	non	non	0.476	0.442	0.437	0.28	0.323	0.249	0.207	0.421	0.396	0.282	0.335	0.344	0.362	0.257	0.328	0.246	0.309	0.458	0	0	-	0	-	-	0	-	0	-	0.167	0	0	genebody,transcript,intron	ENSMUSG00000026388,3110009E18Rik,protein_coding	-
DMR	chr1:120126344-120126562	219	5	0.954	0.848	-0.106	11.506	non	non	0.933	0.975	0.96	0.776	0.788	0.828	0.6	0.867	0.78	0.835	0.761	0.788	0.946	0.621	0.75	0.749	0.629	0.799	0	-	-	0	0	-	-	-	-	0	-	-	0	genebody,transcript,intron	ENSMUSG00000026388,3110009E18Rik,protein_coding	-
DMR	chr1:120128809-120129177	369	5	0.975	0.885	-0.089	12.348	non	non	0.971	0.986	0.981	0.938	0.922	0.892	0.75	0.971	0.953	0.919	0.831	0.908	0.888	0.756	0.929	0.92	0.8	0.888	0.5	0.5	-	-	-	-	-	-	-	-	-	-	-	genebody,transcript,intron	ENSMUSG00000026388,3110009E18Rik,protein_coding	-
DMR	chr1:120132697-120134618	1922	16	0.967	0.743	-0.224	57.416	non	non	0.98	0.96	0.968	0.75	0.779	0.774	0.402	0.774	0.839	0.774	0.775	0.788	0.788	0.442	0.813	0.779	0.431	0.802	0	1	-	-	-	-	0	1	0	-	-	0	-	genebody,transcript,intron	ENSMUSG00000026388,3110009E18Rik,protein_coding	-
DMR	chr1:120135301-120135647	347	5	0.974	0.865	-0.109	12.251	inter	non	0.971	0.993	0.971	0.844	0.811	0.905	0.591	0.862	0.801	0.864	0.795	0.84	0.824	0.576	0.787	0.769	0.58	0.847	-	-	-	-	-	-	-	-	-	-	-	-	-	genebody,transcript,intron	ENSMUSG00000026388,3110009E18Rik,protein_coding	-
DMR	chr1:120142914-120143063	150	5	0.922	0.785	-0.137	13.538	non	non	0.931	0.93	0.939	0.85	0.78	0.861	0.481	0.771	0.633	0.795	0.724	0.707	0.809	0.464	0.863	0.691	0.427	0.689	0	-	-	-	-	-	0	-	-	-	-	-	-	genebody,transcript,intron	ENSMUSG00000026388,3110009E18Rik,protein_coding	-
DMR	chr1:120145239-120145804	566	8	0.978	0.869	-0.109	21.831	non	non	0.99	0.96	0.993	0.913	0.833	0.879	0.618	0.917	0.86	0.853	0.936	0.874	0.905	0.823	0.873	0.855	0.615	0.852	0.333	0.852	-	-	-	-	-	-	0	-	-	-	-	genebody,transcript,intron	ENSMUSG00000026388,3110009E18Rik,protein_coding	-
DMR	chr1:120146384-120146564	181	4	0.951	0.861	-0.09	9.433	non	non	0.939	0.974	0.939	0.704	0.636	0.743	0.458	0.74	0.698	0.775	0.854	0.688	0.704	0.531	0.786	0.709	0.5	0.628	0	0.25	-	-	-	-	0.519	0	-	-	-	-	0.333	genebody,transcript,intron	ENSMUSG00000026388,3110009E18Rik,protein_coding	-
DMR	chr1:120195118-120195388	271	5	0.95	0.831	-0.119	12.831	non	non	0.969	0.924	0.96	0.809	0.785	0.795	0.551	0.709	0.792	0.862	0.857	0.82	0.82	0.565	0.905	0.83	0.563	0.824	-	-	-	-	-	-	-	-	0.6	-	0.5	-	0	transcript,genebody,intron	ENSMUSG00000026389,Steap3,protein_coding	mmu-miR-218/299/377/let-7/98
DMR	chr1:120198109-120198408	300	6	0.97	0.805	-0.165	20.862	trans	non	0.984	0.984	0.959	0.85	0.751	0.79	0.5	0.853	0.904	0.82	0.843	0.849	0.78	0.456	0.813	0.83	0.6	0.642	0	-	-	-	-	0	0	1	0	-	-	0	0	transcript,genebody,intron	ENSMUSG00000026389,Steap3,protein_coding	mmu-miR-218/299/377/let-7/98
DMR	chr1:120201099-120201355	257	4	0.959	0.865	-0.093	8.769	non	non	0.913	0.983	0.974	0.743	0.718	0.671	0.5	0.784	0.772	0.742	0.787	0.756	0.771	0.523	0.686	0.654	0.515	0.82	0.5	0.333	-	0.1	0.5	0	0	0	0	0	1	0.05	0	transcript,genebody,intron	ENSMUSG00000026389,Steap3,protein_coding	mmu-miR-218/299/377/let-7/98
DMR	chr1:120277245-120277822	578	7	0.974	0.85	-0.124	19.862	non	non	0.994	0.969	0.958	0.92	0.921	0.841	0.694	0.925	0.907	0.834	0.878	0.879	0.849	0.704	0.89	0.935	0.809	0.848	-	0.375	-	0	-	-	0	-	0	-	0.625	0	0	intergenic	-
DMR	chr1:120278631-120279068	438	6	0.959	0.8	-0.158	17.828	non	non	0.976	0.965	0.964	0.841	0.832	0.824	0.59	0.865	0.782	0.834	0.819	0.805	0.819	0.669	0.856	0.891	0.593	0.833	-	-	-	-	0.25	0	-	-	-	-	-	-	0	intergenic	-
DMR	chr1:120280233-120280421	189	5	0.889	0.758	-0.131	11.754	non	non	0.909	0.843	0.928	0.795	0.815	0.775	0.72	0.519	0.809	0.78	0.818	0.778	0.962	1	0.845	0.918	0.459	0.718	-	-	-	0	-	-	-	-	-	-	-	-	0	intergenic	-
DMR	chr1:120292226-120292489	264	5	0.974	0.862	-0.112	12.38	non	non	1	0.972	0.955	0.772	0.764	0.765	0.589	0.828	0.773	0.813	0.811	0.813	0.786	0.599	0.802	0.811	0.592	0.759	0	0.167	-	-	1	-	-	-	0	-	-	-	1	intergenic	-
DMR	chr1:120315451-120315715	265	4	0.426	0.675	0.249	-15.377	non	non	0.423	0.378	0.45	0.713	0.754	0.772	0.947	0.76	0.623	0.693	0.656	0.656	0.68	0.845	0.659	0.56	0.869	0.536	0	-	0	-	-	-	-	-	-	-	-	0	0	intergenic	-
DMR	chr1:120323600-120323993	394	9	0.954	0.861	-0.093	20.785	non	non	0.919	0.982	0.969	0.84	0.917	0.869	0.914	0.925	0.954	0.854	0.856	0.859	0.942	1	0.902	0.949	0.799	0.98	-	0.875	0	-	0.75	-	0	0.75	0	-	0	0	-	intergenic	-
DMR	chr1:120345135-120345508	374	6	0.925	0.796	-0.128	14.179	non	non	0.969	0.884	0.925	0.827	0.775	0.74	0.63	0.716	0.721	0.772	0.739	0.777	0.675	0.616	0.814	0.764	0.651	0.798	-	-	0	0	-	-	0	-	-	0	0	0	0	intergenic	-
DMR	chr1:120363630-120364297	668	7	0.969	0.81	-0.16	23.442	non	non	0.987	0.973	0.945	0.767	0.791	0.724	0.333	0.778	0.84	0.798	0.807	0.819	0.748	0.542	0.768	0.725	0.615	0.852	1	1	0	0	1	-	-	1	0	-	-	0	0	intergenic	-
DMR	chr1:120365051-120365278	228	4	0.967	0.796	-0.172	15.232	trans	non	0.959	0.956	1	0.776	0.787	0.75	0.352	0.784	0.859	0.784	0.879	0.779	0.733	0.333	0.903	0.728	0.333	0.727	-	-	-	-	-	0	-	-	-	-	-	-	0.267	intergenic	-
DMR	chr1:120385625-120385900	276	9	0.693	0.56	-0.133	20.805	inter	inter-hypo	0.715	0.657	0.706	0.623	0.679	0.577	0.333	0.54	0.563	0.464	0.512	0.569	0.596	0.414	0.345	0.627	0.344	0.62	0	0.2	-	-	0.875	-	0	-	-	0	0.667	0	0	intergenic	-
DMR	chr1:120389818-120389991	174	6	0.855	0.952	0.097	-14.335	non	non	0.928	0.813	0.8	0.879	0.978	0.893	1	0.985	0.982	0.965	0.979	0.954	0.874	0.916	0.956	0.986	0.958	0.965	0	-	-	-	-	0	0	-	-	-	-	0	0.65	intergenic	-
DMR	chr1:120395338-120395696	359	6	0.954	0.816	-0.139	16.367	non	non	0.978	0.954	0.912	0.839	0.765	0.847	0.631	0.745	0.776	0.834	0.758	0.777	0.869	0.631	0.85	0.815	0.656	0.666	-	-	-	0	-	-	-	-	-	-	0.125	-	0	intergenic	-
DMR	chr1:12051109-12051412	304	4	0.957	0.876	-0.08	9.18	non	non	0.934	0.975	0.972	0.95	0.925	0.93	0.97	0.924	0.958	0.914	0.873	0.9	0.953	0.9	0.951	0.969	0.991	0.927	-	-	0	0	-	0	-	-	-	-	-	-	-	intergenic	-
DMR	chr1:120591202-120591934	733	13	0.698	0.445	-0.253	51.905	non	non	0.705	0.784	0.518	0.61	0.71	0.647	0.471	0.625	0.611	0.473	0.354	0.383	0.764	0.552	0.531	0.564	0.563	0.459	0	-	0	-	-	0	0	0	0	-	-	0	0	intergenic	-
DMR	chr1:120615995-120616363	369	8	0.466	0.322	-0.145	18.961	non	non	0.529	0.456	0.388	0.415	0.446	0.416	0.595	0.445	0.436	0.292	0.304	0.351	0.434	0.412	0.474	0.42	0.42	0.561	0	0	-	-	0	0	0	0.033	0	-	0	0	0	intergenic	-
DMR	chr1:120657978-120658634	657	4	0.979	0.915	-0.064	8.507	trans	non	0.981	0.977	1	0.925	0.928	0.887	0.475	0.898	0.871	0.941	0.888	0.914	0.905	0.5	0.95	0.914	0.383	0.792	-	-	-	-	-	-	-	-	-	-	-	-	-	transcript,genebody,intron	ENSMUSG00000099957,2610027F03Rik,lncRNA	-
DMR	chr1:120671476-120672076	601	7	0.975	0.824	-0.151	19.52	non	non	0.954	0.994	0.994	0.847	0.821	0.834	0.688	0.854	0.816	0.809	0.828	0.819	0.787	0.644	0.784	0.88	0.708	0.835	0.256	0	-	0	1	0	0	0.5	0	0	0	0	0	transcript,genebody,intron	ENSMUSG00000099957,2610027F03Rik,lncRNA	-
DMR	chr1:120694719-120695119	401	6	0.972	0.879	-0.093	14.057	non	non	0.982	1	0.969	0.887	0.957	0.903	0.75	0.903	0.852	0.934	0.92	0.887	0.879	0.631	0.826	0.93	0.568	0.909	1	1	0	0	-	0	-	0.5	0	-	1	0	-	intergenic	-
DMR	chr1:120696942-120697167	226	4	0.977	0.882	-0.095	8.886	non	non	1	0.957	0.985	0.871	0.849	0.865	0.733	0.9	0.8	0.791	0.869	0.857	0.875	0.721	0.85	0.85	0.723	0.895	0	-	-	-	-	-	0	-	-	-	-	-	0	intergenic	-
DMR	chr1:120821991-120823171	1181	6	0.942	0.646	-0.295	33.105	non	non	0.961	0.944	0.937	0.712	0.746	0.771	0.475	0.696	0.741	0.725	0.669	0.72	0.684	0.469	0.754	0.76	0.5	0.71	-	-	-	-	-	-	-	-	-	-	-	-	-	genebody,transcript,intron	ENSMUSG00000101922,Gm29345,lncRNA	-
DMR	chr1:120825220-120825431	212	4	0.969	0.805	-0.165	13.782	non	non	0.952	0.99	0.988	0.807	0.758	0.729	0.627	0.754	0.72	0.759	0.795	0.77	0.74	0.667	0.8	0.815	0.5	0.788	-	-	-	0	0.25	-	0.5	-	-	-	-	0	-	genebody,transcript,intron,promoter,exon	ENSMUSG00000101922,Gm29345,lncRNA;ENSMUSG00000100761,Gm29344,processed_pseudogene	-;-
DMR	chr1:120832327-120832580	254	4	0.934	0.821	-0.113	9.559	non	inter-hypo	0.951	0.871	0.966	0.893	0.827	0.792	0.684	0.885	0.834	0.785	0.781	0.81	0.77	0.731	0.782	0.829	0.697	0.762	-	-	-	-	-	-	-	-	-	-	-	-	0	genebody,transcript,intron	ENSMUSG00000101922,Gm29345,lncRNA	-
DMR	chr1:120858337-120858898	562	8	0.949	0.797	-0.152	23.157	inter	non	0.956	0.92	0.973	0.849	0.795	0.879	0.6	0.793	0.831	0.781	0.74	0.807	0.829	0.549	0.756	0.872	0.58	0.86	-	0	-	-	0	-	-	-	-	-	0	-	0	intergenic	-
DMR	chr1:120879019-120879645	627	5	0.959	0.741	-0.218	17.537	non	non	0.985	0.929	0.968	0.732	0.767	0.817	0.588	0.712	0.812	0.782	0.753	0.776	0.704	0.568	0.713	0.788	0.599	0.734	0	-	-	-	-	-	0	-	-	-	-	-	-	intergenic	-
DMR	chr1:120899352-120899600	249	4	0.946	0.79	-0.155	13.184	non	non	0.971	0.923	0.96	0.843	0.768	0.777	0.458	0.768	0.7	0.854	0.819	0.723	0.897	0.5	0.716	0.834	0.5	0.699	-	-	-	-	-	-	-	-	-	-	-	-	-	intergenic	-
DMR	chr1:120909135-120909327	193	4	0.977	0.896	-0.082	9.903	inter	non	0.985	0.974	0.985	0.834	0.896	0.936	0.6	0.933	0.933	0.9	0.882	0.927	0.795	0.667	0.927	0.893	1	0.789	-	-	-	-	-	-	-	-	-	-	-	-	-	intergenic	-
DMR	chr1:120910491-120911010	520	7	0.965	0.831	-0.134	18.192	inter	non	0.975	0.962	0.969	0.832	0.809	0.86	0.461	0.84	0.849	0.782	0.833	0.808	0.761	0.505	0.747	0.843	0.492	0.829	0	1	0	-	1	0	-	-	-	-	0	-	-	intergenic	-
DMR	chr1:120916533-120916639	107	5	0.956	0.795	-0.161	12.526	non	non	0.991	0.977	0.913	0.83	0.831	0.74	0.6	0.842	0.752	0.776	0.83	0.825	0.822	0.6	0.841	0.83	0.6	0.845	-	0.5	-	-	-	0.04	-	-	-	-	-	-	-	intergenic	-
DMR	chr1:120926291-120927124	834	5	0.97	0.744	-0.225	20.443	non	non	0.961	0.968	0.974	0.793	0.753	0.802	0.556	0.789	0.747	0.787	0.81	0.727	0.799	0.578	0.71	0.81	0.57	0.751	-	-	-	-	-	-	-	-	-	-	-	-	-	intergenic	-
DMR	chr1:120943801-120944000	200	4	0.958	0.693	-0.265	17.133	non	non	0.969	0.935	0.969	0.677	0.664	0.723	0.487	0.762	0.699	0.737	0.708	0.774	0.705	0.475	0.699	0.784	0.489	0.788	0	0.444	-	0	-	0	0	0.75	-	0	0	-	0.2	intergenic	-
DMR	chr1:120944691-120944850	160	4	0.951	0.837	-0.114	8.275	non	non	0.977	0.986	0.907	0.886	0.822	0.818	0.708	0.846	0.835	0.901	0.775	0.854	0.851	0.675	0.795	0.95	0.731	0.885	-	-	0	-	-	-	-	-	-	-	-	0	-	intergenic	-
DMR	chr1:120950955-120951364	410	4	0.956	0.853	-0.103	10.296	non	non	0.974	0.972	0.964	0.867	0.809	0.838	0.916	0.872	0.799	0.86	0.833	0.839	0.797	0.654	0.879	0.932	0.67	0.909	0.056	1	0	-	0.5	-	0	0.6	0	0	-	-	0.267	intergenic	-
DMR	chr1:120959277-120959889	613	6	0.971	0.747	-0.224	22.941	non	non	0.977	0.978	0.97	0.781	0.829	0.806	0.642	0.814	0.812	0.732	0.728	0.829	0.806	0.639	0.788	0.847	0.63	0.875	0	0.916	-	-	-	0	0	-	0	-	0.715	0	0	intergenic	-
DMR	chr1:120964179-120964251	73	5	0.028	0.088	0.06	-9.924	non	non	0	0.012	0	0	0.071	0.054	0	0.033	0.041	0.081	0.15	0.074	0.053	0.073	0.057	0.1	0.007	0.12	-	0	0	-	0.4	0	-	-	0	0	-	-	0.056	intergenic	-
DMR	chr1:120968560-120968774	215	4	0.951	0.715	-0.235	16.479	non	non	0.943	0.958	0.976	0.726	0.673	0.688	0.464	0.734	0.768	0.587	0.677	0.761	0.604	0.499	0.728	0.656	0.498	0.617	0	0	-	-	0	-	-	0	-	-	0.25	-	0	intergenic	-
DMR	chr1:120977406-120977971	566	13	0.926	0.788	-0.138	39.719	trans	non	0.954	0.926	0.926	0.908	0.773	0.825	0.747	0.804	0.908	0.839	0.794	0.758	0.857	0.738	0.704	0.847	0.632	0.846	0.2	0	-	0	-	0	-	1	0	-	0.5	-	0.042	intergenic	-
DMR	chr1:121002651-121003006	356	6	0.927	0.806	-0.12	13.1	non	non	0.951	0.912	0.922	0.829	0.855	0.784	0.659	0.82	0.809	0.855	0.803	0.838	0.87	0.639	0.821	0.891	0.667	0.864	0	-	1	0	1	0	-	-	0.042	-	-	0	-	intergenic	-
DMR	chr1:121005263-121006199	937	4	0.902	0.777	-0.126	9.298	non	non	0.969	0.837	0.89	0.672	0.731	0.668	0.487	0.739	0.684	0.642	0.733	0.638	0.654	0.5	0.634	0.738	0.5	0.596	0.5	-	0	-	-	0.062	0	0	0	-	0	0	0	intergenic	-
DMR	chr1:121007973-121008438	466	4	0.977	0.906	-0.071	9.001	non	non	0.97	0.974	0.973	0.966	0.927	0.934	0.639	0.871	0.726	0.872	0.907	0.866	0.885	0.969	0.902	0.921	0.96	0.876	-	-	-	-	-	-	-	-	-	-	-	-	-	intergenic	-
DMR	chr1:121019543-121019997	455	4	0.974	0.686	-0.288	19.032	non	non	0.978	0.977	0.991	0.671	0.746	0.75	0.49	0.692	0.713	0.766	0.791	0.637	0.741	0.506	0.792	0.76	0.497	0.621	-	-	-	-	-	0	0	-	-	-	-	-	-	intergenic	-
DMR	chr1:121059581-121059976	396	6	0.966	0.739	-0.228	24.099	non	non	0.957	0.969	0.994	0.782	0.764	0.77	0.466	0.703	0.831	0.773	0.789	0.772	0.786	0.494	0.804	0.736	0.5	0.818	0	-	-	-	0.2	-	-	0	-	-	-	-	0	intergenic	-
DMR	chr1:121062913-121063432	520	4	0.953	0.758	-0.195	16.708	trans	non	0.976	0.943	0.943	0.762	0.847	0.805	0.5	0.715	0.797	0.686	0.746	0.863	0.776	0.367	0.767	0.712	0.313	0.713	0	-	-	-	-	-	0	-	0	-	-	-	0	intergenic	-
DMR	chr1:121072259-121072450	192	5	0.986	0.837	-0.148	17.454	non	non	1	0.991	0.991	0.744	0.8	0.779	0.411	0.769	0.68	0.912	0.786	0.69	0.867	0.417	0.802	0.707	0.352	0.719	0	0	-	-	-	-	0	-	-	0	1	-	0	intergenic	-
DMR	chr1:121090931-121091583	653	8	0.975	0.831	-0.144	26.131	non	non	1	0.96	0.967	0.884	0.838	0.847	0.719	0.852	0.843	0.868	0.864	0.805	0.823	0.728	0.851	0.83	0.732	0.859	0	0	0	-	-	0	0	-	-	0	0.667	0	0	transcript,genebody,intron	ENSMUSG00000097881,Celrr,lncRNA	-
DMR	chr1:121105059-121105493	435	4	0.959	0.852	-0.107	11.564	non	non	0.99	0.95	0.942	0.714	0.891	0.836	0.729	0.83	0.802	0.74	0.774	0.878	0.776	0.7	0.849	0.894	0.752	0.813	-	-	0	-	-	-	-	-	0	-	1	0	0	transcript,genebody,intron	ENSMUSG00000097881,Celrr,lncRNA	-
DMR	chr1:121150894-121151239	346	5	0.976	0.718	-0.259	25.722	trans	non	0.976	0.987	0.987	0.877	0.64	0.917	0.208	0.881	0.971	0.773	0.627	0.813	0.633	0.111	0.982	0.93	0	0.77	-	1	-	-	-	-	-	-	-	-	-	-	-	genebody,transcript,intron	ENSMUSG00000097881,Celrr,lncRNA	-
DMR	chr1:121163842-121164505	664	7	0.987	0.802	-0.186	22.233	non	non	0.994	0.978	0.995	0.834	0.836	0.829	0.698	0.867	0.845	0.835	0.839	0.808	0.884	0.714	0.834	0.877	0.7	0.891	-	0	-	-	0.833	0	0	0.25	-	-	0	0	0.5	genebody,transcript,intron	ENSMUSG00000097881,Celrr,lncRNA	-
DMR	chr1:121173419-121174475	1057	15	0.952	0.708	-0.245	59.726	trans	non	0.967	0.95	0.932	0.822	0.806	0.818	0.565	0.839	0.773	0.781	0.747	0.763	0.767	0.438	0.835	0.773	0.486	0.737	-	1	0	-	-	0	0	0	0	0	-	0	0	genebody,transcript,intron	ENSMUSG00000097881,Celrr,lncRNA	-
DMR	chr1:121183058-121183305	248	4	0.978	0.904	-0.074	8.861	inter	non	1	0.982	0.967	0.896	0.973	0.892	0.692	0.887	0.902	0.888	0.856	0.883	0.885	0.656	0.942	0.904	0.75	0.939	-	-	-	-	-	-	-	-	-	-	-	-	-	intergenic	-
DMR	chr1:121191608-121192154	547	6	0.978	0.754	-0.224	25.949	non	non	0.983	0.988	0.973	0.702	0.656	0.751	0.381	0.721	0.767	0.747	0.799	0.729	0.745	0.395	0.735	0.751	0.429	0.738	-	-	0	-	-	-	-	-	-	-	-	-	0	intergenic	-
DMR	chr1:121211911-121212831	921	6	0.915	0.744	-0.172	21.271	non	non	0.894	0.954	0.923	0.744	0.764	0.653	0.491	0.832	0.782	0.786	0.713	0.796	0.753	0.442	0.725	0.716	0.5	0.754	-	-	-	-	-	0	-	0	-	-	-	-	-	intergenic	-
DMR	chr1:121215827-121216734	908	5	0.903	0.711	-0.192	19.48	non	non	0.931	0.872	0.88	0.723	0.743	0.766	0.333	0.707	0.799	0.736	0.675	0.697	0.791	0.514	0.711	0.85	0.583	0.776	-	-	0	-	1	-	-	-	0	-	0	-	0	intergenic	-
DMR	chr1:121217689-121218024	336	7	0.957	0.802	-0.155	19.648	non	non	0.98	0.925	0.955	0.74	0.768	0.776	0.558	0.755	0.782	0.781	0.771	0.799	0.773	0.531	0.73	0.788	0.544	0.816	0	0.5	0	-	-	-	-	-	0.333	-	0	0	0.4	intergenic	-
DMR	chr1:121226592-121226740	149	4	0.923	0.824	-0.1	10.127	non	non	0.948	0.916	0.907	0.871	0.831	0.807	0.907	0.86	0.941	0.767	0.81	0.853	0.877	0.857	0.901	0.908	0.845	0.966	-	0.25	-	0	0.5	0	0	0	0.05	-	-	0	0	genebody,transcript,intron	ENSMUSG00000101700,Gm29359,lncRNA	-
DMR	chr1:121231832-121232210	379	4	0.969	0.578	-0.39	29.393	non	non	0.99	0.952	0.965	0.553	0.638	0.642	0.25	0.706	0.751	0.573	0.677	0.712	0.752	0.288	0.619	0.603	0.239	0.663	-	-	0	0.033	-	0	-	-	-	-	-	0	0	intergenic	-
DMR	chr1:121233820-121234478	659	8	0.959	0.695	-0.264	43.345	non	non	0.991	0.913	0.973	0.708	0.703	0.751	0.375	0.827	0.656	0.744	0.774	0.709	0.805	0.375	0.584	0.611	0.375	0.783	-	0	-	-	-	-	-	0	-	-	0	-	0	intergenic	-
DMR	chr1:121238409-121238671	263	4	0.968	0.796	-0.172	15.821	trans	non	0.967	0.973	0.988	0.706	0.804	0.784	0.666	0.811	0.768	0.897	0.755	0.764	0.789	0.393	0.9	0.776	0.438	0.741	-	-	-	-	-	-	-	-	-	-	-	-	0	intergenic	-
DMR	chr1:121240107-121240359	253	5	0.889	0.723	-0.165	13.367	inter	non	0.888	0.934	0.88	0.668	0.738	0.719	0.494	0.612	0.708	0.811	0.76	0.699	0.567	0.437	0.694	0.68	0.602	0.892	-	-	-	-	-	-	-	-	-	-	1	-	-	intergenic	-
DMR	chr1:121278503-121279238	736	6	0.965	0.811	-0.154	17.27	non	non	0.979	0.953	0.962	0.805	0.75	0.888	0.658	0.814	0.839	0.804	0.781	0.783	0.859	0.618	0.81	0.785	0.653	0.784	0.333	1	0	0	1	-	-	1	0	0	0	0	0	intergenic	-
DMR	chr1:121289932-121290178	247	5	0.96	0.877	-0.084	10.719	non	non	0.951	0.965	0.991	0.835	0.817	0.889	0.783	0.875	0.826	0.916	0.795	0.821	0.839	0.722	0.882	0.944	0.8	0.91	0	0.75	-	-	-	-	-	-	0	-	-	0	-	intergenic	-
DMR	chr1:121302832-121302988	157	4	0.98	0.902	-0.078	8.994	non	non	1	0.983	0.988	0.763	0.767	0.857	0.5	0.764	0.827	0.754	0.864	0.867	0.964	0.667	0.867	0.887	0.667	0.841	-	-	-	-	-	-	0	-	-	-	-	-	-	promoter	ENSMUSG00000003721,Insig2,protein_coding	mmu-miR-19
DMR	chr1:121316197-121317063	867	7	0.976	0.814	-0.161	22.503	non	non	0.987	0.966	0.985	0.814	0.775	0.802	0.533	0.76	0.778	0.797	0.741	0.763	0.78	0.565	0.814	0.858	0.557	0.852	0.95	-	-	-	0	0	0	-	-	-	0.5	0	0.25	transcript,genebody,intron	ENSMUSG00000003721,Insig2,protein_coding	mmu-miR-19
DMR	chr1:121325942-121326286	345	7	0.873	0.743	-0.13	17.58	non	non	0.875	0.894	0.905	0.796	0.81	0.811	0.764	0.823	0.772	0.794	0.716	0.74	0.706	0.746	0.825	0.844	0.69	0.828	-	0.6	0	-	-	-	0	0	-	-	0.8	-	0.528	transcript,genebody,promoter,intron	ENSMUSG00000003721,Insig2,protein_coding;ENSMUSG00000104253,Gm37174,TEC	mmu-miR-19;-
DMR	chr1:121331290-121332136	847	8	0.98	0.817	-0.163	24.19	non	non	0.986	0.987	0.988	0.788	0.74	0.715	0.492	0.739	0.796	0.808	0.761	0.737	0.72	0.437	0.732	0.766	0.489	0.761	1	1	-	0.067	1	0	0.084	-	-	-	-	0	0.214	genebody,transcript,intron	ENSMUSG00000003721,Insig2,protein_coding	mmu-miR-19
DMR	chr1:121336542-121338558	2017	16	0.969	0.797	-0.171	54.866	non	non	0.963	0.971	0.981	0.783	0.829	0.832	0.539	0.813	0.802	0.842	0.778	0.81	0.813	0.57	0.77	0.799	0.536	0.813	0	-	-	-	-	0	-	1	0	-	1	-	0.6	intergenic	-
DMR	chr1:121339209-121339417	209	5	0.976	0.846	-0.13	13.983	trans	non	0.994	0.975	0.963	0.847	0.829	0.88	0.333	0.872	0.889	0.898	0.867	0.803	0.957	0	0.88	0.777	0	0.967	-	-	0	-	-	0	-	-	-	0	-	-	-	intergenic	-
DMR	chr1:121343437-121343607	171	5	0.972	0.802	-0.17	16.058	trans	non-hypo	1	0.91	1	0.833	0.904	0.847	1	0.969	0.933	0.785	0.761	0.862	0.913	0.571	0.807	0.814	0.5	0.749	0.075	1	-	-	-	-	-	-	-	-	-	0.092	-	intergenic	-
DMR	chr1:121347944-121348582	639	6	0.96	0.617	-0.343	32.131	non	non	0.975	0.968	0.952	0.639	0.676	0.704	0.343	0.638	0.642	0.678	0.613	0.659	0.642	0.329	0.648	0.647	0.327	0.627	0	-	-	-	0.5	-	0	-	-	-	-	0	0	intergenic	-
DMR	chr1:121356254-121356308	55	5	0.936	0.674	-0.261	17.715	non	non	0.907	0.967	0.955	0.66	0.737	0.693	0.51	0.807	0.768	0.707	0.676	0.779	0.724	0.472	0.765	0.768	0.544	0.766	-	-	-	-	-	-	-	-	-	-	-	-	-	exon,genebody,transcript,intron	ENSMUSG00000101791,2210011K15Rik,lncRNA	-
DMR	chr1:121404328-121405477	1150	7	0.925	0.65	-0.276	37.747	non	non	0.934	0.926	0.917	0.669	0.69	0.769	0.311	0.709	0.712	0.752	0.685	0.642	0.697	0.317	0.74	0.725	0.296	0.747	0.667	0.5	-	-	-	0	-	-	-	-	-	-	-	intergenic	-
DMR	chr1:121459026-121459308	283	4	0.962	0.876	-0.086	8.205	non	non	0.979	0.981	0.94	0.848	0.896	0.917	0.667	0.93	0.886	0.8	0.842	0.831	0.938	0.636	0.986	0.955	0.5	0.833	0.4	-	-	-	-	-	-	-	-	-	-	-	-	genebody,transcript,intron	ENSMUSG00000026339,Ccdc93,protein_coding	mmu-miR-129/485/433/493/let-7/98
DMR	chr1:121510186-121511057	872	24	0.433	0.227	-0.206	84.728	non	non	0.421	0.523	0.372	0.431	0.368	0.448	0.36	0.25	0.535	0.19	0.257	0.243	0.454	0.26	0.315	0.431	0.518	0.505	0	0.625	0	0	0.552	0	0	0.639	0	0	0.776	0	0	three_prime_utr,exon,genebody,transcript,stop_codon,CDS,intron	ENSMUSG00000050534,Htr5b,protein_coding	-
DMR	chr1:121539501-121539882	382	5	0.966	0.845	-0.12	12.864	inter	non	0.946	0.988	0.957	0.822	0.767	0.868	0.5	0.777	0.822	0.838	0.808	0.869	0.827	0.446	0.897	0.897	0.477	0.852	0	1	0	-	-	-	-	-	0.75	-	-	-	0	intergenic	-
DMR	chr1:121569380-121570266	887	9	0.925	0.788	-0.136	23.945	non	non	0.917	0.943	0.954	0.764	0.84	0.78	0.484	0.781	0.775	0.79	0.802	0.794	0.844	0.496	0.823	0.775	0.606	0.774	1	1	-	0	-	-	-	-	-	-	-	-	-	intergenic	-
DMR	chr1:121576888-121577921	1034	9	0.947	0.754	-0.193	31.191	trans	non	0.955	0.936	0.95	0.82	0.706	0.759	0.454	0.778	0.679	0.77	0.785	0.806	0.656	0.438	0.784	0.752	0.394	0.592	0	-	0	0	-	0	0	-	-	0	0	-	-	intergenic	-
DMR	chr1:121581660-121582128	469	4	0.965	0.835	-0.13	10.185	inter	non	0.972	0.99	0.933	0.862	0.849	0.798	0.474	0.839	0.814	0.777	0.844	0.814	0.814	0.481	0.87	0.821	0.482	0.862	-	-	-	-	-	-	0	-	-	0	-	-	0	intergenic	-
DMR	chr1:121588105-121588921	817	8	0.926	0.815	-0.112	19.429	trans	non	0.941	0.908	0.939	0.839	0.835	0.82	0.749	0.82	0.802	0.837	0.783	0.787	0.8	0.663	0.846	0.693	0.713	0.806	-	-	0	0	0.25	0	0	0.833	0	0	0	-	0.133	intergenic	-
DMR	chr1:121590862-121591449	588	6	0.982	0.841	-0.141	22.161	non	non	0.986	1	0.991	0.824	0.746	0.786	0.4	0.781	0.753	0.888	0.822	0.849	0.808	0.488	0.845	0.788	0.4	0.872	0	0	0	0	-	-	0	-	0	-	-	-	0	intergenic	-
DMR	chr1:121592310-121593817	1508	8	0.963	0.738	-0.225	28.82	non	non	0.967	0.98	0.958	0.783	0.786	0.825	0.606	0.779	0.768	0.738	0.766	0.802	0.816	0.613	0.817	0.792	0.629	0.764	0	0.333	0	-	1	0	0	-	0	0	-	-	0.5	intergenic	-
DMR	chr1:121602229-121602587	359	11	0.922	0.736	-0.186	44.3	non	non	0.94	0.898	0.936	0.667	0.743	0.754	0.583	0.747	0.714	0.702	0.774	0.715	0.796	0.516	0.772	0.822	0.64	0.702	0.333	1	-	-	0.875	0	0	-	-	-	1	-	1	intergenic	-
DMR	chr1:121604276-121605202	927	4	0.966	0.887	-0.078	9.548	non	non	0.979	0.96	0.963	0.735	0.652	0.716	0.519	0.842	0.772	0.716	0.738	0.804	0.772	0.49	0.839	0.795	0.483	0.71	-	-	-	-	-	0	-	-	0	-	-	-	-	intergenic	-
DMR	chr1:121607895-121608313	419	9	0.894	0.793	-0.1	20.583	non	non	0.925	0.843	0.877	0.872	0.822	0.821	0.74	0.773	0.928	0.791	0.728	0.822	0.897	0.702	0.864	0.913	0.844	0.916	0	0	-	0	-	0	0	0	0	-	-	0	-	intergenic	-
DMR	chr1:121672981-121673252	272	6	0.917	0.8	-0.117	14.509	inter	inter-hypo	0.893	0.94	0.935	0.872	0.781	0.749	0.739	0.748	0.825	0.819	0.791	0.786	0.716	0.648	0.698	0.802	0.736	0.71	-	-	-	-	0.75	-	0	0.5	0.75	-	-	-	0	intergenic	-
DMR	chr1:121730382-121730770	389	7	0.964	0.872	-0.092	15.912	non	non	0.984	0.927	0.982	0.888	0.861	0.875	0.848	0.885	0.898	0.831	0.88	0.865	0.921	0.822	0.929	0.915	0.832	0.875	-	-	-	-	-	-	-	0	-	-	-	-	-	intergenic	-
DMR	chr1:121737790-121738128	339	21	0.723	0.844	0.121	-46.911	non	non	0.702	0.647	0.755	0.905	0.978	0.902	0.572	0.446	0.827	0.771	0.779	0.916	0.799	0.929	0.84	0.494	0.777	0.699	0.154	0.6	0	0	0.208	0	0	0.167	0	0	0.387	0	0.046	intergenic	-
DMR	chr1:121775860-121776911	1052	7	0.92	0.734	-0.186	23.627	non	non	0.905	0.948	0.905	0.764	0.806	0.783	0.392	0.77	0.8	0.747	0.799	0.727	0.719	0.548	0.803	0.761	0.52	0.755	0	-	-	0	0.167	0.4	0	-	-	-	1	-	-	intergenic	-
DMR	chr1:121782338-121783265	928	5	0.944	0.843	-0.101	13.77	non	non	0.95	0.971	0.92	0.881	0.867	0.782	0.762	0.795	0.899	0.823	0.822	0.832	0.911	0.676	0.874	0.887	0.698	0.84	0	-	-	-	-	0	0.2	-	-	-	0	0	-	intergenic	-
DMR	chr1:121787353-121787630	278	5	0.916	0.75	-0.166	16.878	non	non	0.929	0.92	0.904	0.807	0.888	0.826	0.753	0.903	0.872	0.758	0.768	0.763	0.918	0.617	0.9	0.858	0.757	0.802	-	-	0	-	-	-	-	-	-	-	-	-	0	intergenic	-
DMR	chr1:121788597-121788900	304	4	0.938	0.836	-0.102	9.937	non	non	0.954	0.969	0.906	0.907	0.934	0.967	0.93	0.89	0.882	0.811	0.821	0.862	0.958	0.859	0.897	0.973	0.834	0.939	-	-	-	0	-	-	-	-	0	0	-	-	0	intergenic	-
DMR	chr1:121789936-121790220	285	4	0.956	0.797	-0.159	13.808	non	non	0.955	0.962	0.94	0.825	0.827	0.888	0.625	1	0.853	0.853	0.752	0.856	0.958	0.632	1	0.916	0.629	0.9	0	-	-	-	-	-	-	-	-	-	-	-	-	intergenic	-
DMR	chr1:121791590-121793428	1839	17	0.952	0.804	-0.148	53.178	non	non	0.97	0.943	0.952	0.915	0.929	0.904	0.811	0.899	0.931	0.774	0.833	0.833	0.875	0.709	0.921	0.926	0.779	0.867	0	-	0	-	-	0	0	0	0	-	-	0	0.2	intergenic	-
DMR	chr1:121793744-121794914	1171	4	0.962	0.771	-0.191	15.307	non	non	0.966	0.968	0.96	0.743	0.74	0.757	0.487	0.784	0.767	0.709	0.759	0.806	0.793	0.464	0.783	0.755	0.489	0.717	0.5	-	-	0	-	-	-	-	-	-	-	-	-	intergenic	-
DMR	chr1:121798221-121798797	577	12	0.771	0.624	-0.147	25.26	inter	non	0.808	0.89	0.701	0.531	0.647	0.798	0	0.699	0.653	0.597	0.653	0.569	0.691	0	0.627	0.872	0	0.942	-	-	-	-	-	-	-	-	-	-	-	-	-	intergenic	-
DMR	chr1:121800544-121801213	670	5	0.971	0.864	-0.107	12.735	non	non	0.985	0.964	0.959	0.899	0.874	0.903	0.679	0.909	0.862	0.85	0.846	0.863	0.894	0.707	0.91	0.905	0.667	0.841	-	-	-	-	-	-	-	-	0	-	-	-	-	intergenic	-
DMR	chr1:121801614-121801838	225	4	0.956	0.78	-0.175	14.056	non	non	0.952	0.964	0.97	0.986	0.92	0.921	0.968	0.977	0.951	0.717	0.739	0.749	0.917	0.687	0.962	1	0.832	0.936	0	-	-	-	-	-	-	-	-	-	-	-	-	intergenic	-
DMR	chr1:121806424-121807717	1294	5	0.981	0.857	-0.124	15.594	non	non	0.994	0.986	0.962	0.971	0.991	0.989	0.968	0.955	0.986	0.819	0.84	0.844	0.945	0.847	0.987	0.993	0.851	0.959	0	-	-	0	-	-	-	-	0	-	-	-	0.069	intergenic	-
DMR	chr1:121813127-121813569	443	4	0.936	0.769	-0.167	16.731	non	non	0.931	0.974	0.906	0.843	0.825	0.786	0.691	0.78	0.74	0.788	0.751	0.717	0.871	0.529	0.774	0.812	0.56	0.733	1	-	-	-	-	-	0	1	-	-	-	-	-	intergenic	-
DMR	chr1:121816050-121816338	289	4	0.954	0.725	-0.229	11.189	non	non	0.979	0.968	0.918	0.682	0.768	0.694	0.476	0.716	0.691	0.766	0.732	0.715	0.735	0.525	0.707	0.694	0.446	0.762	0	-	-	0	-	0	0.5	-	-	-	-	-	0	intergenic	-
DMR	chr1:121822959-121823281	323	4	0.985	0.782	-0.202	18.058	trans	non	0.987	0.992	0.981	0.979	0.992	0.959	0.988	0.992	0.974	0.833	0.773	0.779	0.96	0.737	0.954	0.989	0.763	0.953	0	0	-	-	0	-	-	0	-	-	0	-	0	intergenic	-
DMR	chr1:121858398-121858805	408	6	0.963	0.885	-0.079	12.364	trans	inter-hypo	0.979	0.981	0.936	0.904	0.867	0.912	0.775	0.917	0.919	0.862	0.853	0.865	0.829	0.77	0.869	0.838	0.767	0.856	0	0	0	0	0.25	-	0	-	-	-	-	0	0	intergenic	-
DMR	chr1:121866574-121868057	1484	10	0.97	0.788	-0.182	38.352	non	non	0.981	0.961	0.973	0.877	0.864	0.909	0.763	0.891	0.896	0.766	0.715	0.793	0.867	0.666	0.879	0.895	0.613	0.884	0	-	-	0	-	0	0	-	0	-	-	-	0	intergenic	-
DMR	chr1:121868667-121869223	557	5	0.965	0.732	-0.234	22.005	non	non	0.988	0.981	0.938	0.986	0.958	0.936	0.981	0.988	0.958	0.641	0.76	0.732	0.963	0.735	0.954	0.929	0.687	0.97	0.167	0	0	0	-	-	-	-	0	0	-	0	0	intergenic	-
DMR	chr1:121892582-121893100	519	19	0.688	0.527	-0.161	50.96	non	non	0.736	0.579	0.725	0.406	0.424	0.384	0.494	0.3	0.352	0.502	0.507	0.552	0.403	0.606	0.301	0.306	0.602	0.386	0	-	0	-	-	0	-	1	0	0	0	0.1	0.022	intergenic	-
DMR	chr1:121896541-121896932	392	4	0.949	0.842	-0.107	9.533	non	non	0.964	0.947	0.94	0.913	0.873	0.923	0.844	0.977	0.961	0.887	0.841	0.814	0.957	0.804	0.908	0.954	0.874	0.901	0	-	-	-	-	-	0	-	-	-	-	-	-	intergenic	-
DMR	chr1:121952158-121953120	963	7	0.957	0.812	-0.145	19.228	non	non	0.97	0.94	0.948	0.834	0.904	0.903	0.691	0.916	0.887	0.827	0.774	0.82	0.835	0.721	0.817	0.874	0.822	0.813	-	1	-	-	-	-	-	0	0	0.1	-	-	-	intergenic	-
DMR	chr1:121970445-121971598	1154	16	0.872	0.714	-0.158	49.333	non	non	0.886	0.87	0.855	0.622	0.683	0.654	0.626	0.626	0.708	0.652	0.693	0.754	0.701	0.481	0.623	0.644	0.479	0.659	0.333	0.875	0	0	0.5	0	0.067	0.808	0	-	0.6	0.037	0.616	exon,genebody,transcript	ENSMUSG00000083584,Gm15394,processed_pseudogene	-
DMR	chr1:121977859-121978354	496	8	0.556	0.337	-0.219	27.646	non	non	0.499	0.545	0.565	0.445	0.297	0.387	0.258	0.297	0.226	0.327	0.374	0.292	0.346	0.204	0.431	0.295	0.077	0.26	0	0	-	0	0	0	0	0	-	0	0.25	-	1	intergenic	-
DMR	chr1:121984484-121986477	1994	5	0.965	0.861	-0.104	13.002	non	non	0.988	0.966	0.959	0.859	0.883	0.835	0.79	0.845	0.894	0.869	0.86	0.847	0.878	0.716	0.909	0.832	0.755	0.884	0	-	-	-	-	0	0	-	-	-	-	-	0.25	intergenic	-
DMR	chr1:121996072-121996620	549	7	0.948	0.716	-0.232	32.954	non	non	0.982	0.917	0.959	0.699	0.736	0.736	0.549	0.747	0.611	0.75	0.711	0.731	0.646	0.435	0.72	0.795	0.429	0.733	0.333	0	-	0	-	0	0	-	-	-	-	0	-	intergenic	-
DMR	chr1:122013556-122013771	216	4	0.981	0.928	-0.053	8.318	non	non	0.989	1	0.968	0.943	0.975	0.962	0.909	0.952	0.954	0.909	0.932	0.951	0.972	0.95	0.941	0.969	0.931	1	0	1	0	-	-	-	0	0	-	0	0	-	0	intergenic	-
DMR	chr1:122055450-122055657	208	4	0.966	0.741	-0.225	15.153	non	non	0.973	0.974	0.964	0.823	0.751	0.861	0.488	0.741	0.766	0.746	0.778	0.782	0.883	0.506	0.856	0.758	0.49	0.721	-	-	-	-	-	0	-	-	-	-	-	-	1	intergenic	-
DMR	chr1:122068329-122068642	314	4	0.968	0.799	-0.169	11.757	non	non	0.967	0.982	0.979	0.849	0.811	0.846	0.735	0.819	0.842	0.827	0.845	0.863	0.89	0.693	0.904	0.887	0.742	0.849	0	-	-	-	-	-	-	-	-	-	-	-	-	intergenic	-
DMR	chr1:122075349-122075676	328	4	0.975	0.652	-0.324	20.923	non	non	0.975	0.96	0.995	0.832	0.784	0.79	0.528	0.759	0.728	0.731	0.734	0.742	0.752	0.452	0.772	0.808	0.46	0.645	0.9	-	-	0	-	-	0	-	-	-	1	-	0	intergenic	-
DMR	chr1:122077172-122077942	771	6	0.965	0.815	-0.15	18.019	non	non	0.978	0.966	0.97	0.797	0.828	0.833	0.66	0.789	0.847	0.762	0.771	0.79	0.774	0.63	0.852	0.8	0.651	0.783	-	-	-	-	-	-	-	-	-	-	0.5	0	-	intergenic	-
DMR	chr1:122079921-122080425	505	5	0.952	0.841	-0.111	11.533	non	non	0.964	0.94	0.959	0.886	0.883	0.835	0.794	0.926	0.872	0.799	0.866	0.839	0.832	0.743	0.83	0.904	0.764	0.904	-	0	-	-	0	0	-	-	-	-	-	0	0.75	intergenic	-
DMR	chr1:122102355-122105054	2700	10	0.948	0.735	-0.214	42.995	non	non	0.975	0.953	0.938	0.749	0.677	0.779	0.347	0.736	0.74	0.731	0.779	0.714	0.736	0.415	0.711	0.692	0.349	0.792	-	-	-	0	-	0	-	0	-	-	0.667	-	0	intergenic	-
DMR	chr1:122147475-122147692	218	4	0.965	0.864	-0.101	8.901	non	non	0.977	0.966	0.964	0.827	0.839	0.876	0.675	0.842	0.861	0.828	0.879	0.791	0.862	0.769	0.808	0.86	0.701	0.827	-	0.5	-	-	-	-	-	-	-	-	-	-	-	intergenic	-
DMR	chr1:122186804-122187129	326	4	0.975	0.889	-0.085	9.463	non	non	0.985	0.977	0.972	0.873	0.89	0.92	0.725	0.882	0.857	0.926	0.857	0.869	0.938	0.729	0.871	0.958	0.71	0.902	-	-	-	-	-	-	-	-	-	-	-	-	-	intergenic	-
DMR	chr1:12221180-12221620	441	5	0.924	0.833	-0.092	10.729	non	inter-hypo	0.928	0.955	0.908	0.947	0.944	0.938	0.944	0.92	0.927	0.793	0.884	0.842	0.87	0.864	0.899	0.951	0.925	0.943	0	-	-	0	1	-	-	1	-	-	-	0	-	intergenic	-
DMR	chr1:122248399-122249520	1122	9	0.967	0.753	-0.213	38.364	non	non	0.971	0.979	0.952	0.816	0.785	0.802	0.571	0.802	0.802	0.762	0.808	0.803	0.798	0.659	0.835	0.898	0.567	0.847	1	-	-	-	-	-	-	-	-	-	-	-	-	genebody,transcript,intron,exon	ENSMUSG00000099960,Gm28590,lncRNA	-
DMR	chr1:122255527-122255758	232	4	0.965	0.901	-0.064	8.919	inter	non	0.994	0.963	0.968	0.969	0.954	0.966	0.888	0.95	0.952	0.905	0.901	0.898	0.949	0.781	0.957	0.935	0.896	0.963	-	-	-	-	-	-	-	-	-	-	-	-	-	intergenic	-
DMR	chr1:122257754-122258207	454	5	0.924	0.645	-0.279	21.495	non	non	0.945	0.879	0.948	0.618	0.738	0.626	0.4	0.593	0.655	0.687	0.68	0.612	0.645	0.346	0.641	0.664	0.371	0.638	0	-	-	-	-	-	-	-	-	-	-	-	-	intergenic	-
DMR	chr1:122295652-122296444	793	5	0.943	0.828	-0.115	12.483	non	non	0.927	1	0.92	0.908	0.814	0.826	0.75	0.801	0.856	0.853	0.771	0.865	0.768	0.742	0.924	0.888	0.74	0.88	-	-	-	-	-	-	-	-	-	-	-	-	0	intergenic	-
DMR	chr1:122388755-122389082	328	8	0.938	0.839	-0.1	18.724	trans	non	0.966	0.962	0.912	0.826	0.826	0.887	0.779	0.905	0.919	0.818	0.843	0.832	0.866	0.716	0.742	0.757	0.695	0.819	0	0.633	0.1	-	1	-	0	0.443	0.055	0	0.667	0	0	intergenic	-
DMR	chr1:122392917-122393850	934	10	0.953	0.763	-0.19	44.408	non	non	0.964	0.936	0.963	0.799	0.788	0.781	0.372	0.827	0.729	0.74	0.764	0.767	0.793	0.375	0.77	0.79	0.39	0.75	0.75	0	-	-	-	-	-	-	-	0	-	-	0	intergenic	-
DMR	chr1:122397931-122399741	1811	5	0.95	0.75	-0.2	16.12	non	non	0.978	0.95	0.937	0.805	0.753	0.804	0.571	0.803	0.8	0.766	0.79	0.788	0.779	0.6	0.823	0.84	0.59	0.766	-	-	-	-	-	-	-	-	-	-	-	-	-	intergenic	-
DMR	chr1:122402370-122402949	580	5	0.98	0.757	-0.223	17.919	non	non	0.983	0.979	0.983	0.796	0.77	0.872	0.608	0.79	0.777	0.848	0.762	0.786	0.86	0.546	0.797	0.79	0.579	0.767	-	-	-	-	-	-	-	-	-	-	-	-	-	intergenic	-
DMR	chr1:122440683-122441559	877	6	0.927	0.786	-0.141	23.523	trans	non	0.954	0.91	0.92	0.916	0.855	0.872	0.823	0.879	0.829	0.73	0.826	0.771	0.868	0.736	0.74	0.814	0.72	0.858	-	-	-	0	-	-	-	0	-	-	-	-	0	intergenic	-
DMR	chr1:122443600-122444756	1157	22	0.5	0.95	0.45	-199.978	non	non	0.402	0.594	0.497	0.841	0.886	0.848	0.763	0.791	0.819	0.935	0.966	0.967	0.849	0.759	0.787	0.802	0.723	0.752	0.333	0.833	0	0.502	-	0	0.4	0.5	0.067	0	0.79	0	0.614	intergenic	-
DMR	chr1:122475591-122475767	177	14	0.833	0.716	-0.116	28.336	non	non	0.815	0.891	0.78	0.849	0.892	0.884	0.847	0.841	0.848	0.71	0.763	0.674	0.929	0.739	0.825	0.848	0.842	0.818	-	-	-	-	0.5	-	-	-	-	-	-	-	-	intergenic	-
DMR	chr1:122553970-122554342	373	4	0.976	0.904	-0.072	10.189	trans	non	0.985	0.951	1	0.958	0.95	0.947	0.9	0.893	0.937	0.923	0.885	0.889	0.959	0.817	0.942	0.9	0.8	0.884	0.125	0.75	0	0	-	0	-	-	0	-	-	-	-	intergenic	-
DMR	chr1:122645912-122646296	385	6	0.889	0.764	-0.125	14.224	trans	non	0.915	0.943	0.888	0.706	0.722	0.828	0.667	0.738	0.817	0.815	0.786	0.859	0.764	0.336	0.72	0.757	0.491	0.71	1	-	-	0	-	-	-	-	-	-	-	-	-	intergenic	-
DMR	chr1:122653677-122654482	806	7	0.929	0.793	-0.136	20.166	inter	non	0.949	0.92	0.941	0.913	0.853	0.852	0.788	0.9	0.881	0.787	0.818	0.851	0.851	0.611	0.836	0.902	0.735	0.877	0	-	-	-	-	-	-	-	-	-	-	-	-	intergenic	-
DMR	chr1:122677339-122678458	1120	24	0.805	0.932	0.127	-71.506	non	non	0.75	0.89	0.801	0.945	0.918	0.903	0.842	0.849	0.879	0.947	0.928	0.936	0.921	0.861	0.907	0.867	0.818	0.873	0	0	0	0	-	0	0	0	0	-	0.45	0	0.059	intergenic	-
DMR	chr1:122684905-122685673	769	5	0.964	0.893	-0.071	10.548	non	non	0.977	0.988	0.948	0.949	0.975	0.962	0.985	0.983	0.98	0.917	0.871	0.864	0.955	0.877	0.953	0.992	0.911	0.988	0.2	-	-	-	-	-	-	-	-	-	-	-	0	intergenic	-
DMR	chr1:122855073-122855416	344	4	0.945	0.835	-0.11	10.413	trans	non	0.982	0.928	0.94	0.894	0.937	0.912	0.843	0.921	0.79	0.871	0.832	0.914	0.921	0.778	0.906	0.815	0.793	0.792	-	-	-	-	-	-	-	-	-	-	-	-	-	intergenic	-
DMR	chr1:122899723-122901039	1317	4	0.973	0.834	-0.139	15.237	non	non	0.964	0.98	0.982	0.953	0.97	0.996	0.938	0.936	0.974	0.836	0.85	0.813	0.988	0.853	0.948	0.972	0.925	0.979	-	-	-	-	-	-	-	-	-	-	-	-	-	intergenic	-
DMR	chr1:122923380-122924287	908	6	0.969	0.858	-0.111	16.856	trans	non	0.968	0.963	0.989	0.973	0.975	0.967	0.952	0.961	0.966	0.87	0.911	0.821	0.948	0.82	0.979	0.973	0.743	0.965	0	0	0	0	0.5	-	0	1	0	-	-	0	0	intergenic	-
DMR	chr1:122941594-122942179	586	8	0.925	0.799	-0.126	21.487	non	non	0.944	0.925	0.927	0.838	0.857	0.86	0.836	0.807	0.891	0.827	0.81	0.825	0.884	0.64	0.928	0.845	0.747	0.793	0.25	0.333	-	-	1	-	0	0	-	-	0.417	-	0.333	intergenic	-
DMR	chr1:122944254-122945185	932	6	0.939	0.79	-0.149	21.36	non	non	0.952	0.96	0.932	0.946	0.918	0.93	0.954	0.945	0.945	0.829	0.786	0.823	0.916	0.813	0.934	0.952	0.791	0.957	0.5	-	0	-	-	0	0.167	-	-	0.333	1	0	-	intergenic	-
DMR	chr1:122946161-122947158	998	7	0.929	0.827	-0.102	17.728	trans	non	0.957	0.885	0.946	0.883	0.847	0.9	0.891	0.871	0.898	0.789	0.863	0.825	0.887	0.665	0.84	0.875	0.772	0.855	0.117	-	-	-	-	-	0	-	-	0	-	-	0	intergenic	-
DMR	chr1:122948481-122949544	1064	10	0.925	0.734	-0.192	37.986	inter	non	0.948	0.932	0.908	0.868	0.823	0.845	0.766	0.718	0.798	0.619	0.783	0.79	0.754	0.558	0.789	0.824	0.627	0.785	0	-	0	0	-	0	0	-	-	-	0	0	0	intergenic	-
DMR	chr1:122952580-122953697	1118	28	0.651	0.922	0.271	-158.848	non	non	0.614	0.684	0.645	0.807	0.812	0.785	0.669	0.723	0.784	0.887	0.936	0.93	0.756	0.759	0.737	0.763	0.684	0.745	0.231	0.413	0.214	0.214	0.753	0.03	-	0.703	0.32	0.056	0.633	0.115	0.461	intergenic	-
DMR	chr1:122959031-122960111	1081	6	0.926	0.622	-0.304	35.791	non	non	0.911	0.968	0.916	0.916	0.914	0.944	0.935	0.897	0.877	0.601	0.656	0.592	0.929	0.67	0.915	0.902	0.525	0.901	-	-	-	-	-	-	-	-	-	-	-	-	-	intergenic	-
DMR	chr1:122970119-122970836	718	4	0.919	0.735	-0.184	13.594	trans	non	0.917	0.918	0.945	0.879	0.891	0.965	0.843	0.899	0.957	0.762	0.784	0.688	0.947	0.695	0.857	0.926	0.638	0.895	-	-	0	-	-	-	-	-	-	0	-	-	-	intergenic	-
DMR	chr1:123013404-123014771	1368	14	0.889	0.698	-0.192	49.348	non	non	0.887	0.891	0.893	0.829	0.855	0.783	0.75	0.766	0.76	0.598	0.678	0.776	0.751	0.706	0.798	0.73	0.613	0.795	-	0	-	-	-	-	0	-	-	-	-	0	0.5	intergenic	-
DMR	chr1:123056284-123056844	561	4	0.989	0.871	-0.119	13.16	non	non	1	0.991	0.987	0.978	0.985	0.935	0.966	1	0.984	0.844	0.842	0.908	0.943	0.94	1	0.991	0.814	1	0	0	-	-	-	-	1	-	-	-	-	-	-	intergenic	-
DMR	chr1:123092246-123093218	973	6	0.931	0.789	-0.142	17.135	non	non	0.954	0.905	0.955	0.954	0.956	0.937	0.959	0.934	0.926	0.807	0.803	0.823	0.94	0.862	0.949	0.959	0.808	0.936	0	-	-	-	0	0	0	-	0	-	-	-	0	intergenic	-
DMR	chr1:123101745-123102057	313	4	0.95	0.75	-0.2	13.165	non	non	0.976	0.911	0.964	0.951	0.961	0.95	0.986	0.953	0.955	0.775	0.776	0.693	0.98	0.711	0.971	0.989	0.722	0.983	-	1	-	-	-	-	-	-	-	-	-	-	-	intergenic	-
DMR	chr1:123135104-123136801	1698	10	0.932	0.735	-0.197	33.986	non	non	0.948	0.919	0.909	0.903	0.955	0.919	0.915	0.938	0.914	0.745	0.739	0.816	0.957	0.773	0.938	0.941	0.727	0.883	0	-	0	-	-	0.167	0	0	0	-	-	0	0	intergenic	-
DMR	chr1:123178708-123178991	284	13	0.929	0.699	-0.229	54.137	non	non	0.898	0.951	0.942	0.961	0.932	0.924	0.912	0.877	0.908	0.713	0.754	0.687	0.93	0.73	0.906	0.905	0.883	0.913	-	-	0	-	0.983	-	-	-	0	-	-	-	-	intergenic	-
DMR	chr1:123180355-123180460	106	4	0.968	0.861	-0.107	8.014	non	non	0.963	0.966	0.981	0.952	0.931	0.97	0.97	0.975	0.984	0.71	0.759	0.85	0.989	0.825	0.973	0.939	0.784	0.97	-	0	0	-	-	-	0	-	-	-	-	-	-	intergenic	-
DMR	chr1:123187553-123188296	744	14	0.919	0.746	-0.173	51.653	trans	non	0.941	0.893	0.94	0.861	0.817	0.856	0.77	0.874	0.844	0.76	0.781	0.691	0.884	0.625	0.867	0.741	0.563	0.838	0.3	0.75	-	-	0	0.6	-	1	-	-	0.75	0	0.571	intergenic	-
DMR	chr1:123192721-123196110	3390	22	0.915	0.739	-0.176	80.537	non	non	0.928	0.903	0.925	0.898	0.924	0.914	0.906	0.923	0.929	0.696	0.782	0.732	0.924	0.724	0.886	0.92	0.803	0.887	0	1	0	-	1	-	-	-	-	-	-	0	0	intergenic	-
DMR	chr1:123200506-123201801	1296	14	0.918	0.722	-0.196	58.045	non	non	0.939	0.91	0.909	0.909	0.915	0.942	0.94	0.927	0.921	0.682	0.794	0.771	0.945	0.76	0.915	0.935	0.806	0.914	0	-	0	0	0.667	-	0.1	-	0	-	-	-	0	intergenic	-
DMR	chr1:123202461-123202665	205	4	0.832	0.716	-0.116	8.42	non	non	0.935	0.788	0.858	0.822	0.904	0.964	0.93	0.958	0.839	0.67	0.706	0.801	0.91	0.744	0.945	0.855	0.746	0.938	0.485	-	-	-	-	-	0	-	0	0	-	-	0.025	intergenic	-
DMR	chr1:123204761-123205260	500	9	0.793	0.619	-0.174	24.507	non	non	0.827	0.718	0.821	0.732	0.635	0.733	0.597	0.743	0.722	0.617	0.608	0.621	0.716	0.437	0.744	0.623	0.537	0.76	0	-	0	-	-	0	0	-	0	-	-	-	-	promoter,exon,genebody,transcript	ENSMUSG00000100405,Gm28911,processed_pseudogene	-
DMR	chr1:123210852-123213825	2974	13	0.942	0.769	-0.173	53.804	non	non	0.955	0.931	0.948	0.952	0.96	0.946	0.95	0.951	0.967	0.791	0.803	0.72	0.943	0.738	0.954	0.95	0.816	0.926	0.267	-	0	-	1	-	0.2	0	-	-	-	-	-	intergenic	-
DMR	chr1:123214962-123217062	2101	11	0.934	0.709	-0.225	59.671	non	non	0.964	0.914	0.931	0.975	0.959	0.965	0.965	0.927	0.961	0.678	0.751	0.711	0.949	0.737	0.95	0.936	0.75	0.968	0.5	-	0.1	0	0	0	-	0	-	-	0.5	-	0.5	intergenic	-
DMR	chr1:123223779-123226648	2870	14	0.959	0.812	-0.146	56.942	trans	non	0.958	0.962	0.964	0.951	0.961	0.968	0.973	0.957	0.968	0.792	0.854	0.777	0.957	0.766	0.942	0.936	0.78	0.939	0	1	0	-	0.5	0	0.25	0.236	0.333	0	0.667	0	0	intergenic	-
DMR	chr1:123230703-123231971	1269	9	0.959	0.855	-0.104	24.428	trans	non	0.94	0.971	0.976	0.968	0.946	0.949	0.963	0.959	0.99	0.835	0.879	0.869	0.957	0.754	0.957	0.922	0.904	0.956	-	-	0	-	-	0	-	-	-	-	1	-	0	intergenic	-
DMR	chr1:123251773-123255829	4057	16	0.954	0.802	-0.152	60.206	non	non	0.96	0.955	0.946	0.945	0.949	0.935	0.926	0.922	0.95	0.77	0.856	0.788	0.927	0.79	0.944	0.949	0.825	0.935	0.263	-	0.2	0	-	0	0	-	0	0	1	0	0.667	intergenic	-
DMR	chr1:123257048-123260318	3271	10	0.912	0.755	-0.157	27.134	non	non	0.908	0.905	0.902	0.871	0.922	0.926	0.846	0.855	0.893	0.673	0.793	0.773	0.95	0.809	0.893	0.938	0.852	0.866	-	1	0	-	-	0	0.05	-	0	-	0.75	0.05	0	intergenic	-
DMR	chr1:123261189-123261609	421	6	0.936	0.841	-0.095	13.805	non	non	0.926	0.952	0.962	0.959	0.931	0.978	0.941	0.961	0.934	0.869	0.881	0.788	0.933	0.796	0.951	0.972	0.941	0.948	0	-	-	-	-	-	-	-	-	-	-	0	-	intergenic	-
DMR	chr1:123262152-123262538	387	5	0.94	0.826	-0.114	14.262	non	non	0.97	0.919	0.938	0.854	0.884	0.94	0.874	0.886	0.91	0.723	0.857	0.833	0.92	0.741	0.837	0.879	0.876	0.926	-	-	-	0	-	-	-	1	-	-	1	-	-	intergenic	-
DMR	chr1:123285170-123285588	419	4	0.987	0.809	-0.178	11.953	non	non	0.992	1	0.979	0.974	0.972	0.959	0.984	0.989	1	0.782	0.843	0.765	0.99	0.745	0.989	0.988	0.847	0.959	-	-	-	-	-	-	-	0.5	-	-	-	-	-	promoter	ENSMUSG00000101495,Gm28912,processed_pseudogene	-
DMR	chr1:123288439-123291834	3396	12	0.94	0.687	-0.254	76.221	non	non	0.951	0.935	0.944	0.963	0.912	0.933	0.932	0.97	0.955	0.68	0.666	0.704	0.945	0.68	0.969	0.942	0.689	0.965	-	-	-	-	-	-	-	-	-	-	-	-	0.484	intergenic	-
DMR	chr1:123296071-123300416	4346	12	0.916	0.691	-0.225	50.172	non	non	0.925	0.917	0.903	0.929	0.943	0.942	0.961	0.926	0.919	0.703	0.712	0.703	0.951	0.761	0.905	0.907	0.809	0.89	0	-	-	-	1	-	-	-	-	-	-	-	-	intergenic	-
DMR	chr1:123315122-123315875	754	12	0.895	0.781	-0.113	29.821	trans	non	0.909	0.888	0.895	0.865	0.839	0.799	0.604	0.843	0.833	0.747	0.792	0.799	0.83	0.678	0.732	0.65	0.544	0.766	0.3	0.7	-	0	0.54	-	-	1	-	0	-	0	0.033	intergenic	-
DMR	chr1:123328135-123328776	642	5	0.958	0.77	-0.188	18.224	trans	non	0.969	0.956	0.964	0.967	0.977	0.993	0.984	0.979	0.96	0.81	0.816	0.777	0.967	0.742	0.957	0.948	0.8	0.991	-	0	-	-	-	0	-	-	-	-	-	0	0.5	three_prime_utr,exon,genebody,transcript,intron	ENSMUSG00000036815,Dpp10,protein_coding	mmu-miR-181/199/224/3064/377/382/411/542
DMR	chr1:123338371-123338839	469	4	0.967	0.843	-0.124	10.11	non	non	0.98	0.968	0.961	0.966	0.97	0.963	0.968	0.944	0.973	0.825	0.883	0.845	0.973	0.844	0.935	0.988	0.831	0.952	-	-	-	-	-	-	-	-	-	-	-	-	-	genebody,transcript,intron	ENSMUSG00000036815,Dpp10,protein_coding	mmu-miR-181/199/224/3064/377/382/411/542
DMR	chr1:123342251-123342803	553	7	0.968	0.863	-0.105	17.038	trans	non	0.973	0.969	0.977	0.97	0.95	0.983	0.942	0.974	0.955	0.862	0.821	0.834	0.972	0.766	0.977	0.949	0.832	0.955	-	0	-	-	-	0	-	0	-	-	-	0	0	genebody,transcript,intron	ENSMUSG00000036815,Dpp10,protein_coding	mmu-miR-181/199/224/3064/377/382/411/542
DMR	chr1:123360567-123361243	677	5	0.914	0.678	-0.237	19.968	trans	non	0.917	0.916	0.923	0.964	0.889	0.96	0.97	0.971	0.92	0.728	0.733	0.725	0.96	0.724	0.893	0.965	0.672	0.926	0	0.81	-	-	-	0	-	-	-	-	-	-	0.667	genebody,transcript,intron	ENSMUSG00000036815,Dpp10,protein_coding	mmu-miR-181/199/224/3064/377/382/411/542
DMR	chr1:123367814-123368978	1165	13	0.911	0.729	-0.182	51.411	trans	inter-hypo	0.945	0.903	0.894	0.884	0.907	0.921	0.821	0.898	0.915	0.701	0.763	0.73	0.852	0.716	0.848	0.847	0.662	0.843	0	-	0	0	0	-	-	-	-	0	-	0	0.429	genebody,transcript,CDS,exon,intron	ENSMUSG00000036815,Dpp10,protein_coding	mmu-miR-181/199/224/3064/377/382/411/542
DMR	chr1:123369638-123371836	2199	7	0.946	0.812	-0.134	20.679	non	non	0.977	0.938	0.935	0.974	0.938	0.981	0.983	0.929	0.947	0.819	0.831	0.858	0.961	0.833	0.972	0.961	0.834	0.949	-	-	-	0	-	-	-	-	-	-	-	-	1	genebody,transcript,promoter,exon,intron	ENSMUSG00000036815,Dpp10,protein_coding;ENSMUSG00000102681,Gm37221,TEC	mmu-miR-181/199/224/3064/377/382/411/542;-
DMR	chr1:123375354-123375920	567	4	0.953	0.756	-0.196	16.738	trans	non	0.986	0.94	0.955	0.933	0.943	0.953	0.953	0.955	0.956	0.775	0.803	0.843	0.921	0.723	0.921	0.926	0.652	0.921	1	-	-	-	-	-	-	0.5	-	-	-	0	-	genebody,transcript,intron	ENSMUSG00000036815,Dpp10,protein_coding	mmu-miR-181/199/224/3064/377/382/411/542
DMR	chr1:123376485-123378304	1820	11	0.967	0.884	-0.082	28.695	non	non	0.977	0.958	0.975	0.948	0.971	0.972	0.963	0.979	0.986	0.876	0.898	0.899	0.973	0.905	0.967	0.973	0.849	0.954	-	0.5	-	0	0.75	-	-	-	-	-	-	-	0.75	genebody,transcript,CDS,exon,intron	ENSMUSG00000036815,Dpp10,protein_coding	mmu-miR-181/199/224/3064/377/382/411/542
DMR	chr1:123396864-123397297	434	4	0.953	0.784	-0.17	14.658	non	non	0.972	0.944	0.961	0.917	0.959	0.98	0.964	0.921	0.943	0.861	0.756	0.811	0.925	0.821	0.962	0.959	0.864	0.893	-	-	-	-	1	-	-	-	-	-	-	-	-	genebody,transcript,intron	ENSMUSG00000036815,Dpp10,protein_coding	mmu-miR-181/199/224/3064/377/382/411/542
DMR	chr1:123424666-123426069	1404	4	0.947	0.689	-0.257	16.124	non	non	0.963	0.951	0.935	0.926	0.927	0.904	0.967	0.935	0.937	0.66	0.755	0.692	0.909	0.661	0.955	0.985	0.688	0.952	-	-	-	-	-	-	-	-	-	-	-	-	0.5	genebody,transcript,intron	ENSMUSG00000036815,Dpp10,protein_coding	mmu-miR-181/199/224/3064/377/382/411/542
DMR	chr1:123503767-123504938	1172	5	0.942	0.771	-0.171	16.466	non	non	0.951	0.947	0.944	0.929	0.938	0.937	0.943	0.941	0.956	0.82	0.788	0.812	0.939	0.827	0.943	0.955	0.916	0.949	-	-	0	-	-	-	-	-	-	-	-	-	-	genebody,transcript,intron	ENSMUSG00000036815,Dpp10,protein_coding	mmu-miR-181/199/224/3064/377/382/411/542
DMR	chr1:123526549-123527468	920	8	0.944	0.78	-0.163	23.585	non	non	0.943	0.936	0.957	0.968	0.97	0.968	0.961	0.974	0.944	0.799	0.733	0.84	0.933	0.784	0.964	0.951	0.881	0.969	-	1	-	-	-	0	-	-	0	-	-	-	-	genebody,transcript,intron	ENSMUSG00000036815,Dpp10,protein_coding	mmu-miR-181/199/224/3064/377/382/411/542
DMR	chr1:123530938-123531950	1013	10	0.956	0.789	-0.168	33.197	trans	non	0.964	0.964	0.949	0.953	0.965	0.963	0.961	0.965	0.945	0.812	0.815	0.792	0.941	0.788	0.964	0.946	0.787	0.918	0.167	0.75	-	-	-	0	-	-	-	0	-	0.062	0.033	genebody,transcript,intron	ENSMUSG00000036815,Dpp10,protein_coding	mmu-miR-181/199/224/3064/377/382/411/542
DMR	chr1:123532798-123533633	836	6	0.96	0.664	-0.296	35.835	non	non	0.966	0.981	0.968	0.944	0.982	0.958	0.979	0.962	0.975	0.729	0.803	0.717	0.941	0.755	0.948	0.934	0.795	0.929	-	-	-	-	-	0	-	-	-	-	-	-	-	genebody,transcript,intron	ENSMUSG00000036815,Dpp10,protein_coding	mmu-miR-181/199/224/3064/377/382/411/542
DMR	chr1:123568617-123569122	506	8	0.922	0.723	-0.199	25.569	non	non	0.911	0.913	0.927	0.917	0.888	0.94	0.837	0.894	0.907	0.738	0.778	0.771	0.942	0.712	0.899	0.903	0.75	0.899	0	0.6	-	-	-	1	0	1	0	-	0.938	-	0	genebody,transcript,intron	ENSMUSG00000036815,Dpp10,protein_coding	mmu-miR-181/199/224/3064/377/382/411/542
DMR	chr1:123578251-123578369	119	4	0.965	0.605	-0.36	17.166	non	non	0.965	0.982	0.956	0.954	0.965	0.982	0.977	0.985	0.971	0.735	0.688	0.666	0.951	0.755	1	1	0.775	0.981	-	-	-	0	-	-	-	-	-	-	-	-	-	genebody,transcript,intron	ENSMUSG00000036815,Dpp10,protein_coding	mmu-miR-181/199/224/3064/377/382/411/542
DMR	chr1:123606933-123607076	144	4	0.976	0.843	-0.133	9.83	trans	inter-hypo	0.976	0.974	0.988	1	0.982	0.979	0.989	0.986	0.99	0.822	0.852	0.779	0.917	0.85	0.941	0.934	0.832	0.971	-	-	-	-	-	-	0.5	0	-	-	-	-	0.2	genebody,transcript,intron	ENSMUSG00000036815,Dpp10,protein_coding	mmu-miR-181/199/224/3064/377/382/411/542
DMR	chr1:123636445-123638311	1867	10	0.946	0.713	-0.233	41.829	non	non	0.961	0.917	0.961	0.958	0.968	0.981	0.971	0.923	0.965	0.703	0.741	0.767	0.96	0.726	0.958	0.959	0.74	0.977	0	-	0	-	-	0	0	-	0	-	0	0	0	genebody,transcript,intron	ENSMUSG00000036815,Dpp10,protein_coding	mmu-miR-181/199/224/3064/377/382/411/542
DMR	chr1:123640686-123641051	366	6	0.964	0.831	-0.134	16.573	trans	non	0.968	0.978	0.961	0.958	0.99	0.991	0.964	0.988	0.977	0.882	0.811	0.788	0.971	0.789	0.937	0.97	0.858	0.966	0.2	-	0	-	0	-	-	0.5	0	-	-	0	0.02	genebody,transcript,intron	ENSMUSG00000036815,Dpp10,protein_coding	mmu-miR-181/199/224/3064/377/382/411/542
DMR	chr1:123641620-123642068	449	5	0.964	0.748	-0.216	15.777	trans	non	0.975	0.95	0.965	0.976	0.935	0.915	0.946	0.971	0.953	0.773	0.815	0.81	0.941	0.591	0.977	0.915	0.727	0.938	-	-	-	-	-	-	-	-	-	-	-	-	-	genebody,transcript,intron	ENSMUSG00000036815,Dpp10,protein_coding	mmu-miR-181/199/224/3064/377/382/411/542
DMR	chr1:123673864-123674733	870	13	0.135	0.353	0.218	-51.469	non	inter-hyper	0.12	0.118	0.12	0.151	0.122	0.139	0.215	0.2	0.146	0.307	0.308	0.4	0.199	0.35	0.246	0.176	0.283	0.198	0.143	0.916	0	0	1	0	0	0	0	0	0.517	0	0.028	genebody,transcript,intron	ENSMUSG00000036815,Dpp10,protein_coding	mmu-miR-181/199/224/3064/377/382/411/542
DMR	chr1:123695288-123695492	205	4	0.973	0.697	-0.276	16.137	non	non	0.994	0.977	0.954	0.993	0.983	0.958	0.985	0.982	0.985	0.686	0.78	0.785	0.975	0.749	1	0.993	0.79	0.949	-	-	-	-	-	-	-	-	-	-	-	-	-	genebody,transcript,intron	ENSMUSG00000036815,Dpp10,protein_coding	mmu-miR-181/199/224/3064/377/382/411/542
DMR	chr1:123705084-123705628	545	8	0.936	0.767	-0.169	22.937	non	non	0.92	0.922	0.965	0.932	0.892	0.909	0.968	0.953	0.926	0.772	0.83	0.743	0.975	0.753	0.932	0.907	0.76	0.97	0.037	-	0	-	-	-	-	0	-	-	0.75	-	-	genebody,transcript,intron	ENSMUSG00000036815,Dpp10,protein_coding	mmu-miR-181/199/224/3064/377/382/411/542
DMR	chr1:123732096-123732734	639	7	0.973	0.776	-0.197	22.106	non	non	0.974	0.977	0.977	0.961	0.979	0.959	0.961	0.973	0.986	0.767	0.786	0.778	0.97	0.759	0.983	0.972	0.786	0.988	-	-	-	-	-	0.2	-	-	-	-	-	-	0	genebody,transcript,intron	ENSMUSG00000036815,Dpp10,protein_coding	mmu-miR-181/199/224/3064/377/382/411/542
DMR	chr1:123756482-123756843	362	8	0.804	0.641	-0.163	21.435	trans	non-hypo	0.841	0.812	0.805	0.708	0.682	0.81	0.729	0.788	0.746	0.678	0.651	0.657	0.73	0.568	0.693	0.644	0.425	0.676	0	-	0.071	0	-	-	0	-	0.036	-	-	0	-	genebody,transcript,promoter,exon,intron	ENSMUSG00000036815,Dpp10,protein_coding;ENSMUSG00000101985,Gm28929,processed_pseudogene	mmu-miR-181/199/224/3064/377/382/411/542;-
DMR	chr1:123797903-123798281	379	4	0.942	0.85	-0.092	9.721	non	non	0.95	0.946	0.937	0.928	0.954	0.971	0.982	0.963	0.977	0.821	0.871	0.914	0.962	0.87	0.962	0.991	0.949	0.937	-	-	-	-	-	-	-	-	-	-	-	-	-	genebody,transcript,intron	ENSMUSG00000036815,Dpp10,protein_coding	mmu-miR-181/199/224/3064/377/382/411/542
DMR	chr1:123804529-123804910	382	4	0.971	0.816	-0.155	14.598	non	non	0.966	0.987	0.97	0.978	0.98	0.946	1	0.955	0.976	0.848	0.841	0.804	0.992	0.87	0.968	0.961	0.943	0.946	-	-	0	-	1	-	-	-	0	-	-	-	0	genebody,transcript,promoter,exon,intron	ENSMUSG00000036815,Dpp10,protein_coding;ENSMUSG00000101994,Gm18875,processed_pseudogene	mmu-miR-181/199/224/3064/377/382/411/542;-
DMR	chr1:123883157-123883562	406	5	0.946	0.772	-0.173	17.339	non	non	0.944	0.916	0.986	0.919	0.943	0.884	0.933	0.967	0.99	0.789	0.785	0.858	0.976	0.793	0.946	0.977	0.969	0.94	-	-	-	-	-	-	-	-	-	-	-	-	-	genebody,transcript,intron	ENSMUSG00000036815,Dpp10,protein_coding	mmu-miR-181/199/224/3064/377/382/411/542
DMR	chr1:123892831-123893530	700	5	0.947	0.686	-0.262	23.307	trans	non	0.932	0.928	0.98	0.948	0.94	0.936	0.957	0.955	0.935	0.607	0.66	0.844	0.944	0.73	0.899	0.936	0.665	0.915	-	-	-	-	-	-	-	-	-	-	-	-	-	genebody,transcript,intron	ENSMUSG00000036815,Dpp10,protein_coding	mmu-miR-181/199/224/3064/377/382/411/542
DMR	chr1:123907199-123907672	474	5	0.934	0.834	-0.099	12.205	non	non	0.951	0.952	0.926	0.969	0.965	0.927	0.977	0.931	0.953	0.808	0.816	0.756	0.959	0.87	0.944	0.972	0.913	0.967	0	-	-	-	-	-	-	-	-	-	-	0	0	genebody,transcript,intron	ENSMUSG00000036815,Dpp10,protein_coding	mmu-miR-181/199/224/3064/377/382/411/542
DMR	chr1:123908921-123910490	1570	7	0.959	0.729	-0.23	26.5	non	non	0.975	0.978	0.939	0.985	0.977	0.991	0.963	0.964	0.985	0.749	0.799	0.756	0.98	0.779	0.988	0.971	0.8	0.982	0.167	-	-	-	-	-	-	-	-	-	-	0	-	genebody,transcript,intron	ENSMUSG00000036815,Dpp10,protein_coding	mmu-miR-181/199/224/3064/377/382/411/542
DMR	chr1:124098458-124098599	142	4	0.948	0.804	-0.144	12.384	non	non	0.931	0.967	0.956	0.944	0.953	0.944	0.908	0.878	0.887	0.789	0.767	0.771	0.896	0.885	0.925	0.889	0.813	0.895	-	-	-	-	-	-	-	-	-	-	-	-	0	intergenic	-
DMR	chr1:124106321-124107721	1401	6	0.969	0.746	-0.223	25.059	non	non	0.974	0.977	0.963	0.968	0.974	0.963	0.933	0.958	0.965	0.764	0.736	0.774	0.932	0.823	0.97	0.966	0.762	0.924	0	-	0	-	-	-	0	-	-	-	-	-	-	intergenic	-
DMR	chr1:124117502-124118808	1307	7	0.95	0.842	-0.108	9.985	non	non	0.972	0.962	0.927	0.961	0.98	0.978	0.945	0.956	0.938	0.841	0.797	0.892	0.976	0.871	0.97	0.955	0.829	0.964	0.75	-	-	-	0.5	-	-	0	0	-	-	-	0.045	intergenic	-
DMR	chr1:124140672-124141011	340	4	0.633	0.799	0.166	-12.186	non	non	0.656	0.663	0.665	0.78	0.765	0.807	0.707	0.665	0.696	0.833	0.807	0.809	0.788	0.833	0.718	0.668	0.686	0.748	-	-	-	-	-	-	-	1	-	-	-	-	0	intergenic	-
DMR	chr1:124183536-124183762	227	4	0.496	0.353	-0.143	8.592	non	non	0.526	0.473	0.591	0.337	0.363	0.453	0.311	0.393	0.281	0.417	0.314	0.358	0.366	0.286	0.359	0.376	0.216	0.243	0	-	-	0	-	-	-	-	0	-	1	0	0	intergenic	-
DMR	chr1:12446935-12447361	427	4	0.959	0.89	-0.07	9.055	non	non	0.966	0.962	0.962	0.901	0.917	0.958	0.91	0.951	0.948	0.881	0.887	0.9	0.926	0.96	0.958	0.925	0.98	0.942	0	-	0	-	-	-	-	1	-	-	-	-	-	intergenic	-
DMR	chr1:124498195-124499297	1103	5	0.956	0.87	-0.086	12.259	non	non	0.953	0.957	0.966	0.955	0.97	0.955	0.972	0.946	0.991	0.855	0.843	0.876	0.958	0.956	0.91	0.943	0.87	0.935	0	-	0	-	-	-	0	-	-	-	-	0	-	intergenic	-
DMR	chr1:124530358-124531709	1352	6	0.934	0.802	-0.132	13.374	inter	non	0.945	0.916	0.956	0.822	0.692	0.753	0.2	0.729	0.79	0.769	0.788	0.843	0.813	0.2	0.781	0.761	0.2	0.786	-	-	-	-	-	-	-	-	-	-	-	-	0	genebody,transcript,intron	ENSMUSG00000100851,Gm28928,lncRNA	-
DMR	chr1:124535844-124536428	585	6	0.938	0.651	-0.287	22.437	non	non	0.952	0.946	0.926	0.719	0.739	0.799	0.56	0.755	0.714	0.718	0.73	0.74	0.835	0.483	0.679	0.734	0.488	0.773	0	-	0	-	-	0	-	-	-	-	-	-	0	genebody,transcript,intron	ENSMUSG00000100851,Gm28928,lncRNA	-
DMR	chr1:124538928-124540869	1942	4	0.876	0.498	-0.378	21.707	non	non	0.908	0.842	0.863	0.829	0.807	0.845	0.696	0.863	0.774	0.53	0.616	0.576	0.837	0.473	0.792	0.897	0.601	0.859	-	-	-	-	-	-	-	-	-	-	-	-	-	genebody,transcript,intron	ENSMUSG00000100851,Gm28928,lncRNA	-
DMR	chr1:124545217-124545561	345	8	0.973	0.82	-0.152	27.027	non	non	0.989	0.972	0.971	0.843	0.835	0.872	0.702	0.895	0.882	0.834	0.823	0.84	0.914	0.587	0.847	0.868	0.695	0.824	0	-	0	-	-	-	0	0	-	-	-	0	0.5	genebody,transcript,intron	ENSMUSG00000100851,Gm28928,lncRNA	-
DMR	chr1:124548606-124548950	345	5	0.917	0.788	-0.13	12.832	non	non	0.895	0.979	0.9	0.93	0.933	0.914	0.964	0.868	0.858	0.759	0.835	0.831	0.915	0.864	0.857	0.909	0.802	0.849	-	-	-	-	-	-	-	-	-	-	-	-	0	genebody,transcript,intron	ENSMUSG00000100851,Gm28928,lncRNA	-
DMR	chr1:124573877-124574274	398	4	0.953	0.828	-0.125	11.736	non	non	0.961	0.99	0.924	0.851	0.854	0.935	0.572	0.856	0.892	0.913	0.851	0.776	0.876	1	0.861	0.878	0.5	0.799	-	-	-	-	-	0	-	-	-	-	-	-	-	genebody,transcript,intron	ENSMUSG00000100851,Gm28928,lncRNA	-
DMR	chr1:124575938-124576623	686	4	0.948	0.767	-0.181	14.631	non	non	0.957	0.96	0.963	0.844	0.875	0.845	0.741	0.887	0.818	0.857	0.802	0.875	0.867	0.751	0.913	0.796	0.726	0.87	-	-	-	-	-	-	-	-	-	-	0.5	0	-	genebody,transcript,intron	ENSMUSG00000100851,Gm28928,lncRNA	-
DMR	chr1:124589341-124590517	1177	4	0.953	0.574	-0.379	32.716	non	non	0.958	0.946	0.965	0.764	0.713	0.731	0.508	0.736	0.751	0.625	0.594	0.597	0.681	0.359	0.792	0.665	0.352	0.737	-	0.333	-	-	-	0	0	-	0	0	-	-	0	genebody,transcript,intron	ENSMUSG00000100851,Gm28928,lncRNA	-
DMR	chr1:124593950-124594227	278	5	0.922	0.745	-0.177	13.331	non	non	0.957	0.93	0.93	0.952	0.973	0.915	0.948	0.957	0.944	0.693	0.834	0.706	0.922	0.719	0.98	0.942	0.775	0.94	0	1	0	-	-	-	-	1	-	-	-	-	-	genebody,transcript,intron	ENSMUSG00000100851,Gm28928,lncRNA	-
DMR	chr1:124603543-124604184	642	4	0.95	0.67	-0.28	19.612	non	non	0.965	0.962	0.931	0.734	0.802	0.775	0.5	0.686	0.776	0.732	0.738	0.71	0.758	0.512	0.738	0.703	0.48	0.702	0	-	0	-	-	-	-	-	-	0	-	-	0	genebody,transcript,intron	ENSMUSG00000100851,Gm28928,lncRNA	-
DMR	chr1:124607313-124608117	805	9	0.94	0.737	-0.203	35.009	non	non	0.944	0.924	0.955	0.74	0.79	0.756	0.544	0.774	0.791	0.789	0.723	0.735	0.797	0.551	0.765	0.711	0.549	0.832	-	-	-	-	-	-	-	-	-	-	-	-	-	genebody,transcript,intron	ENSMUSG00000100851,Gm28928,lncRNA	-
DMR	chr1:124621818-124621911	94	4	0.974	0.875	-0.1	9.197	non	non	0.981	0.973	0.977	0.827	0.842	0.803	0.667	0.91	0.849	0.846	0.824	0.897	0.809	0.5	0.906	0.891	0.651	0.893	-	-	-	-	-	-	-	-	-	-	-	-	0	genebody,transcript,intron	ENSMUSG00000100851,Gm28928,lncRNA	-
DMR	chr1:124649979-124650646	668	4	0.915	0.731	-0.184	13.947	non	non	0.883	0.914	0.931	0.642	0.713	0.663	0.309	0.746	0.746	0.599	0.755	0.762	0.694	0.333	0.747	0.775	0.348	0.679	-	-	-	-	-	-	-	-	-	-	-	-	-	genebody,transcript,intron	ENSMUSG00000100851,Gm28928,lncRNA	-
DMR	chr1:124652716-124653845	1130	6	0.954	0.742	-0.212	25.015	non	non	0.973	0.958	0.95	0.803	0.744	0.814	0.479	0.8	0.799	0.769	0.712	0.802	0.786	0.466	0.761	0.724	0.48	0.798	0	-	-	-	-	-	-	0	-	-	0	-	-	genebody,transcript,intron	ENSMUSG00000100851,Gm28928,lncRNA	-
DMR	chr1:124655394-124656337	944	6	0.912	0.74	-0.172	16.507	trans	non	0.906	0.945	0.889	0.715	0.759	0.742	0.493	0.793	0.842	0.804	0.723	0.664	0.726	0.404	0.8	0.762	0.466	0.701	-	-	-	-	-	-	-	-	-	-	-	0	0	genebody,transcript,intron	ENSMUSG00000100851,Gm28928,lncRNA	-
DMR	chr1:124657072-124658121	1050	7	0.81	0.553	-0.257	31.89	non	non	0.781	0.826	0.76	0.604	0.518	0.583	0.16	0.592	0.551	0.567	0.47	0.474	0.626	0.185	0.479	0.406	0.145	0.589	-	1	-	-	-	0	0	-	-	-	-	0	-	genebody,transcript,intron	ENSMUSG00000100851,Gm28928,lncRNA	-
DMR	chr1:124658982-124659903	922	4	0.928	0.714	-0.213	19.947	inter	non	0.937	0.865	0.938	0.611	0.74	0.612	0	0.6	0.742	0.646	0.629	0.679	0.696	0	0.558	0.676	0	0.67	-	-	0	0	-	-	-	-	-	-	-	0	-	genebody,transcript,intron	ENSMUSG00000100851,Gm28928,lncRNA	-
DMR	chr1:124664054-124665967	1914	4	0.953	0.76	-0.194	12.607	non	non	0.979	0.929	0.933	0.58	0.627	0.661	0.283	0.648	0.618	0.606	0.615	0.641	0.677	0.208	0.638	0.713	0.204	0.687	0.833	0	-	-	-	-	-	-	-	-	0	-	-	genebody,transcript,intron	ENSMUSG00000100851,Gm28928,lncRNA	-
DMR	chr1:124668189-124670016	1828	8	0.951	0.776	-0.175	26.765	non	non	0.98	0.921	0.956	0.809	0.799	0.803	0.62	0.779	0.792	0.811	0.763	0.79	0.822	0.692	0.811	0.748	0.604	0.843	0	-	0	-	-	-	0.167	-	0	-	-	0	-	genebody,transcript,intron	ENSMUSG00000100851,Gm28928,lncRNA	-
DMR	chr1:124671402-124672121	720	5	0.909	0.567	-0.341	33.872	non	non	0.918	0.908	0.935	0.636	0.626	0.622	0.197	0.678	0.708	0.603	0.573	0.569	0.598	0.239	0.563	0.553	0.186	0.647	-	-	-	0	-	-	-	0	-	-	-	-	-	genebody,transcript,intron	ENSMUSG00000100851,Gm28928,lncRNA	-
DMR	chr1:124687350-124689466	2117	13	0.963	0.776	-0.187	49.659	non	non	0.978	0.952	0.967	0.868	0.806	0.831	0.672	0.805	0.805	0.737	0.824	0.83	0.784	0.503	0.901	0.862	0.633	0.832	0	1	-	0	-	0	-	-	0	-	-	0	0.067	genebody,transcript,intron	ENSMUSG00000100851,Gm28928,lncRNA	-
DMR	chr1:124693836-124694149	314	5	0.942	0.7	-0.242	21.543	non	non	0.973	0.987	0.925	0.69	0.757	0.642	0.428	0.769	0.797	0.787	0.655	0.767	0.796	0.335	0.777	0.551	0.382	0.758	-	-	0	-	0.5	0	-	-	-	-	-	0	-	genebody,transcript,intron	ENSMUSG00000100851,Gm28928,lncRNA	-
DMR	chr1:124695726-124697110	1385	7	0.955	0.813	-0.142	19.064	trans	non	0.979	0.921	0.979	0.776	0.832	0.867	0.655	0.873	0.801	0.808	0.795	0.857	0.852	0.641	0.851	0.699	0.482	0.795	-	-	-	-	-	-	-	-	-	-	-	-	-	genebody,transcript,intron	ENSMUSG00000100851,Gm28928,lncRNA	-
DMR	chr1:124704634-124705063	430	4	0.967	0.81	-0.157	14.625	non	non	0.995	0.972	0.956	0.764	0.73	0.786	0.489	0.762	0.754	0.738	0.748	0.753	0.71	0.511	0.727	0.711	0.483	0.691	-	-	-	-	-	-	-	-	-	0	-	-	-	genebody,transcript,intron	ENSMUSG00000100851,Gm28928,lncRNA	-
DMR	chr1:124720777-124721634	858	10	0.971	0.801	-0.17	29.924	non	non	0.97	0.975	0.982	0.818	0.867	0.803	0.684	0.861	0.781	0.849	0.786	0.8	0.854	0.676	0.842	0.851	0.7	0.807	0	-	0	-	-	-	0	0	-	0	-	0	0	genebody,transcript,intron	ENSMUSG00000100851,Gm28928,lncRNA	-
DMR	chr1:124724418-124725675	1258	10	0.957	0.73	-0.227	39.448	non	non	0.97	0.962	0.944	0.735	0.752	0.706	0.325	0.688	0.758	0.736	0.696	0.761	0.723	0.31	0.684	0.698	0.296	0.715	-	-	0	-	0	0	0	0	-	0	0	0	0	genebody,transcript,intron	ENSMUSG00000100851,Gm28928,lncRNA	-
DMR	chr1:124731560-124732006	447	7	0.964	0.869	-0.095	18.174	non	non	0.99	0.965	0.98	0.899	0.886	0.93	0.835	0.904	0.911	0.816	0.874	0.883	0.967	0.771	0.924	0.924	0.817	0.927	-	-	-	-	1	-	-	-	-	-	-	-	-	genebody,transcript,intron	ENSMUSG00000100851,Gm28928,lncRNA	-
DMR	chr1:124732383-124733143	761	8	0.963	0.786	-0.176	28.821	trans	non	0.967	0.961	0.978	0.813	0.775	0.826	0.5	0.784	0.873	0.779	0.858	0.743	0.834	0.443	0.764	0.758	0.341	0.793	-	-	-	0	-	-	-	-	-	-	-	-	-	genebody,transcript,intron	ENSMUSG00000100851,Gm28928,lncRNA	-
DMR	chr1:124736593-124736908	316	7	0.934	0.731	-0.204	22.429	non	non	0.963	0.904	0.939	0.73	0.768	0.669	0.561	0.711	0.725	0.638	0.709	0.724	0.768	0.501	0.744	0.73	0.571	0.775	0	0	0	-	-	0	0	-	0	-	0	0	0	genebody,transcript,intron	ENSMUSG00000100851,Gm28928,lncRNA	-
DMR	chr1:124743158-124744800	1643	9	0.945	0.755	-0.19	30.343	non	non	0.947	0.947	0.948	0.772	0.781	0.767	0.535	0.78	0.758	0.731	0.754	0.754	0.728	0.512	0.782	0.72	0.535	0.779	-	-	-	-	-	-	-	-	-	-	0	-	-	genebody,transcript,intron	ENSMUSG00000100851,Gm28928,lncRNA	-
DMR	chr1:124747907-124748017	111	4	0.945	0.802	-0.143	11.999	trans	non-hypo	0.964	0.97	0.917	0.979	0.969	0.979	0.976	0.976	0.965	0.792	0.815	0.845	0.945	0.804	0.954	0.934	0.793	0.887	-	-	-	-	-	-	-	-	-	-	-	-	0.25	genebody,transcript,intron	ENSMUSG00000100851,Gm28928,lncRNA	-
DMR	chr1:124750947-124751900	954	6	0.926	0.689	-0.237	31.849	non	non	0.965	0.936	0.939	0.944	0.977	0.947	0.963	0.935	0.933	0.747	0.68	0.721	0.922	0.74	0.927	0.952	0.678	0.949	1	1	0	0.167	-	-	-	-	-	-	-	-	0.2	genebody,transcript,intron	ENSMUSG00000100851,Gm28928,lncRNA	-
DMR	chr1:124755814-124757204	1391	5	0.966	0.796	-0.17	17.437	non	non	0.978	0.964	0.973	0.956	0.967	0.952	0.96	0.928	0.971	0.851	0.818	0.785	0.965	0.815	0.985	0.976	0.821	0.942	-	-	-	-	-	-	-	-	-	1	-	-	-	genebody,transcript,intron	ENSMUSG00000100851,Gm28928,lncRNA	-
DMR	chr1:124762753-124765338	2586	10	0.935	0.759	-0.176	39.556	non	non	0.951	0.942	0.916	0.956	0.959	0.942	0.969	0.951	0.97	0.733	0.789	0.738	0.927	0.819	0.947	0.936	0.81	0.955	-	0	0	-	0.4	0	-	0	-	-	-	0	-	genebody,transcript,intron	ENSMUSG00000100851,Gm28928,lncRNA	-
DMR	chr1:124766526-124767020	495	5	0.898	0.778	-0.12	11.111	non	non-hypo	0.889	0.881	0.929	0.921	0.925	0.936	0.946	0.956	0.965	0.731	0.806	0.799	0.928	0.858	0.92	0.913	0.854	0.821	-	-	-	-	-	-	-	-	0	-	-	-	-	genebody,transcript,intron	ENSMUSG00000100851,Gm28928,lncRNA	-
DMR	chr1:124768033-124768549	517	4	0.96	0.761	-0.199	19.268	non	non	0.944	0.977	0.968	0.961	0.961	0.967	1	0.991	0.958	0.76	0.83	0.775	0.902	0.789	0.991	0.972	0.879	0.938	-	-	-	-	0	-	-	-	-	0	0	-	0.785	genebody,transcript,intron	ENSMUSG00000100851,Gm28928,lncRNA	-
DMR	chr1:124769955-124770643	689	8	0.91	0.78	-0.129	18.974	non	non	0.922	0.908	0.871	0.956	0.939	0.918	0.94	0.938	0.961	0.739	0.765	0.733	0.934	0.792	0.936	0.906	0.839	0.926	0.3	-	-	-	0.75	-	-	-	-	-	0.5	-	0	genebody,transcript,intron	ENSMUSG00000100851,Gm28928,lncRNA	-
DMR	chr1:124775841-124776408	568	5	0.954	0.663	-0.291	34.403	non	non	0.965	0.937	0.958	0.969	0.96	0.939	0.99	0.974	0.992	0.586	0.695	0.648	0.984	0.708	0.978	0.959	0.681	0.974	-	-	-	-	-	0	-	-	-	-	-	-	0	genebody,transcript,intron	ENSMUSG00000100851,Gm28928,lncRNA	-
DMR	chr1:124780100-124781660	1561	8	0.918	0.664	-0.254	35.252	non	non	0.925	0.926	0.911	0.908	0.921	0.904	0.936	0.958	0.946	0.664	0.686	0.676	0.968	0.667	0.937	0.898	0.718	0.934	0	0.5	-	0	1	0	0	0	0	0	0	0	-	genebody,transcript,intron	ENSMUSG00000100851,Gm28928,lncRNA	-
DMR	chr1:124788620-124789937	1318	6	0.916	0.672	-0.244	18.734	non	non	0.913	0.908	0.937	0.994	0.95	0.916	0.94	0.974	0.979	0.722	0.708	0.741	0.941	0.71	0.988	0.922	0.765	0.976	-	-	0	-	-	0	0	-	-	-	-	-	-	genebody,transcript,intron	ENSMUSG00000100851,Gm28928,lncRNA	-
DMR	chr1:124810106-124810481	376	4	0.967	0.759	-0.209	13.523	non	non	0.977	0.975	0.964	0.966	0.962	0.91	0.968	0.977	0.977	0.768	0.764	0.795	0.963	0.806	0.97	0.947	0.787	1	-	-	-	-	-	-	-	0	-	-	-	-	0	genebody,transcript,intron	ENSMUSG00000100851,Gm28928,lncRNA	-
DMR	chr1:124813696-124816296	2601	12	0.939	0.756	-0.183	43.987	non	non	0.946	0.938	0.941	0.955	0.98	0.97	0.956	0.949	0.98	0.787	0.772	0.792	0.921	0.804	0.967	0.963	0.811	0.956	-	-	-	-	1	-	-	-	0	0	1	-	0	genebody,transcript,intron	ENSMUSG00000100851,Gm28928,lncRNA	-
DMR	chr1:124818060-124818559	500	4	0.935	0.859	-0.076	9.629	non	non	0.947	0.914	0.952	0.963	0.804	0.911	0.976	0.946	0.962	0.831	0.869	0.869	0.896	0.893	0.904	0.97	0.925	0.945	-	-	-	-	1	-	-	-	-	-	-	-	0	genebody,transcript,intron	ENSMUSG00000100851,Gm28928,lncRNA	-
DMR	chr1:124830407-124830908	502	6	0.927	0.733	-0.194	24.414	trans	non	0.913	0.927	0.942	0.983	0.972	0.955	0.967	0.947	0.972	0.705	0.765	0.768	0.98	0.612	0.958	0.993	0.718	0.986	-	-	-	-	-	-	-	-	-	-	-	-	-	genebody,transcript,intron	ENSMUSG00000100851,Gm28928,lncRNA	-
DMR	chr1:124831512-124831837	326	4	0.948	0.653	-0.295	23.339	non	non	0.955	0.908	0.991	0.956	0.991	0.915	0.969	0.98	0.966	0.793	0.679	0.544	0.986	0.692	0.932	0.937	0.732	0.936	0	0	-	0	0	0	0	-	0	0	-	-	-	genebody,transcript,intron	ENSMUSG00000100851,Gm28928,lncRNA	-
DMR	chr1:124835184-124837327	2144	12	0.922	0.643	-0.28	72.632	trans	non	0.885	0.897	0.962	0.957	0.95	0.929	0.948	0.94	0.966	0.69	0.666	0.678	0.9	0.616	0.937	0.908	0.687	0.943	-	-	-	-	-	0	0	-	-	-	0	-	0.073	genebody,transcript,intron	ENSMUSG00000100851,Gm28928,lncRNA	-
DMR	chr1:124841029-124841365	337	7	0.931	0.803	-0.129	19.907	non	non	0.942	0.933	0.929	0.906	0.965	0.962	0.989	0.976	0.975	0.757	0.784	0.824	0.94	0.831	0.969	0.96	0.847	0.932	0	0	-	-	-	-	0	0	-	-	-	-	0	genebody,transcript,intron	ENSMUSG00000100851,Gm28928,lncRNA	-
DMR	chr1:124846712-124846954	243	4	0.901	0.743	-0.158	10.663	trans	non	0.9	0.826	0.887	0.949	0.92	0.893	0.976	0.967	0.98	0.736	0.743	0.811	0.929	0.772	0.933	0.897	0.851	0.977	-	-	-	-	-	-	-	-	-	-	-	-	-	intergenic	-
DMR	chr1:124847860-124848235	376	4	0.909	0.757	-0.152	11.425	non	non	0.907	0.873	0.917	0.887	0.929	0.886	0.905	0.899	0.976	0.816	0.73	0.717	0.971	0.651	0.896	0.95	0.807	0.917	0	-	0	-	-	-	-	-	-	-	-	-	-	intergenic	-
DMR	chr1:124857389-124858577	1189	9	0.955	0.811	-0.144	27.783	non	non	0.98	0.925	0.963	0.924	0.974	0.968	0.97	0.931	0.966	0.775	0.817	0.846	0.955	0.858	0.962	0.911	0.94	0.912	-	-	-	-	-	-	-	-	-	-	0	-	0	intergenic	-
DMR	chr1:124859955-124861147	1193	6	0.927	0.693	-0.234	24.406	non	non	0.937	0.899	0.964	0.958	0.963	0.913	0.983	0.961	0.954	0.691	0.727	0.656	0.961	0.704	0.964	0.977	0.763	0.925	1	-	-	-	-	-	-	1	-	-	-	0	-	intergenic	-
DMR	chr1:124865219-124866544	1326	7	0.946	0.852	-0.093	19.765	non	non	0.972	0.93	0.942	0.937	0.965	0.931	0.954	0.946	0.973	0.812	0.834	0.912	0.961	0.934	0.935	0.95	0.947	0.959	0	-	-	-	-	-	-	1	-	-	0.75	-	0	intergenic	-
DMR	chr1:124869610-124870103	494	6	0.949	0.823	-0.126	17.784	non	non	0.963	0.944	0.967	0.933	0.961	0.961	0.943	0.91	0.966	0.8	0.841	0.827	0.938	0.815	0.951	0.888	0.897	0.923	-	-	-	-	-	-	0	-	0	-	-	-	-	intergenic	-
DMR	chr1:124871670-124873430	1761	11	0.95	0.701	-0.25	50.114	non	non	0.966	0.945	0.954	0.967	0.973	0.972	0.985	0.964	0.991	0.688	0.734	0.741	0.975	0.77	0.955	0.954	0.776	0.978	-	-	-	0.167	0.857	0	0	-	0	-	1	-	0.75	intergenic	-
DMR	chr1:124879823-124880881	1059	7	0.961	0.851	-0.11	19.957	non	inter-hypo	0.981	0.958	0.983	0.978	0.99	1	0.981	0.972	0.978	0.859	0.854	0.922	0.943	0.897	0.953	0.972	0.921	0.973	-	-	-	0	-	-	-	-	-	-	-	-	-	intergenic	-
DMR	chr1:124910760-124911047	288	8	0.739	0.606	-0.133	17.917	non	non	0.678	0.81	0.775	0.661	0.6	0.805	0.448	0.495	0.4	0.493	0.539	0.637	0.786	0.746	0.705	0.25	0.531	0.36	-	-	-	-	-	-	-	-	-	-	0.375	0	-	intergenic	-
DMR	chr1:124922075-124922715	641	23	0.714	0.862	0.148	-67.04	non	non	0.678	0.759	0.709	0.963	0.984	0.966	0.895	0.827	0.962	0.887	0.809	0.917	0.946	0.925	1	0.902	0.893	0.983	0	0.619	-	-	-	-	0	0	-	-	0.4	-	-	intergenic	-
DMR	chr1:125025145-125025572	428	13	0.641	0.478	-0.162	32.392	non	non-hypo	0.664	0.734	0.57	0.94	0.827	0.917	0.919	0.888	0.856	0.521	0.572	0.419	0.916	0.905	0.878	0.763	0.734	0.872	0	-	0.833	0	0.625	-	-	0.667	-	-	0.767	-	0	intergenic	-
DMR	chr1:125027669-125027999	331	7	0.961	0.893	-0.067	15.036	non	non	0.971	0.97	0.961	0.849	0.797	0.814	0.691	0.891	0.804	0.881	0.903	0.916	0.862	0.82	0.803	0.878	0.848	0.907	0	1	0	-	-	-	-	-	-	-	-	-	0.043	intergenic	-
DMR	chr1:125057880-125058173	294	4	0.952	0.851	-0.101	10.67	non	inter-hypo	0.977	0.914	0.971	0.801	0.857	0.851	0.667	0.839	0.808	0.784	0.874	0.887	0.793	0.722	0.791	0.746	0.903	0.81	-	-	-	-	-	-	-	-	-	-	-	-	-	intergenic	-
DMR	chr1:125230145-125230415	271	4	0.867	0.687	-0.18	12.126	non	non	0.889	0.85	0.881	0.973	0.958	0.958	0.974	0.976	0.913	0.716	0.649	0.736	0.95	0.771	0.914	0.897	0.909	0.937	0.125	1	-	-	-	0	-	-	-	-	-	0	0.9	intergenic	-
DMR	chr1:125252029-125252298	270	4	0.968	0.864	-0.104	10.681	non	non	0.963	0.979	0.969	0.868	0.806	0.739	0.578	0.844	0.717	0.864	0.822	0.787	0.8	0.636	0.729	0.715	0.477	0.834	-	0.5	-	-	-	-	-	-	-	-	-	-	-	intergenic	-
DMR	chr1:125255755-125256117	363	4	0.959	0.845	-0.114	9.649	inter	inter-hypo	1	0.985	0.906	0.901	0.826	0.845	0.719	0.867	0.853	0.865	0.852	0.811	0.788	0.703	0.778	0.846	0.75	0.844	0	-	-	-	-	-	0	-	-	-	-	-	-	intergenic	-
DMR	chr1:125258848-125259329	482	4	0.984	0.644	-0.34	29.241	trans	non	0.961	1	1	0.967	1	0.958	0.961	0.945	0.977	0.682	0.695	0.73	0.948	0.231	1	1	0.25	0.942	0	-	-	-	-	-	-	-	-	-	-	-	-	intergenic	-
DMR	chr1:125264261-125264801	541	10	0.947	0.79	-0.156	30.23	trans	non	0.939	0.928	0.972	0.803	0.858	0.821	0.65	0.766	0.904	0.732	0.716	0.85	0.774	0.544	0.822	0.812	0.565	0.804	0.2	1	-	-	-	-	-	-	-	-	-	-	-	intergenic	-
DMR	chr1:125265477-125265904	428	4	0.989	0.613	-0.376	27.006	non	non	0.983	1	1	0.971	0.973	0.973	0.979	0.975	0.903	0.633	0.671	0.723	0.988	0.813	0.99	0.977	0.737	0.966	1	-	-	-	-	0	0	-	-	0.1	-	0	-	intergenic	-
DMR	chr1:125278640-125279997	1358	10	0.961	0.862	-0.099	23.911	non	non	0.96	0.955	0.965	0.921	0.937	0.921	0.846	0.926	0.919	0.851	0.844	0.871	0.945	0.744	0.878	0.931	0.777	0.925	0	0.5	-	0	0	-	0	-	0	0	-	0	0.6	intergenic	-
DMR	chr1:125281724-125282248	525	4	0.954	0.766	-0.188	19.597	non	non	0.916	0.975	0.983	0.825	0.854	0.872	0.445	0.816	0.845	0.804	0.755	0.746	0.9	0.545	0.85	0.835	0.609	0.82	-	-	-	-	-	-	-	-	-	-	-	-	-	intergenic	-
DMR	chr1:125302988-125303305	318	5	0.974	0.89	-0.085	13.067	non	non	0.966	0.973	0.986	0.925	0.911	0.891	1	0.944	0.919	0.918	0.916	0.871	0.936	0.925	0.851	0.954	0.865	0.95	0	0.6	-	-	-	-	-	1	-	-	-	0	-	intergenic	-
DMR	chr1:125352547-125352921	375	5	0.868	0.682	-0.186	15.61	non	non	0.857	0.816	0.928	0.932	0.898	0.93	0.969	0.921	0.895	0.645	0.758	0.686	0.885	0.891	0.889	0.934	0.954	0.915	0	0.778	0	0	0.7	-	0	0.75	0	0	0.875	0.136	0.142	intergenic	-
DMR	chr1:125614038-125614214	177	17	0.811	0.678	-0.133	34.101	non	non	0.77	0.855	0.74	0.647	0.636	0.532	0.5	0.785	0.429	0.598	0.416	0.698	0.688	0.385	0.536	0.689	0.39	0.838	-	-	-	-	-	0	-	-	0	-	-	0	-	intergenic	-
DMR	chr1:12565369-12566263	895	20	0.674	0.521	-0.153	49.722	non	non	0.627	0.7	0.716	0.513	0.675	0.693	0.504	0.505	0.4	0.621	0.491	0.459	0.556	0.554	0.622	0.541	0.439	0.548	0.026	0.778	0.259	0.148	0.785	0	0.077	0.709	0	0.057	0.791	0	0.188	promoter,exon,genebody,transcript	ENSMUSG00000097628,Gm2383,processed_pseudogene	-
DMR	chr1:125662390-125662918	529	6	0.948	0.751	-0.197	20.892	non	non	0.961	0.938	0.946	0.854	0.79	0.791	0.608	0.777	0.815	0.878	0.803	0.805	0.778	0.665	0.842	0.797	0.624	0.832	-	1	-	0	0.444	0	0	-	0	-	1	0	0	intergenic	-
DMR	chr1:125675098-125675639	542	4	0.985	0.692	-0.293	21.465	non	non	0.977	1	0.986	0.662	0.648	0.73	0.25	0.685	0.673	0.603	0.795	0.74	0.799	0.281	0.646	0.691	0.25	0.57	-	-	0	-	-	0.067	-	0	-	0	-	-	0	promoter	ENSMUSG00000026343,Gpr39,protein_coding	mmu-miR-125/351/126/129/148/152
DMR	chr1:125679815-125680759	945	15	0.714	0.478	-0.236	56.806	non	non	0.717	0.786	0.686	0.636	0.479	0.632	0.258	0.532	0.577	0.466	0.603	0.515	0.674	0.301	0.54	0.454	0.147	0.552	0.056	0.667	-	-	0	0	0	0.333	0.5	-	1	-	0	genebody,transcript,intron	ENSMUSG00000026343,Gpr39,protein_coding	mmu-miR-125/351/126/129/148/152
DMR	chr1:125683726-125684097	372	5	0.958	0.853	-0.104	12.573	trans	non	0.959	0.961	0.943	0.729	0.773	0.764	0.286	0.887	0.898	0.782	0.771	0.768	0.773	0.364	0.827	0.751	0.333	0.79	0	-	-	-	0	-	-	-	-	0	-	-	0	genebody,transcript,intron	ENSMUSG00000026343,Gpr39,protein_coding	mmu-miR-125/351/126/129/148/152
DMR	chr1:125697398-125698362	965	8	0.97	0.733	-0.237	35.305	non	non	0.985	0.963	0.974	0.764	0.751	0.77	0.5	0.75	0.772	0.79	0.748	0.737	0.791	0.49	0.766	0.71	0.484	0.693	-	-	-	0	-	-	-	0	-	-	-	-	0	genebody,transcript,intron	ENSMUSG00000026343,Gpr39,protein_coding	mmu-miR-125/351/126/129/148/152
DMR	chr1:125701366-125702064	699	10	0.962	0.851	-0.111	25.189	non	non	0.974	0.958	0.958	0.819	0.857	0.812	0.7	0.832	0.834	0.794	0.841	0.819	0.778	0.667	0.816	0.83	0.69	0.806	0.2	1	-	0	-	0	-	0.5	-	0	0.5	0	0.4	genebody,transcript,intron	ENSMUSG00000026343,Gpr39,protein_coding	mmu-miR-125/351/126/129/148/152
DMR	chr1:125703251-125704803	1553	8	0.966	0.737	-0.23	32.608	non	non	0.99	0.968	0.96	0.781	0.802	0.8	0.607	0.76	0.789	0.758	0.762	0.745	0.776	0.604	0.831	0.812	0.612	0.735	-	-	-	-	0.5	-	-	-	-	-	0	0	0	genebody,transcript,intron	ENSMUSG00000026343,Gpr39,protein_coding	mmu-miR-125/351/126/129/148/152
DMR	chr1:125711169-125711859	691	4	0.966	0.899	-0.067	8.566	non	non	0.982	1	0.93	0.893	0.885	0.904	0.667	0.851	0.8	0.8	0.885	0.847	0.831	0.667	0.925	0.982	1	0.965	1	0.65	-	-	0	-	-	-	-	-	-	-	-	genebody,transcript,intron	ENSMUSG00000026343,Gpr39,protein_coding	mmu-miR-125/351/126/129/148/152
DMR	chr1:125716861-125717161	301	6	0.951	0.86	-0.091	14.162	inter	non	0.986	0.959	0.94	0.872	0.926	0.838	0.75	0.95	0.892	0.846	0.908	0.81	0.897	0.727	0.77	0.923	0.8	0.836	-	-	-	-	-	-	-	-	0	-	-	-	-	genebody,transcript,intron	ENSMUSG00000026343,Gpr39,protein_coding	mmu-miR-125/351/126/129/148/152
DMR	chr1:125722721-125723221	501	8	0.911	0.788	-0.123	18.414	inter	non	0.966	0.866	0.905	0.776	0.735	0.821	0.601	0.805	0.812	0.842	0.772	0.827	0.81	0.53	0.764	0.835	0.571	0.797	0	0	0	-	0	-	0	-	-	-	0	0	0.2	genebody,transcript,intron	ENSMUSG00000026343,Gpr39,protein_coding	mmu-miR-125/351/126/129/148/152
DMR	chr1:125723603-125724660	1058	13	0.964	0.79	-0.174	43.951	inter	non	0.983	0.965	0.944	0.769	0.806	0.834	0.583	0.78	0.764	0.836	0.826	0.837	0.761	0.48	0.772	0.814	0.522	0.79	-	-	0	0	0.75	-	-	1	-	-	0.5	-	0	genebody,transcript,intron	ENSMUSG00000026343,Gpr39,protein_coding	mmu-miR-125/351/126/129/148/152
DMR	chr1:125725646-125725879	234	4	0.977	0.865	-0.111	11.306	non	non	0.98	0.983	0.988	0.767	0.766	0.82	0.506	0.659	0.772	0.738	0.776	0.825	0.802	0.555	0.716	0.724	0.5	0.706	0	-	-	-	-	-	-	-	-	-	0.167	-	0	genebody,transcript,intron	ENSMUSG00000026343,Gpr39,protein_coding	mmu-miR-125/351/126/129/148/152
DMR	chr1:12573108-12573343	236	6	0.922	0.819	-0.103	14.737	non	non	0.903	0.936	0.937	0.88	0.785	0.834	0.759	0.782	0.774	0.77	0.81	0.808	0.763	0.857	0.673	0.763	0.842	0.885	-	-	-	0	-	-	-	-	-	-	0.667	-	0	intergenic	-
DMR	chr1:125744879-125745111	233	4	0.976	0.767	-0.209	15.219	inter	inter-hypo	0.974	1	0.967	0.846	0.962	0.863	0.5	0.799	0.879	0.836	0.821	0.748	0.813	0.652	0.769	0.908	0.482	0.793	0	-	0	0	-	-	-	-	-	-	0	-	-	genebody,transcript,intron	ENSMUSG00000026343,Gpr39,protein_coding	mmu-miR-125/351/126/129/148/152
DMR	chr1:125749481-125750409	929	7	0.974	0.783	-0.191	19.366	non	non	0.975	0.992	0.983	0.826	0.837	0.849	0.571	0.776	0.815	0.793	0.779	0.799	0.864	0.635	0.822	0.862	0.612	0.796	0	-	-	-	0	0	0	0	-	-	0	0	0	genebody,transcript,intron	ENSMUSG00000026343,Gpr39,protein_coding	mmu-miR-125/351/126/129/148/152
DMR	chr1:125771080-125771468	389	6	0.965	0.785	-0.18	24.029	non	non	0.985	0.986	0.958	0.703	0.824	0.728	0.485	0.779	0.726	0.772	0.757	0.754	0.807	0.5	0.697	0.77	0.485	0.834	0	-	0	-	-	0	-	-	0	0	0	0	0	genebody,transcript,intron	ENSMUSG00000026343,Gpr39,protein_coding	mmu-miR-125/351/126/129/148/152
DMR	chr1:125776131-125776414	284	5	0.99	0.73	-0.26	20.085	non	non	1	0.982	1	0.834	0.765	0.811	0.588	0.806	0.775	0.778	0.743	0.778	0.784	0.586	0.751	0.685	0.589	0.801	0	1	0	0	1	0	0	-	0	-	-	0	0	genebody,transcript,intron	ENSMUSG00000026343,Gpr39,protein_coding	mmu-miR-125/351/126/129/148/152
DMR	chr1:125778178-125779067	890	6	0.979	0.742	-0.236	24.546	non	non	0.969	1	0.979	0.824	0.765	0.73	0.491	0.792	0.742	0.81	0.713	0.781	0.792	0.5	0.696	0.829	0.5	0.787	0.1	1	0	-	-	0	0	-	-	-	0.5	-	-	genebody,transcript,intron	ENSMUSG00000026343,Gpr39,protein_coding	mmu-miR-125/351/126/129/148/152
DMR	chr1:125789458-125789774	317	7	0.948	0.832	-0.117	17.363	non	non	0.947	0.949	0.975	0.857	0.856	0.755	0.69	0.819	0.837	0.792	0.805	0.821	0.824	0.606	0.88	0.863	0.696	0.798	-	-	-	-	-	0	0	0.5	-	-	-	0	0	genebody,transcript,intron	ENSMUSG00000026343,Gpr39,protein_coding	mmu-miR-125/351/126/129/148/152
DMR	chr1:125798548-125800150	1603	8	0.978	0.832	-0.146	28.662	non	non	0.996	0.973	0.987	0.827	0.859	0.854	0.722	0.859	0.826	0.893	0.867	0.831	0.87	0.726	0.804	0.877	0.746	0.933	0	1	-	-	1	0	-	0.688	0	0	0.333	0	0	genebody,transcript,intron	ENSMUSG00000026343,Gpr39,protein_coding	mmu-miR-125/351/126/129/148/152
DMR	chr1:125813883-125814675	793	11	0.969	0.82	-0.149	31.595	non	non	0.973	0.974	0.976	0.792	0.865	0.803	0.605	0.796	0.859	0.785	0.806	0.778	0.807	0.555	0.776	0.85	0.619	0.797	0	0.25	0	0	-	0	0	0	-	0	-	0	0	genebody,transcript,intron	ENSMUSG00000026343,Gpr39,protein_coding	mmu-miR-125/351/126/129/148/152
DMR	chr1:125814904-125815139	236	4	0.96	0.889	-0.072	8.625	non	non	0.969	0.985	0.961	0.813	0.833	0.876	0.462	0.884	0.848	0.779	0.824	0.789	0.824	0.5	0.945	0.877	0.5	0.832	-	-	-	-	0.25	-	-	-	-	-	-	-	-	genebody,transcript,intron	ENSMUSG00000026343,Gpr39,protein_coding	mmu-miR-125/351/126/129/148/152
DMR	chr1:125818812-125818949	138	4	0.922	0.717	-0.205	11.97	non	non	0.973	0.972	0.886	0.68	0.775	0.72	0.485	0.737	0.637	0.743	0.756	0.782	0.664	0.449	0.71	0.734	0.456	0.663	0.067	-	0	-	-	-	-	-	-	-	0	-	-	genebody,transcript,intron	ENSMUSG00000026343,Gpr39,protein_coding	mmu-miR-125/351/126/129/148/152
DMR	chr1:125824227-125824969	743	4	0.93	0.742	-0.188	13.82	non	non	0.929	0.941	0.929	0.746	0.687	0.747	0.479	0.775	0.758	0.814	0.762	0.78	0.707	0.455	0.793	0.83	0.528	0.854	-	-	-	-	-	0	-	-	-	-	-	-	-	genebody,transcript,intron	ENSMUSG00000026343,Gpr39,protein_coding	mmu-miR-125/351/126/129/148/152
DMR	chr1:125827748-125828223	476	8	0.977	0.768	-0.208	33.946	inter	non	0.988	0.979	0.97	0.802	0.803	0.86	0.5	0.753	0.771	0.782	0.802	0.829	0.777	0.486	0.806	0.719	0.564	0.778	-	0.733	-	-	-	-	0	-	-	-	-	0	0	genebody,transcript,intron	ENSMUSG00000026343,Gpr39,protein_coding	mmu-miR-125/351/126/129/148/152
DMR	chr1:125835517-125837284	1768	13	0.963	0.763	-0.199	49.277	non	non	0.969	0.963	0.963	0.767	0.798	0.778	0.53	0.758	0.8	0.78	0.781	0.829	0.795	0.517	0.765	0.758	0.528	0.739	0	-	0	0	-	0	0	0	0	0	0.5	-	0	genebody,transcript,intron	ENSMUSG00000026343,Gpr39,protein_coding	mmu-miR-125/351/126/129/148/152
DMR	chr1:125838991-125839406	416	9	0.932	0.815	-0.117	22.563	non	non	0.953	0.925	0.94	0.83	0.899	0.864	0.79	0.861	0.898	0.843	0.808	0.872	0.822	0.735	0.854	0.844	0.832	0.887	-	-	-	-	0	0	-	-	-	-	0	0	-	genebody,transcript,intron	ENSMUSG00000026343,Gpr39,protein_coding	mmu-miR-125/351/126/129/148/152
DMR	chr1:125840562-125840857	296	6	0.602	0.438	-0.165	13.743	non	non	0.713	0.774	0.674	0.681	0.77	0.786	0.651	0.604	0.789	0.501	0.528	0.502	0.791	0.779	0.625	0.757	0.617	0.659	0.167	0.8	0	-	0.75	-	-	-	-	-	1	-	0.667	genebody,transcript,intron	ENSMUSG00000026343,Gpr39,protein_coding	mmu-miR-125/351/126/129/148/152
DMR	chr1:125849352-125850059	708	5	0.958	0.818	-0.14	16.118	non	non	1	0.951	0.957	0.753	0.836	0.833	0.525	0.774	0.729	0.791	0.821	0.821	0.741	0.564	0.823	0.779	0.55	0.757	0	-	-	0	-	0.067	-	0.5	-	-	-	0	0	genebody,transcript,intron	ENSMUSG00000026343,Gpr39,protein_coding	mmu-miR-125/351/126/129/148/152
DMR	chr1:125855096-125855817	722	7	0.97	0.805	-0.165	22.514	non	non	0.977	0.988	0.969	0.793	0.831	0.804	0.555	0.813	0.819	0.788	0.824	0.763	0.811	0.564	0.751	0.815	0.544	0.798	-	-	0	0	-	-	0	-	-	-	-	-	0.467	genebody,transcript,intron	ENSMUSG00000026343,Gpr39,protein_coding	mmu-miR-125/351/126/129/148/152
DMR	chr1:125856815-125857528	714	5	0.976	0.64	-0.336	40.6	non	non	0.983	0.972	0.981	0.679	0.668	0.732	0.217	0.634	0.631	0.685	0.62	0.64	0.606	0.266	0.637	0.606	0.2	0.672	-	-	-	-	-	-	-	-	-	-	-	-	-	genebody,transcript,intron	ENSMUSG00000026343,Gpr39,protein_coding	mmu-miR-125/351/126/129/148/152
DMR	chr1:125871976-125872951	976	27	0.767	0.578	-0.189	92.429	non	non	0.777	0.82	0.669	0.756	0.81	0.739	0.599	0.72	0.784	0.578	0.561	0.517	0.792	0.608	0.661	0.555	0.583	0.779	0	0.803	0.107	0.333	0.55	0	0	0.817	0	0	0.6	0	0.051	genebody,transcript,intron,three_prime_utr,exon,CDS,stop_codon	ENSMUSG00000026343,Gpr39,protein_coding;ENSMUSG00000026344,Lypd1,protein_coding	mmu-miR-125/351/126/129/148/152;129/26/146/218/423
DMR	chr1:125873075-125874000	926	12	0.875	0.766	-0.109	26.836	non	non	0.87	0.869	0.92	0.855	0.936	0.901	0.854	0.873	0.898	0.724	0.771	0.816	0.876	0.823	0.853	0.877	0.898	0.948	0	0.5	-	0	-	0	0	-	0	0	0.433	0	0.24	genebody,transcript,three_prime_utr,exon,stop_codon,CDS,intron	ENSMUSG00000026343,Gpr39,protein_coding;ENSMUSG00000026344,Lypd1,protein_coding	mmu-miR-125/351/126/129/148/152;129/26/146/218/423
DMR	chr1:125876869-125877380	512	7	0.971	0.873	-0.099	17.712	non	non	0.994	0.974	0.959	0.86	0.871	0.885	0.697	0.86	0.82	0.876	0.89	0.877	0.898	0.707	0.929	0.825	0.693	0.878	-	0	0	-	1	-	-	-	0	-	0	-	0	transcript,genebody,intron	ENSMUSG00000026344,Lypd1,protein_coding	mmu-miR-129/26/146/218/423
DMR	chr1:125880236-125880663	428	7	0.97	0.814	-0.156	21.745	non	non	0.976	0.972	0.988	0.89	0.85	0.864	0.691	0.844	0.94	0.896	0.823	0.8	0.901	0.736	0.905	0.907	0.667	0.856	0	-	-	0	-	-	-	-	-	-	-	0	0	transcript,genebody,intron	ENSMUSG00000026344,Lypd1,protein_coding	mmu-miR-129/26/146/218/423
DMR	chr1:125885080-125885533	454	5	0.922	0.737	-0.186	16.899	non	non	0.967	0.856	0.961	0.748	0.771	0.803	0.588	0.746	0.815	0.802	0.748	0.802	0.851	0.595	0.797	0.822	0.58	0.714	0.285	-	-	-	0	-	0	-	0	-	-	0	0	transcript,genebody,intron	ENSMUSG00000026344,Lypd1,protein_coding	mmu-miR-129/26/146/218/423
DMR	chr1:125893755-125894111	357	4	0.968	0.888	-0.08	9.005	non	non	0.958	1	0.984	0.844	0.833	0.863	0.667	0.891	0.75	0.825	0.896	0.881	0.839	0.75	0.836	0.927	0.75	0.908	-	-	-	-	-	-	-	-	-	-	-	-	-	transcript,genebody,intron	ENSMUSG00000026344,Lypd1,protein_coding	mmu-miR-129/26/146/218/423
DMR	chr1:125901953-125903328	1376	15	0.953	0.823	-0.13	37.505	non	non	0.97	0.96	0.948	0.851	0.832	0.828	0.693	0.829	0.854	0.852	0.783	0.821	0.883	0.696	0.859	0.865	0.767	0.793	-	0	-	-	1	0	-	-	-	-	-	-	0	transcript,genebody,intron	ENSMUSG00000026344,Lypd1,protein_coding	mmu-miR-129/26/146/218/423
DMR	chr1:125905624-125906123	500	4	0.965	0.766	-0.199	15.668	non	non	0.989	0.943	0.968	0.727	0.742	0.73	0.485	0.745	0.799	0.764	0.745	0.844	0.813	0.65	0.778	0.74	0.54	0.696	-	-	0	-	-	-	-	-	-	-	-	-	-	transcript,genebody,intron	ENSMUSG00000026344,Lypd1,protein_coding	mmu-miR-129/26/146/218/423
DMR	chr1:125920119-125921026	908	4	0.976	0.702	-0.275	30.158	trans	non	0.994	0.98	0.972	0.776	0.699	0.617	0.25	0.684	0.729	0.629	0.657	0.583	0.624	0.225	0.516	0.573	0.25	0.475	0	-	-	-	0	-	0	0	-	-	-	-	0	transcript,genebody,exon,intron	ENSMUSG00000049690,Nckap5,protein_coding;ENSMUSG00000104519,Gm37161,TEC	mmu-miR-129/19/874;-
DMR	chr1:125922830-125923028	199	4	0.985	0.895	-0.091	10.377	non	non	1	0.993	0.973	0.822	0.85	0.854	0.742	0.864	0.829	0.843	0.826	0.805	0.831	0.732	0.887	0.794	0.75	0.832	-	-	-	-	-	-	-	-	-	-	-	-	0.5	transcript,genebody,intron	ENSMUSG00000049690,Nckap5,protein_coding	mmu-miR-129/19/874
DMR	chr1:125928176-125929748	1573	9	0.975	0.822	-0.153	30.943	trans	non	0.993	0.964	0.981	0.868	0.836	0.799	0.667	0.823	0.871	0.88	0.869	0.761	0.86	0.55	0.791	0.897	0.492	0.86	-	0.75	0	-	-	-	-	-	-	0	-	-	-	transcript,genebody,intron	ENSMUSG00000049690,Nckap5,protein_coding	mmu-miR-129/19/874
DMR	chr1:125931679-125932447	769	4	0.982	0.809	-0.173	14.985	non	non	1	0.988	0.974	0.762	0.775	0.777	0.473	0.825	0.754	0.76	0.753	0.802	0.824	0.486	0.779	0.73	0.486	0.765	-	0.4	-	0	-	-	-	-	-	-	-	-	-	transcript,genebody,intron	ENSMUSG00000049690,Nckap5,protein_coding	mmu-miR-129/19/874
DMR	chr1:125936087-125936725	639	8	0.97	0.846	-0.125	21.723	non	non	0.98	0.955	0.966	0.772	0.738	0.773	0.485	0.791	0.902	0.886	0.792	0.778	0.804	0.586	0.825	0.811	0.51	0.709	0	-	-	0	-	0	0	0	-	1	-	0	0.667	transcript,genebody,intron	ENSMUSG00000049690,Nckap5,protein_coding	mmu-miR-129/19/874
DMR	chr1:125950014-125950247	234	4	0.985	0.863	-0.122	11.994	non	non	0.991	1	0.97	0.783	0.835	0.883	0.65	0.849	0.732	0.818	0.73	0.877	0.855	0.5	0.906	0.861	0.622	0.817	-	-	-	-	-	0	-	-	-	-	-	-	-	transcript,genebody,intron	ENSMUSG00000049690,Nckap5,protein_coding	mmu-miR-129/19/874
DMR	chr1:125967624-125967903	280	6	0.971	0.879	-0.092	15.294	trans	non	0.99	0.962	0.974	0.917	0.859	0.828	0.877	0.861	0.892	0.873	0.851	0.881	0.927	0	0.851	0.954	0.5	0.847	-	-	-	-	-	-	0	-	-	-	-	-	-	transcript,genebody,intron	ENSMUSG00000049690,Nckap5,protein_coding	mmu-miR-129/19/874
DMR	chr1:125971306-125971359	54	4	0.96	0.856	-0.104	8.571	non	non	1	0.976	0.949	0.87	0.912	0.877	0.734	0.917	0.766	0.833	0.869	0.846	0.903	0.681	0.923	0.916	0.734	0.892	1	-	-	-	-	-	-	-	-	0	-	-	-	transcript,genebody,intron	ENSMUSG00000049690,Nckap5,protein_coding	mmu-miR-129/19/874
DMR	chr1:125972927-125973894	968	13	0.953	0.77	-0.183	47.712	non	non	0.953	0.96	0.94	0.767	0.791	0.806	0.509	0.806	0.738	0.788	0.801	0.804	0.726	0.51	0.833	0.788	0.528	0.795	0.833	0.833	-	-	0.875	0	0.667	-	0	1	-	0	-	transcript,genebody,intron	ENSMUSG00000049690,Nckap5,protein_coding	mmu-miR-129/19/874
DMR	chr1:126065216-126065560	345	4	0.943	0.768	-0.175	11.864	non	non	0.966	0.925	0.909	0.71	0.669	0.672	0.5	0.677	0.648	0.781	0.702	0.722	0.782	0.49	0.756	0.756	0.5	0.692	-	-	-	0	-	-	0.4	-	-	-	-	-	0	transcript,genebody,intron	ENSMUSG00000049690,Nckap5,protein_coding	mmu-miR-129/19/874
DMR	chr1:126087338-126087660	323	6	0.984	0.889	-0.095	15.721	non	non	0.989	0.988	0.993	0.901	0.889	0.925	0.824	0.884	0.933	0.858	0.928	0.846	0.94	0.817	0.881	0.87	0.833	0.976	0	0.125	-	-	0	-	-	-	-	-	-	-	0	transcript,genebody,intron	ENSMUSG00000049690,Nckap5,protein_coding	mmu-miR-129/19/874
DMR	chr1:126088772-126090295	1524	14	0.966	0.763	-0.203	61.897	non	non	0.973	0.976	0.954	0.799	0.815	0.815	0.526	0.738	0.813	0.788	0.789	0.746	0.845	0.449	0.816	0.757	0.483	0.774	0	1	-	-	1	0	-	-	-	-	-	0	-	transcript,genebody,intron	ENSMUSG00000049690,Nckap5,protein_coding	mmu-miR-129/19/874
DMR	chr1:126090756-126091218	463	8	0.961	0.716	-0.244	37.379	non	non	0.971	0.953	0.961	0.736	0.728	0.853	0.5	0.709	0.722	0.688	0.709	0.668	0.668	0.457	0.739	0.691	0.491	0.733	0	-	0	-	0	0	-	0	-	-	0	0	0	transcript,genebody,intron	ENSMUSG00000049690,Nckap5,protein_coding	mmu-miR-129/19/874
DMR	chr1:126092972-126093199	228	21	0.919	0.606	-0.313	111.244	non	non	0.908	0.935	0.913	0.738	0.515	0.631	0.364	0.783	0.59	0.688	0.546	0.593	0.7	0.571	0.671	0.624	0.223	0.594	-	-	-	-	0.5	-	-	-	-	-	-	0	-	transcript,genebody,intron	ENSMUSG00000049690,Nckap5,protein_coding	mmu-miR-129/19/874
DMR	chr1:126100870-126101113	244	4	0.967	0.714	-0.253	16.807	non	non	0.967	0.985	0.98	0.7	0.809	0.745	0.474	0.781	0.736	0.68	0.734	0.738	0.779	0.502	0.82	0.744	0.487	0.691	0	-	-	-	-	0	0	-	-	-	-	-	0	transcript,genebody,intron	ENSMUSG00000049690,Nckap5,protein_coding	mmu-miR-129/19/874
DMR	chr1:126107501-126108397	897	5	0.966	0.752	-0.214	23.113	inter	non	0.99	0.938	0.977	0.812	0.746	0.746	0.2	0.74	0.69	0.771	0.719	0.76	0.76	0.292	0.686	0.828	0.222	0.767	0	-	-	0	0	0	-	-	0	-	0	-	0	transcript,genebody,intron	ENSMUSG00000049690,Nckap5,protein_coding	mmu-miR-129/19/874
DMR	chr1:126110800-126111274	475	6	0.978	0.806	-0.172	19.996	non	non	0.986	0.973	0.99	0.707	0.795	0.767	0.487	0.78	0.737	0.779	0.746	0.87	0.733	0.513	0.771	0.792	0.5	0.773	-	-	1	-	0.5	-	0	0.5	-	-	0.25	-	0.5	transcript,genebody,intron	ENSMUSG00000049690,Nckap5,protein_coding	mmu-miR-129/19/874
DMR	chr1:126114530-126115601	1072	6	0.972	0.717	-0.255	32.095	non	non	0.973	0.972	0.965	0.794	0.788	0.793	0.476	0.774	0.795	0.773	0.716	0.748	0.748	0.483	0.808	0.832	0.477	0.773	0	0.214	-	0	1	-	0	-	-	-	-	-	-	transcript,genebody,intron	ENSMUSG00000049690,Nckap5,protein_coding	mmu-miR-129/19/874
DMR	chr1:126146915-126147105	191	4	0.78	0.921	0.141	-10.274	non	non	0.764	0.74	0.736	0.826	0.875	0.85	0.966	0.9	0.891	0.954	0.905	0.894	0.829	0.987	0.888	0.772	1	0.856	0.25	-	-	-	-	-	0	0.5	-	-	-	-	0.667	transcript,genebody,intron	ENSMUSG00000049690,Nckap5,protein_coding	mmu-miR-129/19/874
DMR	chr1:126196238-126197583	1346	8	0.971	0.836	-0.135	23.093	inter	non	0.965	0.978	0.991	0.83	0.853	0.873	0.486	0.869	0.841	0.839	0.857	0.799	0.819	0.619	0.784	0.886	0.493	0.838	0.333	-	-	-	-	-	-	-	0	-	-	-	-	transcript,genebody,intron	ENSMUSG00000049690,Nckap5,protein_coding	mmu-miR-129/19/874
DMR	chr1:126200583-126201010	428	4	0.967	0.569	-0.398	27.376	non	non	0.968	0.987	0.96	0.694	0.605	0.748	0.242	0.654	0.611	0.592	0.63	0.655	0.621	0.232	0.593	0.553	0.238	0.562	-	-	-	0	-	0	-	-	-	-	0	0	0	transcript,genebody,intron	ENSMUSG00000049690,Nckap5,protein_coding	mmu-miR-129/19/874
DMR	chr1:126295024-126295244	221	4	0.974	0.906	-0.067	8.34	trans	non	0.955	0.976	1	0.965	0.923	0.927	0.912	0.941	0.969	0.897	0.91	0.922	0.964	0.865	0.889	0.955	0.841	0.937	-	1	-	-	-	0	-	1	-	-	-	-	0.875	transcript,genebody,intron	ENSMUSG00000049690,Nckap5,protein_coding	mmu-miR-129/19/874
DMR	chr1:126315979-126316169	191	4	0.976	0.883	-0.093	9.541	non	non	0.985	0.976	0.98	0.761	0.857	0.873	0.725	0.852	0.853	0.851	0.809	0.774	0.893	0.724	0.834	0.87	0.741	0.836	0.25	0.633	-	-	-	0	-	0.5	-	-	-	-	0	transcript,genebody,intron	ENSMUSG00000049690,Nckap5,protein_coding	mmu-miR-129/19/874
DMR	chr1:126342605-126342723	119	8	0.978	0.866	-0.113	20.735	non	non	0.966	1	0.982	0.892	0.923	0.859	0.594	0.87	0.86	0.834	0.801	0.898	0.866	0.878	0.869	0.846	0.736	0.859	-	-	-	-	-	-	-	0	-	-	-	-	1	transcript,genebody,intron	ENSMUSG00000049690,Nckap5,protein_coding	mmu-miR-129/19/874
DMR	chr1:126345592-126346038	447	4	0.979	0.796	-0.183	13.327	non	non	0.987	1	0.966	0.836	0.816	0.898	0.737	0.793	0.811	0.872	0.803	0.856	0.87	0.737	0.879	0.881	0.75	0.891	-	-	-	-	-	-	-	-	-	-	-	-	-	transcript,genebody,intron	ENSMUSG00000049690,Nckap5,protein_coding	mmu-miR-129/19/874
DMR	chr1:126355904-126356528	625	11	0.98	0.743	-0.238	44.997	trans	non	0.975	0.981	0.994	0.764	0.669	0.723	0.368	0.697	0.851	0.806	0.633	0.811	0.765	0.336	0.625	0.688	0.3	0.716	-	0.958	0	-	-	0	-	-	0	0.333	-	0	0	transcript,genebody,intron	ENSMUSG00000049690,Nckap5,protein_coding	mmu-miR-129/19/874
DMR	chr1:126404571-126405752	1182	11	0.907	0.735	-0.172	37.975	non	non	0.897	0.938	0.886	0.72	0.748	0.723	0.459	0.673	0.722	0.743	0.722	0.738	0.748	0.445	0.736	0.771	0.494	0.755	-	1	0	0	-	0	0	1	-	-	-	0.1	0	transcript,genebody,intron	ENSMUSG00000049690,Nckap5,protein_coding	mmu-miR-129/19/874
DMR	chr1:126409923-126410246	324	5	0.97	0.838	-0.133	13.844	non	non	0.988	0.97	0.971	0.809	0.822	0.87	0.585	0.897	0.84	0.804	0.822	0.851	0.869	0.588	0.799	0.894	0.579	0.796	-	-	-	-	-	-	-	-	-	-	-	-	1	transcript,genebody,intron	ENSMUSG00000049690,Nckap5,protein_coding	mmu-miR-129/19/874
DMR	chr1:126413662-126413807	146	6	0.978	0.918	-0.06	12.808	non	non	0.993	0.977	0.981	0.946	0.959	0.962	0.962	0.971	0.946	0.917	0.928	0.922	0.968	0.959	0.988	0.968	0.968	0.958	-	-	-	-	-	-	-	-	-	-	0.767	-	-	transcript,genebody,intron	ENSMUSG00000049690,Nckap5,protein_coding	mmu-miR-129/19/874
DMR	chr1:126485764-126485989	226	4	0.971	0.876	-0.094	8.781	non	non	0.978	0.966	0.974	0.83	0.867	0.839	0.738	0.809	0.865	0.787	0.875	0.837	0.855	0.739	0.841	0.87	0.72	0.759	0.5	-	-	0	-	-	0	0	-	0	-	0	0.486	transcript,genebody,intron	ENSMUSG00000049690,Nckap5,protein_coding	mmu-miR-129/19/874
DMR	chr1:126525554-126526550	997	4	0.983	0.713	-0.27	18.15	non	non	0.994	0.985	0.981	0.852	0.861	0.836	0.75	0.86	0.901	0.885	0.844	0.84	0.861	0.75	0.868	0.875	0.742	0.881	-	-	-	-	-	-	-	-	-	-	0.5	-	-	genebody,transcript,exon,intron	ENSMUSG00000049690,Nckap5,protein_coding	mmu-miR-129/19/874
DMR	chr1:126526842-126527265	424	6	0.954	0.757	-0.198	21.716	non	non	0.945	0.963	0.968	0.701	0.784	0.771	0.469	0.844	0.775	0.809	0.695	0.777	0.845	0.5	0.773	0.72	0.482	0.72	-	-	-	-	-	0	-	-	-	-	-	-	-	genebody,transcript,exon,intron	ENSMUSG00000049690,Nckap5,protein_coding	mmu-miR-129/19/874
DMR	chr1:12653203-12653566	364	14	0.884	0.969	0.084	-36.526	non	non	0.866	0.922	0.868	0.977	0.982	0.985	0.958	0.953	0.969	0.994	0.958	0.97	0.966	0.974	0.961	0.974	0.946	0.961	0	0	-	-	-	0.5	-	-	0	-	-	0.375	0	intergenic	-
DMR	chr1:126578913-126579392	480	6	0.958	0.649	-0.309	35.135	non	non	0.965	0.972	0.962	0.581	0.679	0.701	0.312	0.564	0.692	0.707	0.705	0.586	0.559	0.316	0.662	0.624	0.323	0.602	1	-	-	0	-	0	0	-	0	-	0.25	0	0.5	genebody,transcript,intron	ENSMUSG00000049690,Nckap5,protein_coding	mmu-miR-129/19/874
DMR	chr1:126580268-126581418	1151	7	0.98	0.826	-0.154	19.201	non	non	0.978	0.984	0.987	0.887	0.848	0.833	0.7	0.814	0.836	0.825	0.82	0.841	0.861	0.701	0.817	0.852	0.714	0.856	1	-	-	0	0	0.5	0.155	-	-	-	-	0	-	genebody,transcript,intron	ENSMUSG00000049690,Nckap5,protein_coding	mmu-miR-129/19/874
DMR	chr1:126581812-126582238	427	6	0.958	0.788	-0.17	15.557	non	non	0.975	0.945	0.961	0.778	0.831	0.796	0.657	0.884	0.75	0.803	0.849	0.764	0.802	0.654	0.805	0.832	0.667	0.832	-	-	-	0	0.5	-	0	-	-	-	0.785	0	0.5	genebody,transcript,intron	ENSMUSG00000049690,Nckap5,protein_coding	mmu-miR-129/19/874
DMR	chr1:126624696-126626070	1375	5	0.965	0.719	-0.246	25.054	non	non	0.934	0.988	0.991	0.829	0.77	0.676	0.4	0.793	0.737	0.774	0.764	0.68	0.742	0.4	0.806	0.823	0.633	0.801	0.5	-	-	-	0.5	-	-	0.5	-	-	0.25	-	-	genebody,transcript,intron	ENSMUSG00000049690,Nckap5,protein_coding	mmu-miR-129/19/874
DMR	chr1:126626340-126626644	305	5	0.969	0.754	-0.215	19.174	non	non	0.989	1	0.924	0.796	0.825	0.928	0.5	0.888	0.844	0.647	0.734	0.837	0.8	0.518	0.827	0.773	0.719	0.844	1	-	-	-	-	-	-	-	0	-	-	-	-	genebody,transcript,intron	ENSMUSG00000049690,Nckap5,protein_coding	mmu-miR-129/19/874
DMR	chr1:126634230-126634513	284	6	0.973	0.738	-0.235	21.592	non	non	0.995	0.991	0.937	0.785	0.781	0.729	0.5	0.753	0.861	0.739	0.797	0.804	0.828	0.482	0.799	0.823	0.488	0.864	-	1	-	-	0	0	-	-	0	-	-	-	-	genebody,transcript,intron	ENSMUSG00000049690,Nckap5,protein_coding	mmu-miR-129/19/874
DMR	chr1:126689367-126689620	254	13	0.984	0.872	-0.112	28.104	non	non	0.986	0.983	0.99	0.775	0.898	0.894	0.709	0.895	0.839	0.877	0.882	0.862	0.879	0.718	0.872	0.844	0.743	0.834	1	0.556	-	-	0.4	-	0.194	1	-	0	0.8	0	0.786	genebody,transcript,intron	ENSMUSG00000049690,Nckap5,protein_coding	mmu-miR-129/19/874
DMR	chr1:126718545-126718897	353	4	0.964	0.885	-0.078	9.788	non	non	0.962	0.954	0.961	0.957	0.912	0.889	0.714	0.931	0.924	0.915	0.842	0.904	0.933	0.667	0.855	0.938	0.967	0.866	0	0	-	-	-	-	-	-	-	-	-	-	-	genebody,transcript,intron	ENSMUSG00000049690,Nckap5,protein_coding	mmu-miR-129/19/874
DMR	chr1:126721186-126721819	634	7	0.968	0.767	-0.201	30.131	non	non	0.978	0.961	0.972	0.812	0.816	0.798	0.564	0.867	0.796	0.785	0.789	0.831	0.867	0.567	0.823	0.829	0.571	0.822	0	0.5	-	-	-	0	-	-	0	-	0.5	0	-	genebody,transcript,intron	ENSMUSG00000049690,Nckap5,protein_coding	mmu-miR-129/19/874
DMR	chr1:126798877-126800007	1131	27	0.917	0.724	-0.193	115.062	non	non	0.932	0.919	0.905	0.739	0.815	0.739	0.519	0.675	0.812	0.703	0.758	0.704	0.864	0.55	0.636	0.801	0.564	0.789	0.25	0.494	-	0	0.8	0.028	0	0.538	0	0	0.5	0	0.105	genebody,transcript,intron	ENSMUSG00000049690,Nckap5,protein_coding	mmu-miR-129/19/874
DMR	chr1:126877317-126879090	1774	9	0.953	0.733	-0.219	29.996	non	non	0.969	0.951	0.949	0.721	0.841	0.782	0.529	0.748	0.769	0.726	0.728	0.764	0.799	0.532	0.792	0.784	0.552	0.788	0	0.5	0.1	0	-	0	0	-	0	0	0	0	0	intergenic	-
DMR	chr1:126887465-126887988	524	4	0.978	0.712	-0.266	23.859	non	non	1	1	0.967	0.819	0.818	0.795	0.496	0.756	0.801	0.727	0.832	0.755	0.764	0.479	0.81	0.74	0.5	0.851	-	-	-	-	-	-	-	-	-	-	-	-	-	intergenic	-
DMR	chr1:126890571-126890778	208	5	0.939	0.821	-0.118	11.901	inter	inter-hypo	0.936	0.952	0.941	0.95	0.968	0.886	0.575	0.909	0.783	0.789	0.86	0.812	0.795	0.711	0.836	0.938	0.5	0.762	-	-	0	-	-	-	-	-	-	-	-	-	-	intergenic	-
DMR	chr1:126902870-126903491	622	6	0.975	0.83	-0.144	19.448	non	non	0.979	0.975	0.978	0.847	0.828	0.811	0.6	0.76	0.767	0.795	0.78	0.836	0.846	0.492	0.87	0.873	0.473	0.742	-	-	-	-	-	-	-	1	-	-	-	0	-	intergenic	-
DMR	chr1:126927063-126929137	2075	26	0.711	0.511	-0.2	89.638	non	non	0.678	0.739	0.717	0.659	0.583	0.502	0.331	0.543	0.584	0.498	0.461	0.489	0.568	0.383	0.487	0.528	0.391	0.536	0.15	0.5	0	0	0.733	-	0	0.75	0	0	0.667	0	0	intergenic	-
DMR	chr1:126933770-126934154	385	8	0.959	0.784	-0.175	27.11	non	non	0.981	0.942	0.957	0.748	0.743	0.799	0.629	0.774	0.803	0.783	0.796	0.77	0.79	0.582	0.837	0.818	0.604	0.765	-	-	0	0	0	0	0	-	0	-	-	0	0	intergenic	-
DMR	chr1:126997350-126997656	307	14	0.062	0.163	0.101	-33.784	non	non	0.081	0.014	0.03	0.067	0.108	0.238	0.036	0.059	0.068	0.24	0.153	0.09	0.145	0.102	0.167	0.005	0.009	0.134	0.5	0	0	0.487	0	0	0.36	0	-	-	0.667	0.074	0.25	intergenic	-
DMR	chr1:127012258-127012481	224	6	0.948	0.827	-0.121	13.658	non	non	0.964	0.934	0.969	0.822	0.796	0.826	0.611	0.772	0.789	0.759	0.822	0.775	0.802	0.62	0.8	0.824	0.642	0.723	-	1	0	-	-	0	0	0	-	-	0.375	0	0.6	intergenic	-
DMR	chr1:127014097-127014336	240	5	0.945	0.837	-0.108	11.906	non	non	0.97	0.916	0.919	0.88	0.812	0.876	0.732	0.901	0.81	0.821	0.701	0.804	0.826	0.78	0.871	0.851	0.756	0.815	1	0.5	-	-	-	-	-	-	0	-	-	-	-	intergenic	-
DMR	chr1:127014946-127015173	228	5	0.975	0.906	-0.069	12.54	inter	non	0.971	0.983	0.982	0.882	0.923	0.852	0.966	0.988	0.938	0.921	0.878	0.933	0.787	0.757	0.938	0.974	0.988	0.956	-	1	0	0	-	0	-	-	-	-	-	-	-	intergenic	-
DMR	chr1:127017050-127017385	336	5	0.966	0.851	-0.115	13.12	inter	non	0.98	0.967	0.99	0.855	0.852	0.842	0.553	0.89	0.825	0.886	0.831	0.856	0.917	0.538	0.734	0.866	0.717	0.862	-	1	0	-	0.5	-	0.25	-	-	0	0.5	-	0.333	intergenic	-
DMR	chr1:127030852-127031817	966	9	0.944	0.784	-0.16	32.796	non	non	0.941	0.947	0.939	0.778	0.832	0.875	0.668	0.854	0.851	0.769	0.787	0.823	0.82	0.744	0.82	0.868	0.694	0.866	0.25	0	0	0	-	-	0	-	-	-	0	-	0	intergenic	-
DMR	chr1:127036231-127036314	84	5	0.938	0.836	-0.103	11.285	non	non	0.918	0.963	0.956	0.813	0.911	0.865	0.776	0.867	0.811	0.868	0.828	0.884	0.9	0.84	0.805	0.813	0.822	0.894	-	-	-	-	-	0	-	-	0	-	-	0	0	intergenic	-
DMR	chr1:127051971-127052151	181	4	0.969	0.875	-0.094	8.295	non	non	0.958	0.992	0.971	0.831	0.865	0.885	0.735	0.876	0.847	0.827	0.867	0.845	0.854	0.652	0.894	0.897	0.74	0.8	0.2	-	-	-	0	0	0.111	-	-	-	-	0	0	intergenic	-
DMR	chr1:127060920-127061463	544	4	0.949	0.676	-0.273	27	trans	non	0.958	0.902	0.992	0.655	0.667	0.719	0.25	0.809	0.825	0.65	0.662	0.718	0.709	0.25	0.674	0.707	0.225	0.644	-	-	-	-	-	-	-	-	-	-	-	0	-	intergenic	-
DMR	chr1:127066522-127066916	395	5	0.968	0.834	-0.134	13.489	non	non	0.967	0.941	0.98	0.729	0.816	0.796	0.593	0.83	0.784	0.787	0.737	0.723	0.781	0.621	0.785	0.811	0.577	0.768	0	-	-	-	-	-	-	-	-	-	-	-	1	intergenic	-
DMR	chr1:12707707-12708292	586	15	0.43	0.291	-0.139	34.422	non	non	0.353	0.474	0.376	0.348	0.336	0.391	0.605	0.467	0.344	0.284	0.231	0.241	0.497	0.434	0.212	0.477	0.411	0.305	-	0.1	-	-	-	0	-	-	-	0	-	-	-	genebody,transcript,intron	ENSMUSG00000016918,Sulf1,protein_coding	mmu-miR-26/148/152/199/378
DMR	chr1:127100212-127100698	487	6	0.974	0.814	-0.16	18.032	non	non	0.995	0.966	0.968	0.848	0.835	0.817	0.636	0.733	0.874	0.82	0.809	0.789	0.746	0.624	0.882	0.883	0.589	0.846	-	-	-	-	-	-	-	-	-	0	-	-	1	intergenic	-
DMR	chr1:127128203-127129346	1144	13	0.98	0.782	-0.198	57.128	inter	non	0.986	0.982	0.986	0.802	0.839	0.845	0.326	0.863	0.849	0.857	0.763	0.82	0.845	0.333	0.866	0.837	0.378	0.756	0.25	0.8	0	-	1	-	0	-	0	-	-	0	0	intergenic	-
DMR	chr1:127131838-127132634	797	10	0.96	0.783	-0.177	29.347	non	non	0.954	0.98	0.96	0.863	0.833	0.866	0.524	0.814	0.851	0.799	0.752	0.767	0.862	0.548	0.82	0.84	0.566	0.825	0	0.928	0	-	-	0	0	-	0.056	-	0.333	0	0	intergenic	-
DMR	chr1:127134115-127135239	1125	4	0.966	0.79	-0.175	17.283	inter	non	0.974	0.933	0.983	0.762	0.867	0.839	0.465	0.759	0.649	0.721	0.807	0.788	0.74	0.428	0.764	0.857	0.415	0.739	0	-	-	-	-	-	-	-	-	-	-	-	-	intergenic	-
DMR	chr1:127348704-127348927	224	4	0.952	0.878	-0.074	8.519	non	non	0.963	0.914	0.99	0.883	0.89	0.948	0.989	1	0.972	0.846	0.869	0.884	0.811	0.875	0.974	0.964	0.991	1	-	0	0	-	0	-	0	0.75	-	0	0	-	0	transcript,genebody,intron	ENSMUSG00000036155,Mgat5,protein_coding	mmu-miR-125/136/148/152/19/377/433/455/542
DMR	chr1:127484204-127484729	526	11	0.906	0.786	-0.12	28.968	non	non	0.867	0.937	0.918	0.952	0.872	0.922	0.902	0.93	0.952	0.732	0.819	0.798	0.905	0.787	0.844	0.944	0.844	0.924	0	0.488	0.4	0	0	0	0	0.796	0	0	0.25	0	0.667	genebody,transcript,exon,three_prime_utr,promoter	ENSMUSG00000036155,Mgat5,protein_coding;ENSMUSG00000026347,Tmem163,protein_coding	mmu-miR-125/136/148/152/19/377/433/455/542;218
DMR	chr1:127500144-127500277	134	6	0.554	0.374	-0.18	14.798	non	non	0.621	0.728	0.769	0.831	0.775	0.768	0.782	0.817	0.742	0.443	0.534	0.523	0.774	0.653	0.699	0.809	0.785	0.764	0	-	-	-	-	-	0.05	-	0	0	0.4	0	0	transcript,genebody,CDS,exon,intron	ENSMUSG00000026347,Tmem163,protein_coding	mmu-miR-218
DMR	chr1:127576374-127576593	220	6	0.136	0.288	0.152	-16.534	non	non	0.045	0.153	0.095	0.479	0.564	0.396	0.6	0.572	0.197	0.213	0.466	0.358	0.822	0.586	0.35	0.217	0.233	0.435	0	-	-	0	-	-	-	-	-	-	0	-	-	transcript,genebody,intron	ENSMUSG00000026347,Tmem163,protein_coding	mmu-miR-218
DMR	chr1:127822531-127822753	223	7	0.922	0.836	-0.085	15.203	non	non	0.916	0.942	0.919	0.952	0.924	0.949	0.949	0.889	0.973	0.797	0.806	0.843	0.938	0.951	0.937	0.967	0.952	0.91	0	0.429	0.75	0	0	0	0	0	-	0	-	-	-	genebody,transcript,CDS,exon,intron	ENSMUSG00000051590,Map3k19,protein_coding	mmu-miR-379/411/382
DMR	chr1:127823440-127824118	679	17	0.747	0.593	-0.154	44.79	inter	non	0.722	0.781	0.765	0.742	0.74	0.746	0.499	0.595	0.696	0.518	0.61	0.636	0.84	0.509	0.468	0.715	0.699	0.759	0	0.383	0	0	0.5	-	0	0.6	0	0	0.875	0	0.524	genebody,transcript,CDS,exon,intron	ENSMUSG00000051590,Map3k19,protein_coding	mmu-miR-379/411/382
DMR	chr1:12790988-12791231	244	6	0.906	0.793	-0.113	13.258	non	inter-hypo	0.903	0.948	0.948	0.946	0.972	0.967	0.848	0.936	0.987	0.804	0.82	0.782	0.918	0.911	0.883	0.958	0.973	0.956	-	0.667	-	-	1	-	-	-	0	0.8	1	0	0.584	genebody,transcript,intron	ENSMUSG00000016918,Sulf1,protein_coding	mmu-miR-26/148/152/199/378
DMR	chr1:128288657-128289063	407	14	0.867	0.734	-0.132	36.87	non	non	0.856	0.864	0.888	0.904	0.931	0.973	0.979	0.908	0.976	0.754	0.808	0.681	0.888	0.882	0.902	0.878	0.961	0.884	0	0.718	-	0	0.5	0.029	0	-	0	-	0.595	0	0.084	genebody,transcript,CDS,exon,intron	ENSMUSG00000026354,Lct,protein_coding	-
DMR	chr1:128639216-128639501	286	4	0.977	0.906	-0.071	9.406	non	non	0.969	0.977	0.989	0.983	0.964	0.921	0.952	0.936	1	0.925	0.87	0.893	0.86	0.95	0.975	0.941	0.968	0.979	0	-	0	-	-	-	-	1	0	-	-	-	0	intergenic	-
DMR	chr1:128655487-128655952	466	9	0.884	0.686	-0.199	33.244	non	non	0.868	0.871	0.923	0.848	0.858	0.901	0.775	0.839	0.864	0.676	0.608	0.772	0.879	0.757	0.831	0.852	0.806	0.797	0.379	0.428	-	0	0	0	0	0	0.4	-	0	0	0	intergenic	-
DMR	chr1:129288307-129288540	234	4	0.917	0.837	-0.08	8.405	non	non	0.929	0.943	0.905	0.799	0.968	0.848	0.965	0.982	0.89	0.808	0.847	0.869	0.985	0.832	0.884	0.835	0.925	0.878	-	0.833	-	-	1	-	-	-	0	-	0.75	0	0	transcript,genebody,intron	ENSMUSG00000042581,Thsd7b,protein_coding	mmu-miR-543
DMR	chr1:129337005-129337429	425	26	0.829	0.958	0.129	-85.096	non	non	0.812	0.887	0.799	0.96	0.98	0.927	0.837	0.847	0.922	0.978	0.941	0.973	0.951	0.924	0.941	0.922	0.912	0.943	0.054	0.471	0	0.286	0.75	-	0	0.27	0	0	0.694	0.076	0.295	transcript,genebody,intron	ENSMUSG00000042581,Thsd7b,protein_coding	mmu-miR-543
DMR	chr1:129773459-129774652	1194	24	0.386	0.81	0.425	-180.618	non	non	0.38	0.43	0.367	0.914	0.955	0.919	0.859	0.887	0.921	0.715	0.826	0.875	0.919	0.908	0.907	0.931	0.866	0.886	0	0	-	0	1	0	0.5	0.529	-	0	-	0	0.271	genebody,transcript,intron	ENSMUSG00000042581,Thsd7b,protein_coding	mmu-miR-543
DMR	chr1:129777264-129777371	108	5	0.986	0.929	-0.057	11.078	non	non	0.972	1	1	0.967	0.956	0.993	0.966	0.953	1	0.915	0.952	0.927	0.975	0.987	0.952	0.988	0.984	0.985	-	-	-	-	-	-	-	-	0	-	-	-	-	genebody,transcript,intron	ENSMUSG00000042581,Thsd7b,protein_coding	mmu-miR-543
DMR	chr1:129801505-129801858	354	22	0.165	0.309	0.144	-60.514	non	non	0.093	0.22	0.153	0.114	0.133	0.146	0.082	0.015	0.08	0.371	0.334	0.222	0.078	0.194	0.16	0.025	0.064	0.048	0	-	-	0	0	0	0	-	-	-	0.333	-	0	genebody,transcript,intron,exon	ENSMUSG00000042581,Thsd7b,protein_coding;ENSMUSG00000094122,Rpl31-ps9,processed_pseudogene	mmu-miR-543;-
DMR	chr1:12996339-12996672	334	17	0.053	0.128	0.075	-35.066	non	non	0.003	0.072	0.039	0.063	0.032	0.137	0.018	0.017	0.053	0.104	0.091	0.161	0.031	0.12	0.05	0.021	0.042	0.049	0	0.476	-	-	-	0	0	-	0	0	0.475	0	0	intergenic	-
DMR	chr1:130199144-130200254	1111	23	0.449	0.926	0.477	-206.92	non	non	0.387	0.553	0.392	0.886	0.916	0.846	0.764	0.804	0.858	0.947	0.911	0.94	0.888	0.869	0.929	0.85	0.776	0.87	0.377	0.611	0.25	0.4	0.75	0	0.033	0.751	0.214	0	0.779	-	0.1	genebody,transcript,intron	ENSMUSG00000042581,Thsd7b,protein_coding	mmu-miR-543
DMR	chr1:130370074-130370429	356	7	0.683	0.547	-0.136	15.9	trans	non	0.679	0.644	0.68	0.643	0.455	0.608	0.417	0.339	0.36	0.475	0.504	0.566	0.412	0.329	0.581	0.316	0.332	0.357	0	0.625	-	0.033	0.5	-	-	1	0.028	-	-	0	0.25	intergenic	-
DMR	chr1:130589184-130589758	575	8	0.538	0.382	-0.156	20.252	non	non	0.587	0.48	0.528	0.327	0.403	0.293	0.198	0.2	0.465	0.252	0.463	0.352	0.358	0.347	0.22	0.365	0.286	0.373	0	0	-	0	0	0	0	0	-	-	0.2	0	0.5	genebody,transcript,intron	ENSMUSG00000042554,Zp3r,protein_coding	-
DMR	chr1:130744464-130744741	278	5	0.962	0.885	-0.076	11.269	non	non	0.982	0.923	0.988	0.921	0.926	0.839	0.99	0.98	0.925	0.879	0.851	0.893	1	0.846	0.943	0.941	0.975	0.863	0	1	0	0	1	0	0	0.9	0	0.128	1	0	0.167	genebody,transcript,exon,three_prime_utr	ENSMUSG00000042510,AA986860,protein_coding	mmu-miR-322
DMR	chr1:130775756-130775967	212	6	0.94	0.86	-0.081	13.25	non	non	0.948	0.932	0.947	0.878	0.954	0.903	0.922	0.889	0.985	0.861	0.825	0.884	0.892	0.931	0.984	0.886	0.936	0.899	0	0	-	-	1	0	-	-	-	-	-	-	0	genebody,transcript,intron	ENSMUSG00000100106,Gm28856,lncRNA	-
DMR	chr1:130804360-130804523	164	5	0.963	0.887	-0.077	11.631	non	non	0.985	0.965	0.969	0.94	0.91	0.927	0.988	0.976	0.972	0.937	0.876	0.872	0.989	0.923	0.978	0.99	0.941	0.811	0	0	0	-	0.467	-	0	-	0	1	0.882	0	0.8	transcript,genebody,intron	ENSMUSG00000026415,Fcamr,protein_coding	-
DMR	chr1:131010714-131010967	254	9	0.963	0.898	-0.066	18.977	non	non	0.982	0.978	0.958	0.975	0.96	0.963	0.963	0.972	0.946	0.942	0.854	0.9	0.958	0.939	0.95	0.979	0.977	0.891	-	0	-	0	0.611	0.075	-	0.75	0	0	0.667	0	0	intergenic	-
DMR	chr1:131146572-131147003	432	5	0.966	0.906	-0.061	10.871	non	non	0.963	0.975	0.969	0.968	0.978	0.946	0.939	0.971	0.983	0.92	0.922	0.878	0.953	0.957	0.92	0.975	0.987	0.923	-	-	-	-	-	-	-	-	-	-	-	-	-	intergenic	-
DMR	chr1:131269094-131269211	118	7	0.359	0.25	-0.11	14.059	non	non	0.344	0.339	0.325	0.22	0.188	0.081	0	0.111	0.235	0.175	0.299	0.2	0.204	0.051	0.121	0.189	0.134	0.163	0	0.5	0	0	0.533	-	0	0.317	0	-	-	0	0	genebody,transcript,intron	ENSMUSG00000042349,Ikbke,protein_coding	mmu-miR-148/152/378/874/let-7/98
DMR	chr1:131744499-131744884	386	9	0.794	0.623	-0.171	25.778	non	non	0.792	0.786	0.804	0.68	0.622	0.841	0.63	0.741	0.512	0.492	0.637	0.717	0.701	0.632	0.599	0.602	0.545	0.569	0	-	0	0	0.667	0	0	-	-	0	0.612	0	0.508	genebody,transcript,intron	ENSMUSG00000042268,Slc26a9,protein_coding	mmu-miR-26/181/28/378/485/543/let-7/98
DMR	chr1:131760238-131760415	178	4	0.983	0.907	-0.076	10.374	non	non	0.987	1	0.98	0.985	1	0.979	0.954	0.945	0.963	0.873	0.895	0.922	0.956	0.916	0.949	0.927	0.963	0.958	0.155	1	-	0	-	-	-	1	0	-	0.5	0	-	genebody,transcript,intron	ENSMUSG00000042268,Slc26a9,protein_coding	mmu-miR-26/181/28/378/485/543/let-7/98
DMR	chr1:132040042-132040738	697	12	0.408	0.709	0.301	-53.291	non	non	0.462	0.419	0.345	0.556	0.388	0.522	0.533	0.48	0.45	0.661	0.695	0.704	0.429	0.545	0.69	0.648	0.608	0.587	0.396	0.5	-	0	0.5	0	0.029	-	0	0	0.75	0	0.344	transcript,genebody,intron,three_prime_utr,exon,CDS,stop_codon	ENSMUSG00000059149,Mfsd4a,protein_coding;ENSMUSG00000097454,Gm26892,lncRNA	mmu-miR-136/let-7/98;-
DMR	chr1:132095638-132095910	273	8	0.977	0.92	-0.057	16.496	non	non	0.987	0.981	0.982	0.853	0.976	0.952	0.959	0.942	0.946	0.937	0.924	0.909	0.912	0.978	0.963	0.979	0.973	0.739	0	0.5	0	0	0.75	0	0.04	0.75	0	0	0.6	0	0.04	intergenic	-
DMR	chr1:132525728-132526312	585	16	0.836	0.674	-0.163	47.007	non	non	0.852	0.778	0.877	0.498	0.675	0.679	0.383	0.655	0.692	0.617	0.748	0.667	0.666	0.412	0.433	0.756	0.581	0.594	0	0.05	0	0	0	0	0	0	0	0	0.464	0	0.225	genebody,transcript,CDS,exon,intron	ENSMUSG00000053024,Cntn2,protein_coding	mmu-miR-129/24/3064/423
DMR	chr1:132654520-132654734	215	4	0.956	0.881	-0.075	9.662	non	non	0.952	0.97	0.938	0.915	0.969	0.943	0.981	0.884	0.967	0.803	0.875	0.873	0.945	0.849	0.979	1	0.959	0.927	0	1	0	-	0.4	-	0.067	-	-	-	-	-	0.438	transcript,genebody,intron	ENSMUSG00000026442,Nfasc,protein_coding	-
DMR	chr1:132843556-132843754	199	9	0.429	0.295	-0.134	19.311	non	non	0.336	0.415	0.534	0.443	0.485	0.361	0.279	0.207	0.404	0.26	0.279	0.282	0.498	0.267	0.306	0.336	0.194	0.426	0	0	0	0	0.071	0	-	0.5	-	-	0.25	0	0.564	intergenic	-
DMR	chr1:132928443-132929129	687	20	0.668	0.459	-0.209	66.1	inter	inter-hypo	0.705	0.657	0.644	0.707	0.778	0.794	0.467	0.656	0.721	0.466	0.436	0.512	0.668	0.649	0.421	0.743	0.645	0.587	0	1	0	0	0.286	0	0	0.107	0	-	0.621	0	0.132	genebody,transcript,intron	ENSMUSG00000026443,Lrrn2,protein_coding	-
DMR	chr1:133468069-133468185	117	5	0.924	0.837	-0.087	10.195	non	non	0.843	0.925	0.915	0.838	0.811	0.847	0.611	0.767	0.618	0.747	0.812	0.817	0.789	0.809	0.697	0.907	0.601	0.671	0	0.669	-	0	-	0	-	-	-	0	-	-	0	intergenic	-
DMR	chr1:133565257-133565683	427	8	0.794	0.673	-0.121	17.267	trans	inter-hypo	0.754	0.833	0.877	0.647	0.579	0.664	1	0.495	0.568	0.748	0.67	0.642	0.529	0.443	0.548	0.666	0.449	0.554	0	0.857	-	-	0.555	-	-	0	0	-	-	0.056	0.5	intergenic	-
DMR	chr1:133575545-133575905	361	8	0.936	0.835	-0.101	19.571	trans	inter-hypo	0.93	0.944	0.929	0.89	0.867	0.807	0.662	0.826	0.877	0.777	0.833	0.89	0.799	0.695	0.774	0.763	0.65	0.819	0.167	-	-	0	0	-	-	-	0	-	-	-	-	intergenic	-
DMR	chr1:133682817-133683024	208	4	0.961	0.886	-0.075	9.009	non	non	0.968	0.97	0.958	0.792	0.815	0.801	0.707	0.776	0.881	0.884	0.868	0.926	0.842	0.69	0.804	0.831	0.758	0.804	0	0.416	-	0	0.4	0	0	0.5	0	-	0.056	-	0	genebody,transcript,CDS,exon,intron	ENSMUSG00000051998,Lax1,protein_coding	-
DMR	chr1:133690893-133691008	116	4	0.784	0.612	-0.172	10.945	non	non	0.718	0.867	0.85	0.771	0.613	0.627	0.845	0.689	0.869	0.598	0.704	0.603	0.77	0.767	0.694	0.762	0.618	0.681	0	-	-	-	-	-	-	-	-	-	-	-	-	intergenic	-
DMR	chr1:133777531-133777767	237	12	0.824	0.691	-0.133	27.482	trans	non	0.865	0.913	0.806	0.84	0.735	0.628	0.623	0.703	0.796	0.601	0.683	0.781	0.74	0.599	0.659	0.621	0.363	0.648	0	0.66	0	0	0.798	0.056	0	0.367	0.131	0	1	0	0.092	genebody,transcript,exon,intron	ENSMUSG00000026463,Atp2b4,protein_coding;ENSMUSG00000102509,Gm37368,TEC	mmu-miR-129/148/152/188/19/224/376/377/411/493/let-7/98;-
DMR	chr1:133961460-133962089	630	18	0.461	0.321	-0.14	39.899	non	non	0.544	0.374	0.484	0.526	0.505	0.428	0.357	0.403	0.486	0.397	0.325	0.272	0.472	0.398	0.325	0.473	0.508	0.382	0	0	0	0	0	-	0	0.2	0	0	0	0	0	promoter	ENSMUSG00000100987,Gm1627,lncRNA	-
DMR	chr1:134067186-134067326	141	5	0.204	0.092	-0.112	10.938	non	inter-hypo	0.113	0.23	0.282	0.153	0.107	0.135	0.116	0.11	0.014	0.07	0.114	0.049	0.055	0.063	0.082	0.08	0.107	0.114	-	0	-	0.028	0	0	-	-	0	0	0.033	-	-	intergenic	-
DMR	chr1:134087067-134087332	266	7	0.851	0.747	-0.104	15.217	non	non	0.881	0.803	0.814	0.781	0.84	0.86	0.913	0.821	0.939	0.711	0.746	0.713	0.808	0.791	0.755	0.97	0.924	0.734	0	0.526	0	0	0	-	0	0.229	0.075	0	0	0	0	intergenic	-
DMR	chr1:134093765-134093944	180	7	0.416	0.261	-0.155	16.216	inter	inter-hypo	0.503	0.301	0.371	0.341	0.392	0.469	0.223	0.351	0.34	0.161	0.301	0.242	0.269	0.265	0.242	0.296	0.258	0.343	0.05	0.25	-	0	0	-	0	0	0	0	0	-	0	intergenic	-
DMR	chr1:134405308-134405446	139	9	0.019	0.083	0.063	-18.604	non	non	0	0	0	0.252	0.338	0.178	0.288	0	0.215	0.111	0.056	0.057	0.216	0.304	0.301	0	0.115	0.026	-	-	-	-	-	-	-	-	-	-	-	-	-	promoter	ENSMUSG00000026456,Cyb5r1,protein_coding	-
DMR	chr1:134651487-134652208	722	10	0.927	0.803	-0.124	28.727	non	non	0.948	0.893	0.971	0.87	0.852	0.908	0.867	0.924	0.941	0.733	0.801	0.801	0.881	0.889	0.918	0.949	0.916	0.855	0	-	-	0	0.167	0	0	0.514	0	0	0.538	0	0	transcript,genebody,intron	ENSMUSG00000026452,Syt2,protein_coding	mmu-miR-125/129/26/148/152/19/485/224/3064/376/let-7/98
DMR	chr1:134704649-134704938	290	10	0.656	0.499	-0.157	24.819	non	non	0.741	0.721	0.629	0.556	0.554	0.584	0.261	0.528	0.586	0.603	0.398	0.591	0.569	0.446	0.392	0.415	0.308	0.601	0.037	0.454	0	0.5	0	0	0.067	0.6	0.061	0	0.667	0	0.867	transcript,genebody,intron	ENSMUSG00000026452,Syt2,protein_coding	mmu-miR-125/129/26/148/152/19/485/224/3064/376/let-7/98
DMR	chr1:134747489-134747957	469	23	0.232	0.428	0.195	-67.968	non	non	0.297	0.21	0.183	0.372	0.457	0.365	0.597	0.402	0.309	0.367	0.418	0.494	0.413	0.494	0.488	0.53	0.334	0.449	0.286	0	0	0	0	-	0.071	0.5	0	0	0.006	0	0.607	genebody,transcript,CDS,exon,stop_codon,three_prime_utr	ENSMUSG00000026452,Syt2,protein_coding	mmu-miR-125/129/26/148/152/19/485/224/3064/376/let-7/98
DMR	chr1:135000484-135000751	268	11	0.91	0.771	-0.139	32.11	inter	inter-hypo	0.894	0.966	0.887	0.925	0.929	0.866	0.827	0.719	0.838	0.802	0.715	0.772	0.816	0.783	0.74	0.798	0.673	0.828	0.018	0	0	0	0	0	0.02	0	-	-	0.167	0	0.637	genebody,transcript,CDS,exon,intron	ENSMUSG00000042793,Lgr6,protein_coding	mmu-miR-376/485/let-7/98
DMR	chr1:135100259-135100444	186	8	0.735	0.564	-0.171	21.619	non	non	0.713	0.707	0.774	0.475	0.428	0.203	0.178	0.453	0.7	0.549	0.583	0.555	0.405	0.317	0.391	0.343	0.33	0.435	0.057	0.6	-	-	-	-	0	0	0	0.067	0.5	0	0	genebody,transcript,intron	ENSMUSG00000042793,Lgr6,protein_coding	mmu-miR-376/485/let-7/98
DMR	chr1:135110754-135110977	224	6	0.971	0.906	-0.065	13.387	non	non	0.969	0.969	0.989	0.957	0.955	0.951	0.962	0.954	0.966	0.88	0.914	0.903	0.976	0.947	0.949	0.96	0.99	0.992	-	0.354	-	0	0.125	0	0.069	0.667	0	0	0.711	0	0.333	genebody,transcript,intron	ENSMUSG00000097993,Ptprv,lncRNA;ENSMUSG00000097988,Gm10535,lncRNA	-;-
DMR	chr1:135162674-135162769	96	4	0.944	0.851	-0.093	9.204	non	non	0.965	0.884	0.965	0.956	0.984	0.985	0.944	0.966	0.966	0.863	0.817	0.804	0.93	0.979	0.935	0.969	0.982	0.933	0	0.466	0	-	-	0	0.148	0.333	-	-	0	0	0	genebody,transcript,intron	ENSMUSG00000026424,Gpr37l1,protein_coding	-
DMR	chr1:135166894-135167911	1018	25	0.737	0.605	-0.132	57.278	inter	inter-hypo	0.73	0.747	0.71	0.689	0.719	0.656	0.565	0.587	0.627	0.605	0.513	0.646	0.639	0.484	0.474	0.596	0.477	0.678	0.019	0.48	0.036	0.01	0.589	0	0.023	0.5	0	0	0.714	0	0.057	genebody,transcript,CDS,exon,start_codon,five_prime_utr,intron	ENSMUSG00000026424,Gpr37l1,protein_coding	-
DMR	chr1:13529383-13530222	840	17	0.794	0.63	-0.164	49.336	non	inter-hypo	0.788	0.805	0.786	0.525	0.485	0.507	0.174	0.464	0.325	0.553	0.713	0.585	0.461	0.395	0.406	0.484	0.14	0.44	0	0.75	0	0	0	-	0	0.571	0	0	0.312	0.033	0.103	intergenic	-
DMR	chr1:13530845-13531114	270	8	0.467	0.337	-0.13	16.784	non	non	0.479	0.426	0.506	0.46	0.442	0.304	0.383	0.43	0.277	0.284	0.386	0.29	0.472	0.34	0.281	0.356	0.34	0.462	0	1	-	0	0.786	-	0	-	-	-	0.5	0	0	intergenic	-
DMR	chr1:135378601-135378933	333	9	0.875	0.717	-0.158	26.117	non	inter-hypo	0.941	0.848	0.84	0.907	0.935	0.843	0.945	0.916	0.91	0.752	0.737	0.664	0.849	0.784	0.773	0.899	0.92	0.846	0	0.444	0	0	0	0.067	0	0	0	0	0.5	0	0.048	intergenic	-
DMR	chr1:135503233-135503361	129	4	0.973	0.9	-0.073	9.919	non	non	1	1	0.964	0.674	1	0.716	0.636	0.864	0.877	0.939	0.867	0.867	0.8	0.805	0.875	0.81	0.815	0.78	-	-	-	-	-	-	-	0	-	-	-	-	0.357	transcript,genebody,intron	ENSMUSG00000009418,Nav1,protein_coding	mmu-miR-125/351/26/322/218/3064/409/423/433/503
DMR	chr1:135544886-135545127	242	6	0.922	0.816	-0.106	16.121	trans	non	0.948	0.892	0.894	0.966	0.977	0.958	0.963	0.858	0.943	0.75	0.795	0.833	0.955	0.875	0.928	0.939	0.706	0.854	0	0.029	-	0	0	0	0	0	-	0	-	0	0	transcript,genebody,intron	ENSMUSG00000009418,Nav1,protein_coding	mmu-miR-125/351/26/322/218/3064/409/423/433/503
DMR	chr1:135554754-135554872	119	6	0.948	0.858	-0.09	14.544	non	non	0.974	0.983	0.924	0.806	0.979	0.851	1	0.869	0.943	0.8	0.859	0.854	1	0.796	0.945	0.977	0.987	0.88	0	0	-	0.067	0	0	0	0	0	-	0	0	-	transcript,genebody,intron	ENSMUSG00000009418,Nav1,protein_coding	mmu-miR-125/351/26/322/218/3064/409/423/433/503
DMR	chr1:135669734-135670162	429	8	0.868	0.755	-0.114	19.167	non	non	0.909	0.863	0.842	0.878	0.845	0.601	0.77	0.877	0.898	0.8	0.729	0.737	0.83	0.726	0.774	0.845	0.861	0.724	0.1	0.167	-	0	0.167	-	0	0	0	-	0	0	0.167	genebody,transcript,intron	ENSMUSG00000009418,Nav1,protein_coding	mmu-miR-125/351/26/322/218/3064/409/423/433/503
DMR	chr1:135760135-135760324	190	7	0.924	0.832	-0.091	15.059	non	non	0.967	0.87	0.929	0.952	0.841	0.906	1	0.837	0.931	0.823	0.791	0.836	0.893	0.907	0.983	0.867	0.939	0.867	0.5	0	0	-	0	-	0	0	0	-	0.75	0	-	intergenic	-
DMR	chr1:135804868-135805606	739	17	0.876	0.75	-0.126	42.64	non	non	0.929	0.904	0.814	0.923	0.855	0.958	0.869	0.8	0.939	0.704	0.744	0.779	0.878	0.847	0.826	0.888	0.864	0.884	0	0.1	0.1	0	0.5	0	0	0	0	0	0.5	0	0	genebody,transcript,intron,CDS,exon,five_prime_utr,start_codon	ENSMUSG00000026418,Tnni1,protein_coding	-
DMR	chr1:135984082-135984520	439	8	0.951	0.868	-0.083	18.751	non	non	0.97	0.945	0.938	0.87	0.856	0.721	0.811	0.919	0.911	0.881	0.82	0.886	0.807	0.77	0.868	0.949	0.898	0.681	0.069	0	0	0	0.2	0	0.167	0.483	-	0	0.503	0	0.25	genebody,transcript,CDS,exon,intron	ENSMUSG00000051985,Igfn1,protein_coding	-
DMR	chr1:136174697-136175100	404	9	0.573	0.373	-0.2	28.574	non	non	0.525	0.645	0.58	0.305	0.331	0.475	0.145	0.295	0.257	0.374	0.404	0.305	0.472	0.3	0.249	0.236	0.359	0.353	0.071	0.25	0	0	0	0.25	0.058	0	0	0	0.333	0	0.342	genebody,transcript,exon,three_prime_utr	ENSMUSG00000041642,Kif21b,protein_coding	mmu-miR-26/218/24/409/let-7/98
DMR	chr1:13619403-13619516	114	4	0.617	0.484	-0.132	8.837	inter	non	0.551	0.707	0.587	0.214	0.628	0.365	0.132	0.163	0.395	0.53	0.469	0.464	0.249	0.237	0.21	0.266	0.116	0.291	0	0.533	0	0	0	0	0	0.3	0	0	0.429	0.05	-	intergenic	-
DMR	chr1:136231674-136231891	218	6	0.881	0.768	-0.113	13.235	non	non	0.846	0.837	0.913	0.747	1	0.885	0.961	0.821	0.972	0.789	0.741	0.728	0.868	0.943	0.829	0.86	0.952	0.713	-	0	0	0	0.02	0	0	0	0	-	-	-	0	genebody,transcript,intron	ENSMUSG00000041605,Inava,protein_coding	mmu-miR-24
DMR	chr1:136570627-136570856	230	6	0.046	0.122	0.076	-13.672	non	non	0.029	0.015	0.076	0.08	0.024	0.025	0.023	0.05	0.072	0.123	0.178	0.095	0.107	0.091	0.009	0	0.089	0.029	-	0	0	-	-	-	0	0	0	-	-	0	0	intergenic	-
DMR	chr1:136571334-136571646	313	11	0.069	0.145	0.076	-23.213	non	non	0	0.095	0.06	0.114	0.009	0.177	0.007	0.039	0	0.109	0.198	0.126	0.057	0.095	0.045	0	0.02	0.104	0	0	0	-	-	-	0	-	-	-	-	0	-	intergenic	-
DMR	chr1:136658725-136659006	282	6	0.955	0.868	-0.087	14.309	non	non	0.963	0.946	0.974	0.927	1	0.728	0.614	0.692	0.816	0.822	0.901	0.845	0.848	0.652	0.71	0.928	0.819	0.786	-	-	-	-	-	-	0	1	0.2	-	-	0	0	intergenic	-
DMR	chr1:136659331-136660053	723	19	0.943	0.862	-0.082	42.591	non	non	0.953	0.949	0.933	0.929	0.918	0.931	0.894	0.925	0.925	0.898	0.807	0.878	0.947	0.923	0.864	0.935	0.939	0.932	0	0.278	0	0	0.333	0	0	0.125	0.009	-	0.476	0	0	intergenic	-
DMR	chr1:136674928-136675324	397	13	0.732	0.552	-0.18	37.097	non	non	0.753	0.776	0.717	0.847	0.923	0.803	0.9	0.761	0.755	0.528	0.605	0.441	0.932	0.574	0.744	0.89	0.848	0.838	-	0	0	0	0.05	-	0	0	0	0	0	0	-	transcript,genebody,intron,exon	ENSMUSG00000097113,Gm19705,lncRNA	-
DMR	chr1:13672072-13672525	454	5	0.968	0.89	-0.078	13.616	non	non	0.965	0.976	0.966	0.897	0.874	0.932	0.767	0.915	0.89	0.916	0.866	0.918	0.895	0.89	0.897	0.939	0.768	0.829	-	-	-	-	-	-	-	-	-	-	-	-	-	genebody,transcript,intron,five_prime_utr,exon,start_codon,CDS	ENSMUSG00000067813,Xkr9,protein_coding	-
DMR	chr1:136796883-136796934	52	4	0.568	0.443	-0.125	7.898	non	non	0.537	0.477	0.673	0.868	0.728	0.77	0.964	0.668	0.872	0.45	0.333	0.42	0.812	0.549	0.302	0.767	0.897	1	-	-	-	-	-	-	-	-	-	-	-	-	-	promoter	ENSMUSG00000104261,Gm17781,processed_pseudogene	-
DMR	chr1:137152354-137152533	180	5	0.925	0.841	-0.085	10.238	non	inter-hypo	0.908	0.939	0.94	0.912	0.911	0.939	0.971	0.844	0.923	0.846	0.889	0.817	0.892	0.869	0.844	0.94	0.931	0.866	-	-	-	-	-	-	-	-	-	-	-	-	-	intergenic	-
DMR	chr1:137488922-137489565	644	11	0.74	0.57	-0.17	34.491	non	non	0.729	0.785	0.716	0.621	0.755	0.727	0.752	0.665	0.662	0.523	0.574	0.612	0.737	0.598	0.678	0.711	0.604	0.746	0	0	-	0	0	0	0	0	-	-	-	-	0	intergenic	-
DMR	chr1:137583394-137584246	853	12	0.884	0.769	-0.115	32.824	non	non	0.899	0.895	0.924	0.886	0.83	0.796	0.73	0.767	0.9	0.758	0.796	0.788	0.832	0.753	0.738	0.796	0.771	0.897	0	0.82	0	0	0.85	0	-	-	0	0	1	0	0	intergenic	-
DMR	chr1:137584827-137585103	277	6	0.889	0.777	-0.112	14.82	non	non	0.929	0.938	0.938	0.913	0.856	0.932	0.838	0.838	0.952	0.797	0.858	0.801	0.93	0.836	0.862	0.927	0.915	0.882	-	-	-	-	-	0.9	-	-	-	-	-	-	-	intergenic	-
DMR	chr1:137610919-137611214	296	13	0.801	0.956	0.155	-46.227	non	non	0.764	0.858	0.788	0.913	0.853	0.876	0.749	0.822	0.848	0.945	0.988	0.954	0.899	0.881	0.861	0.844	0.789	0.845	0.833	0.625	0	0.833	0.75	-	0	0	0.113	0	0.75	-	0.4	intergenic	-
DMR	chr1:13780574-13781095	522	16	0.766	0.633	-0.133	39.154	trans	non	0.724	0.799	0.753	0.676	0.784	0.685	0.842	0.866	0.771	0.567	0.637	0.632	0.78	0.682	0.473	0.77	0.791	0.747	0	1	-	-	-	-	0	0	-	-	-	-	0.167	intergenic	-
DMR	chr1:13785283-13785827	545	11	0.703	0.552	-0.151	28.28	non	non	0.659	0.616	0.803	0.543	0.52	0.472	0.2	0.503	0.64	0.539	0.601	0.497	0.517	0.677	0.54	0.513	0.226	0.593	-	-	-	-	-	-	0	0	-	-	-	-	-	promoter	ENSMUSG00000097711,Gm5523,processed_pseudogene	-
DMR	chr1:138038145-138038550	406	5	0.873	0.739	-0.134	14.225	non	non	0.882	0.915	0.876	0.757	0.838	0.863	0.895	0.825	0.861	0.727	0.759	0.762	0.823	0.817	0.809	0.796	0.853	0.771	0	-	-	0	-	-	0	-	-	-	-	-	0	intergenic	-
DMR	chr1:138049218-138049442	225	5	0.682	0.54	-0.142	10.948	non	non	0.701	0.754	0.695	0.617	0.707	0.701	0.598	0.76	0.588	0.533	0.507	0.667	0.661	0.68	0.583	0.624	0.471	0.637	0.067	0.5	-	-	-	-	0	-	0	-	-	0	0	intergenic	-
DMR	chr1:138161932-138162817	886	15	0.421	0.3	-0.121	33.072	non	non	0.362	0.46	0.445	0.285	0.237	0.31	0.298	0.2	0.231	0.295	0.313	0.276	0.289	0.248	0.206	0.248	0.174	0.289	-	-	-	-	0.5	0	0	-	-	-	1	-	0.143	genebody,transcript,exon,intron	ENSMUSG00000026395,Ptprc,protein_coding;ENSMUSG00000104291,A130071D04Rik,TEC	mmu-miR-129/377/493;-
DMR	chr1:138201836-138202466	631	12	0.923	0.834	-0.089	26.296	non	non	0.916	0.921	0.924	0.858	0.898	0.899	0.888	0.873	0.871	0.847	0.847	0.786	0.86	0.869	0.891	0.891	0.93	0.872	0.125	-	-	0	0	0	1	-	0	-	-	0	0.017	intergenic	-
DMR	chr1:138340756-138341641	886	24	0.785	0.925	0.14	-80.472	non	non	0.758	0.849	0.762	0.971	0.986	0.987	0.965	0.972	0.982	0.934	0.904	0.955	0.959	0.981	0.974	0.98	0.97	0.986	0.451	0.5	0	0	0.8	0.333	0	0.95	0	0	0.838	-	0	intergenic	-
DMR	chr1:138377264-138377715	452	7	0.522	0.398	-0.124	15.054	non	non	0.48	0.572	0.63	0.557	0.469	0.539	0.509	0.401	0.36	0.37	0.449	0.384	0.398	0.527	0.463	0.41	0.37	0.472	0	-	-	-	-	-	0	-	-	-	-	-	0	exon,genebody,transcript	ENSMUSG00000101793,Gm28500,processed_pseudogene	-
DMR	chr1:13848792-13849269	478	11	0.792	0.607	-0.185	36.516	non	non	0.758	0.851	0.742	0.941	0.812	0.916	0.622	0.909	0.951	0.626	0.543	0.557	0.894	0.747	0.663	0.93	0.81	0.905	0.438	-	-	0	-	-	0	0.9	-	-	-	0	1	exon,genebody,transcript	ENSMUSG00000102166,Gm36947,TEC	-
DMR	chr1:138560714-138561213	500	16	0.546	0.35	-0.195	51.986	non	non	0.547	0.541	0.551	0.551	0.268	0.242	0.093	0.26	0.256	0.372	0.3	0.37	0.454	0.153	0.17	0.189	0.218	0.365	0.366	0.667	0	-	0.875	-	0	-	0	0.263	0.8	0	0.493	transcript,genebody,intron	ENSMUSG00000026393,Nek7,protein_coding	mmu-miR-146/181/19/221/222/3064/433/543
DMR	chr1:138713775-138714087	313	13	0.778	0.651	-0.128	29.219	non	non	0.698	0.78	0.86	0.816	0.796	0.889	0.608	0.8	0.713	0.626	0.675	0.664	0.849	0.797	0.659	0.824	0.709	0.667	0.2	0.875	-	0	0.5	0.4	0.04	0.476	0.75	0.083	1	0	0	intergenic	-
DMR	chr1:138756035-138756516	482	9	0.738	0.599	-0.139	21.672	inter	non	0.773	0.702	0.742	0.824	0.814	0.883	0.943	0.864	0.777	0.606	0.58	0.614	0.699	0.859	0.649	0.858	0.769	0.926	0.75	0.367	0.5	0	0.433	0	0	0	0	0.12	0.18	0	0.54	intergenic	-
DMR	chr1:138832145-138832688	544	10	0.778	0.612	-0.166	29.609	non	non	0.872	0.806	0.734	0.646	0.733	0.668	0.68	0.713	0.64	0.555	0.659	0.629	0.705	0.679	0.556	0.686	0.642	0.749	-	0.456	-	-	-	-	0	-	-	-	-	-	0	transcript,genebody,exon,intron	ENSMUSG00000019230,Lhx9,protein_coding	mmu-miR-129/181/218/300/381/433/543
DMR	chr1:13889155-13889395	241	8	0.984	0.904	-0.08	20.998	non	non	1	0.981	0.985	0.835	0.782	0.836	0.462	0.695	0.643	0.934	0.878	0.914	0.84	0.77	0.677	0.783	0.452	0.777	0.2	0.7	-	-	-	-	-	1	-	-	1	0	0.625	intergenic	-
DMR	chr1:138978925-138979105	181	8	0.939	0.861	-0.077	17.382	non	non	0.919	0.959	0.961	0.854	0.975	0.976	0.982	0.893	0.973	0.85	0.877	0.847	0.948	0.923	0.936	0.967	0.974	0.892	1	-	0	-	0	-	-	0	-	-	0	-	-	transcript,genebody,intron	ENSMUSG00000056268,Dennd1b,protein_coding;ENSMUSG00000104900,4930596I21Rik,lncRNA	mmu-miR-26/322/221/222/493;-
DMR	chr1:139400345-139400926	582	13	0.821	0.661	-0.16	36.108	non	non	0.76	0.834	0.897	0.777	0.77	0.769	0.762	0.753	0.712	0.687	0.706	0.636	0.735	0.79	0.681	0.781	0.68	0.761	0	-	0	0	0.771	0	-	-	0	-	-	-	0.75	genebody,transcript,intron	ENSMUSG00000103844,4933436E23Rik,lncRNA	-
DMR	chr1:139526168-139526835	668	4	0.919	0.82	-0.1	8.772	trans	non	0.92	0.92	0.92	0.831	0.852	0.913	0.801	0.882	0.829	0.759	0.867	0.832	0.909	0.778	0.741	0.75	0.843	0.818	-	-	-	-	-	0	-	1	-	-	1	0	-	intergenic	-
DMR	chr1:139604624-139605014	391	8	0.633	0.464	-0.169	21.768	trans	non-hypo	0.578	0.656	0.648	0.642	0.705	0.587	0.679	0.694	0.664	0.521	0.398	0.44	0.454	0.577	0.696	0.525	0.619	0.572	0	-	-	-	-	-	-	-	-	-	-	-	-	genebody,transcript,intron	ENSMUSG00000090623,Cfhr3,unprocessed_pseudogene	-
DMR	chr1:139623129-139623328	200	4	0.806	0.696	-0.11	8.321	non	non	0.806	0.836	0.752	0.809	0.755	0.725	0.5	0.772	0.777	0.681	0.666	0.735	0.784	0.725	0.78	0.745	0.801	0.624	-	-	-	-	-	-	-	-	-	-	-	-	-	genebody,transcript,intron	ENSMUSG00000090623,Cfhr3,unprocessed_pseudogene	-
DMR	chr1:139637003-139637253	251	5	0.789	0.644	-0.145	12.1	non	non	0.778	0.795	0.788	0.854	0.802	0.752	0.928	0.704	0.852	0.647	0.621	0.662	0.829	0.754	0.687	0.846	0.711	0.95	-	-	0	-	-	-	0	-	0	-	0	-	-	genebody,transcript,intron	ENSMUSG00000090623,Cfhr3,unprocessed_pseudogene	-
DMR	chr1:139663966-139664333	368	6	0.899	0.784	-0.115	14.479	trans	non-hypo	0.895	0.92	0.853	0.89	0.777	0.771	0.884	0.896	0.871	0.723	0.711	0.803	0.685	0.759	0.766	0.708	0.797	0.753	-	-	-	-	-	-	-	-	-	0	-	-	-	intergenic	-
DMR	chr1:139669618-139669862	245	7	0.844	0.93	0.086	-14.576	non	non	0.809	0.842	0.847	0.944	0.898	0.968	0.832	0.904	0.759	0.904	0.967	0.96	0.964	0.924	0.921	0.984	0.8	0.892	0	0.25	-	-	0	-	0	-	-	-	1	0	-	promoter	ENSMUSG00000096117,Gm26271,snRNA	-
DMR	chr1:139685595-139686305	711	8	0.602	0.426	-0.175	23.466	trans	inter-hypo	0.538	0.596	0.65	0.556	0.594	0.541	0.644	0.445	0.484	0.473	0.418	0.371	0.498	0.437	0.456	0.402	0.316	0.565	0.1	0.667	0.084	0	0.833	0.2	0.4	0	0	0	-	0	0	intergenic	-
DMR	chr1:139687921-139688794	874	4	0.855	0.724	-0.131	10.77	non	non	0.933	0.87	0.849	0.786	0.818	0.788	0.472	0.749	0.771	0.774	0.794	0.732	0.75	0.779	0.776	0.777	0.731	0.456	0	-	-	-	-	0	-	-	-	-	-	-	-	intergenic	-
DMR	chr1:139694669-139695008	340	5	0.863	0.742	-0.12	11.783	inter	non	0.901	0.858	0.877	0.716	0.888	0.809	0	0.851	0.748	0.749	0.814	0.766	0.829	0.666	0.649	0.867	0.825	0	-	-	-	-	-	-	0	-	-	-	-	-	-	intergenic	-
DMR	chr1:139735104-139735963	860	10	0.624	0.485	-0.139	22.985	non	non	0.644	0.571	0.69	0.566	0.547	0.537	0.366	0.518	0.54	0.474	0.517	0.519	0.514	0.579	0.539	0.568	0.489	0.36	-	-	-	-	-	0	-	-	0	-	-	-	-	transcript,genebody,intron	ENSMUSG00000070594,Gm4788,protein_coding	-
DMR	chr1:139737825-139738868	1044	6	0.857	0.732	-0.125	16.619	non	non	0.89	0.842	0.851	0.838	0.863	0.874	0.712	0.852	0.84	0.707	0.747	0.76	0.891	0.828	0.751	0.856	0.856	0.723	0	-	-	-	-	-	-	-	-	-	-	-	-	transcript,genebody,intron	ENSMUSG00000070594,Gm4788,protein_coding	-
DMR	chr1:139769599-139770257	659	8	0.849	0.717	-0.133	21.196	non	non	0.847	0.84	0.873	0.761	0.826	0.721	0.61	0.723	0.739	0.643	0.704	0.78	0.847	0.646	0.656	0.737	0.645	0.635	0	-	-	-	-	-	-	1	-	-	0	0	1	transcript,genebody,intron	ENSMUSG00000070594,Gm4788,protein_coding	-
DMR	chr1:139777318-139777482	165	4	0.884	0.761	-0.123	10.375	non	non	0.892	0.896	0.907	0.844	0.775	0.827	0.899	0.91	0.888	0.732	0.801	0.764	0.876	0.838	0.782	0.815	0.889	0.852	0	-	-	-	-	-	-	-	-	-	-	-	-	transcript,genebody,intron	ENSMUSG00000070594,Gm4788,protein_coding	-
DMR	chr1:139798036-139798691	656	5	0.836	0.73	-0.106	12.037	non	non	0.894	0.779	0.82	0.846	0.789	0.783	0.786	0.788	0.874	0.68	0.745	0.762	0.866	0.775	0.776	0.817	0.791	0.88	0	-	-	0.1	-	0	-	-	-	0	1	-	1	intergenic	-
DMR	chr1:139833257-139833965	709	5	0.893	0.782	-0.112	12.35	non	non	0.942	0.855	0.867	0.803	0.856	0.802	0.767	0.844	0.798	0.815	0.759	0.817	0.801	0.84	0.796	0.838	0.812	0.773	-	-	-	-	-	-	-	-	-	-	-	-	-	transcript,genebody,intron	ENSMUSG00000033898,Cfhr2,protein_coding	-
DMR	chr1:139856179-139856760	582	7	0.784	0.658	-0.126	15.173	trans	non	0.762	0.786	0.804	0.711	0.64	0.626	0.549	0.734	0.607	0.724	0.579	0.722	0.748	0.492	0.53	0.637	0.602	0.538	-	-	0	-	-	-	0	-	-	0	-	-	0	transcript,genebody,intron	ENSMUSG00000033898,Cfhr2,protein_coding	-
DMR	chr1:139943340-139944061	722	8	0.889	0.75	-0.139	23.443	non	non	0.922	0.858	0.908	0.795	0.834	0.814	0.827	0.81	0.802	0.745	0.75	0.778	0.819	0.801	0.761	0.758	0.809	0.731	0.286	1	0	0.3	0.633	-	0	0.56	0.333	0	0.481	0.5	0.467	genebody,transcript,intron	ENSMUSG00000085867,Gm5834,unprocessed_pseudogene	-
DMR	chr1:140010660-140011105	446	6	0.74	0.607	-0.133	13.336	non	non	0.715	0.704	0.726	0.636	0.592	0.734	0.641	0.533	0.807	0.542	0.632	0.619	0.665	0.632	0.565	0.525	0.663	0.621	0.021	-	-	0	0.5	0	-	-	-	-	-	-	0	intergenic	-
DMR	chr1:140020245-140020432	188	4	0.837	0.711	-0.126	8.792	non	non	0.798	0.88	0.848	0.891	0.853	0.93	0.884	0.804	0.943	0.638	0.795	0.714	0.897	0.839	0.857	0.898	0.931	0.88	0	-	-	-	1	-	-	-	0.2	-	-	-	-	intergenic	-
DMR	chr1:140028667-140029256	590	5	0.713	0.571	-0.141	12.487	non	non	0.698	0.723	0.699	0.611	0.633	0.689	0.552	0.738	0.538	0.607	0.494	0.586	0.642	0.561	0.532	0.659	0.63	0.5	-	0.5	0.5	1	-	-	0	-	-	-	0.667	0	0.5	intergenic	-
DMR	chr1:140049772-140052396	2625	10	0.852	0.665	-0.187	33.721	non	non	0.854	0.876	0.832	0.873	0.883	0.872	0.848	0.865	0.889	0.635	0.655	0.684	0.861	0.814	0.808	0.874	0.882	0.859	0.367	-	0	0.071	-	0.2	1	0.9	0	0	1	0	1	intergenic	-
DMR	chr1:140055642-140057128	1487	5	0.845	0.616	-0.23	25.4	non	non	0.866	0.827	0.846	0.908	0.934	0.961	0.957	0.862	0.955	0.618	0.619	0.599	0.931	0.744	0.855	0.83	0.968	0.93	-	-	-	-	-	-	-	-	-	-	-	-	-	intergenic	-
DMR	chr1:140058168-140058497	330	4	0.686	0.535	-0.152	10.341	trans	non	0.753	0.721	0.699	0.808	0.873	0.926	0.939	0.914	0.869	0.525	0.611	0.559	0.853	0.732	0.791	0.741	0.898	0.918	-	-	-	-	1	-	0.143	1	-	-	-	-	1	intergenic	-
DMR	chr1:140193165-140193850	686	5	0.853	0.722	-0.13	12.065	non	non	0.851	0.825	0.883	0.872	0.79	0.856	0.83	0.857	0.888	0.763	0.745	0.733	0.922	0.83	0.834	0.867	0.872	0.81	-	-	-	-	-	-	-	-	-	-	-	-	-	intergenic	-
DMR	chr1:140218982-140219221	240	4	0.937	0.858	-0.079	8.953	non	non	0.935	0.968	0.917	0.792	0.942	0.88	0.819	0.85	0.803	0.821	0.836	0.858	0.825	0.82	0.887	0.828	0.751	0.804	-	-	-	0	-	-	-	1	-	-	1	0.1	-	intergenic	-
DMR	chr1:140299605-140299946	342	4	0.906	0.784	-0.122	9.848	non	non	0.879	0.835	0.911	0.907	0.853	0.814	0.805	0.799	0.807	0.82	0.747	0.792	0.884	0.816	0.81	0.816	0.789	0.841	-	1	0	0	0.8	-	-	-	-	0	1	0	-	genebody,transcript,intron	ENSMUSG00000052726,Kcnt2,protein_coding	mmu-miR-136/19/218/379/411
DMR	chr1:140319748-140319950	203	4	0.668	0.78	0.112	-8.054	inter	non	0.661	0.727	0.681	0.691	0.705	0.726	0.614	0.709	0.515	0.831	0.752	0.814	0.703	0.818	0.841	0.556	0.606	0.708	-	-	-	0	-	-	-	-	0	-	-	-	1	genebody,transcript,intron	ENSMUSG00000052726,Kcnt2,protein_coding	mmu-miR-136/19/218/379/411
DMR	chr1:140368190-140368301	112	4	0.727	0.88	0.153	-10.001	non	non	0.716	0.646	0.804	0.736	0.754	0.84	0.636	0.698	0.551	0.911	0.848	0.881	0.898	0.825	0.75	0.694	0.604	0.778	-	-	-	-	-	-	-	-	-	-	-	-	-	genebody,transcript,intron	ENSMUSG00000052726,Kcnt2,protein_coding	mmu-miR-136/19/218/379/411
DMR	chr1:140708053-140708576	524	5	0.899	0.799	-0.1	11.258	non	non	0.888	0.905	0.888	0.821	0.808	0.767	0.761	0.799	0.849	0.784	0.809	0.804	0.907	0.739	0.783	0.85	0.813	0.777	-	-	-	-	-	0	-	-	-	-	-	-	-	intergenic	-
DMR	chr1:140755166-140755611	446	6	0.362	0.216	-0.146	14.762	non	non-hypo	0.244	0.356	0.367	0.332	0.276	0.261	0.269	0.348	0.335	0.165	0.189	0.223	0.264	0.402	0.237	0.232	0.241	0.227	-	1	0	-	-	0	0	0.5	-	0	0.75	-	0.018	intergenic	-
DMR	chr1:14081239-14082489	1251	7	0.938	0.802	-0.135	20.996	non	inter-hypo	0.942	0.937	0.943	0.9	0.881	0.915	0.872	0.809	0.905	0.811	0.851	0.831	0.866	0.816	0.805	0.853	0.869	0.818	0	-	-	-	1	0	0.5	-	0	0.1	-	0	-	intergenic	-
DMR	chr1:140852787-140852995	209	5	0.803	0.908	0.104	-11.327	non	non	0.802	0.752	0.843	0.914	0.885	0.918	0.946	0.922	0.858	0.944	0.88	0.854	0.891	0.864	0.949	0.915	0.953	0.96	-	-	-	-	-	-	-	-	-	-	-	-	-	intergenic	-
DMR	chr1:14085500-14085875	376	15	0.869	0.953	0.084	-31.939	non	non	0.847	0.894	0.891	0.958	0.935	0.839	0.875	0.887	0.848	0.954	0.967	0.979	0.896	0.919	0.94	0.819	0.759	0.784	0	-	0.75	0	0.592	0.15	-	0	0.25	-	0.812	0	0.8	intergenic	-
DMR	chr1:140945676-140946447	772	5	0.708	0.822	0.114	-10.379	non	non	0.687	0.741	0.711	0.891	0.925	0.901	0.961	0.928	0.896	0.809	0.822	0.849	0.957	0.812	0.898	0.888	0.945	0.909	-	-	-	-	-	-	-	-	-	-	-	-	1	intergenic	-
DMR	chr1:141329120-141329561	442	8	0.793	0.893	0.1	-17.345	non	non	0.753	0.79	0.78	0.918	0.848	0.837	0.879	0.751	0.865	0.849	0.894	0.897	0.912	0.877	0.894	0.844	0.812	0.823	0	1	0	0	-	0	-	-	0	-	-	0	0.5	intergenic	-
DMR	chr1:141494695-141494781	87	5	0.297	0.174	-0.123	10.198	non	non	0.253	0.281	0.305	0.223	0.195	0.1	0.123	0.048	0.231	0.175	0.129	0.137	0.183	0.235	0.181	0.099	0.105	0.308	0.5	-	0	0	0	0	0	-	-	0	-	0	0	intergenic	-
DMR	chr1:141660457-141660758	302	6	0.887	0.775	-0.112	14.102	inter	non	0.864	0.884	0.901	0.799	0.868	0.821	0.808	0.728	0.76	0.805	0.749	0.754	0.871	0.592	0.749	0.805	0.738	0.698	0	-	-	-	-	-	0.5	-	-	-	0.9	0	0.267	intergenic	-
DMR	chr1:141676208-141677758	1551	20	0.399	0.802	0.403	-148.061	non	non	0.332	0.513	0.329	0.805	0.89	0.873	0.801	0.765	0.838	0.802	0.768	0.784	0.877	0.846	0.827	0.779	0.809	0.838	-	0.333	-	-	0.25	-	-	0.75	0	-	0.75	-	0	intergenic	-
DMR	chr1:14219898-14220008	111	4	0.972	0.902	-0.07	9.847	non	non	0.958	0.972	0.994	0.887	0.939	0.931	0.977	0.977	0.964	0.877	0.894	0.948	0.9	0.918	0.9	0.977	0.99	1	-	-	0	-	-	0	0	-	-	-	1	0	0.028	transcript,genebody,intron	ENSMUSG00000025932,Eya1,protein_coding	mmu-miR-322/19/26/493/543
DMR	chr1:142309478-142309935	458	4	0.799	0.699	-0.101	9.069	non	non	0.791	0.799	0.828	0.752	0.618	0.698	0.678	0.578	0.684	0.758	0.748	0.656	0.718	0.753	0.729	0.667	0.639	0.653	-	-	-	-	-	-	-	-	-	-	-	-	-	intergenic	-
DMR	chr1:142583367-142584014	648	4	0.931	0.833	-0.098	11.371	non	non	0.923	0.948	0.899	0.933	0.968	0.981	0.983	0.954	0.981	0.782	0.851	0.832	0.946	0.935	0.913	0.936	0.955	0.894	0	-	-	-	-	-	1	-	0	-	1	-	1	intergenic	-
DMR	chr1:143026705-143026993	289	5	0.879	0.968	0.089	-13.043	non	non	0.829	0.924	0.894	0.917	0.989	0.898	0.854	0.897	0.932	0.985	0.961	0.984	0.942	0.917	0.912	0.892	0.897	0.853	0.125	1	-	-	-	0	0	-	-	-	1	0	0	intergenic	-
DMR	chr1:143121642-143122089	448	6	0.671	0.458	-0.213	21.23	non	non	0.662	0.737	0.598	0.455	0.454	0.543	0.306	0.4	0.341	0.347	0.474	0.507	0.519	0.385	0.301	0.38	0.287	0.423	-	1	0	-	-	-	-	0.875	-	-	-	0	0.875	intergenic	-
DMR	chr1:143248064-143248312	249	4	0.795	0.605	-0.189	11.36	non	non	0.803	0.811	0.776	0.559	0.491	0.472	0.411	0.444	0.452	0.456	0.644	0.604	0.537	0.551	0.352	0.424	0.485	0.418	0	-	-	-	-	-	-	-	-	-	-	-	-	intergenic	-
DMR	chr1:143308715-143309757	1043	18	0.869	0.715	-0.154	57.371	non	inter-hypo	0.903	0.839	0.856	0.781	0.763	0.8	0.706	0.706	0.762	0.713	0.691	0.701	0.751	0.723	0.686	0.789	0.782	0.712	0	0.8	-	-	0.75	0	-	0	0	-	0.768	-	-	intergenic	-
DMR	chr1:143325430-143325668	239	6	0.783	0.665	-0.118	12.785	inter	inter-hypo	0.825	0.735	0.809	0.688	0.645	0.568	0.538	0.494	0.389	0.727	0.642	0.615	0.535	0.456	0.54	0.523	0.541	0.559	-	0.933	0	0	-	-	0	-	0.033	0	-	-	0	intergenic	-
DMR	chr1:143896093-143897044	952	19	0.446	0.939	0.493	-154.839	non	non	0.29	0.643	0.437	0.926	0.888	0.889	0.88	0.849	0.878	0.961	0.937	0.929	0.935	0.911	0.867	0.874	0.831	0.902	0.167	-	0	-	0	0	0.261	-	0	-	0.333	0	0.472	intergenic	-
DMR	chr1:143916614-143916989	376	10	0.708	0.562	-0.146	24.393	non	non	0.731	0.701	0.681	0.666	0.745	0.608	0.645	0.777	0.758	0.61	0.462	0.571	0.773	0.564	0.63	0.709	0.678	0.57	0.167	0.875	-	0	0	-	0	-	0	-	0.75	0	-	intergenic	-
DMR	chr1:143918225-143918469	245	6	0.862	0.733	-0.128	14.308	non	non	0.86	0.878	0.846	0.795	0.814	0.798	0.735	0.818	0.809	0.731	0.711	0.745	0.819	0.707	0.745	0.879	0.706	0.665	0	0	-	0	-	0	0	-	0	-	0	0	0	intergenic	-
DMR	chr1:143940762-143941067	306	5	0.713	0.547	-0.167	14.167	non	non	0.739	0.789	0.67	0.658	0.671	0.721	0.743	0.627	0.594	0.385	0.594	0.651	0.89	0.612	0.651	0.752	0.656	0.769	0	-	0	0	0.75	0	0	0.667	0	0.1	0.5	0	-	intergenic	-
DMR	chr1:143941419-143941826	408	8	0.889	0.779	-0.11	19.423	inter	non	0.871	0.963	0.866	0.794	0.891	0.713	0.646	0.72	0.777	0.772	0.748	0.813	0.836	0.623	0.666	0.728	0.662	0.812	0	0.567	0	-	1	0	0	1	0	-	0.5	0	-	intergenic	-
DMR	chr1:144312058-144312262	205	9	0.123	0.223	0.1	-18.952	non	non	0.018	0.178	0.098	0.143	0.151	0.041	0.033	0.028	0.015	0.196	0.195	0.207	0.144	0.138	0.115	0.027	0.033	0.283	0.567	-	-	-	-	-	-	-	0	-	-	-	0.75	exon,genebody,transcript	ENSMUSG00000100441,Gm7266,processed_pseudogene	-
DMR	chr1:144320918-144321085	168	10	0.824	0.928	0.104	-24.458	non	non	0.734	0.901	0.768	0.924	0.963	0.989	0.943	0.739	0.938	0.916	0.921	0.937	0.962	0.936	0.918	0.976	0.915	0.922	0.444	0.6	0	0	0.5	-	0.26	-	-	-	-	-	0	intergenic	-
DMR	chr1:144370680-144370995	316	4	0.637	0.489	-0.148	9.379	non	non	0.723	0.701	0.666	0.466	0.51	0.533	0.384	0.428	0.373	0.587	0.559	0.514	0.501	0.553	0.422	0.43	0.475	0.509	-	-	-	0	-	-	0	-	-	-	-	-	-	intergenic	-
DMR	chr1:144464108-144464379	272	16	0.417	0.883	0.466	-125.461	non	non	0.476	0.384	0.394	0.773	0.863	0.809	0.829	0.789	0.774	0.849	0.905	0.918	0.884	0.878	0.833	0.831	0.701	0.742	-	0.875	-	-	-	-	-	-	-	-	-	-	-	intergenic	-
DMR	chr1:144496796-144497203	408	7	0.822	0.698	-0.124	16.609	non	non	0.855	0.808	0.792	0.733	0.779	0.815	0.955	0.819	0.86	0.692	0.689	0.722	0.737	0.848	0.877	0.78	0.821	0.834	-	-	-	-	-	-	-	-	-	-	-	-	-	intergenic	-
DMR	chr1:14474224-14474536	313	4	0.79	0.666	-0.124	8.912	inter	non	0.756	0.806	0.851	0.863	0.595	0.66	0.488	0.742	0.592	0.59	0.724	0.658	0.588	0.68	0.529	0.735	0.611	0.647	0	-	-	-	-	-	-	-	-	0	-	0	0.667	intergenic	-
DMR	chr1:144816882-144817387	506	7	0.946	0.848	-0.098	19.491	inter	non	0.959	0.95	0.932	0.903	0.934	0.964	0.822	0.888	0.847	0.861	0.87	0.808	0.94	0.849	0.778	0.928	0.947	0.932	-	0.667	-	0	0	0.031	0	-	0	-	-	0	0	intergenic	-
DMR	chr1:14482233-14482821	589	18	0.827	0.938	0.112	-49.489	non	non	0.86	0.825	0.802	0.974	0.968	0.967	0.94	0.655	0.973	0.935	0.949	0.935	0.946	0.951	0.95	0.926	0.937	0.919	0.056	0.771	0.375	0	0.75	0.2	0	0.5	0	-	0.833	0	0.5	intergenic	-
DMR	chr1:144953676-144954398	723	21	0.041	0.143	0.102	-63.108	non	non	0.022	0.045	0.019	0.054	0.079	0.047	0.037	0.033	0.016	0.136	0.163	0.092	0.103	0.086	0.029	0.023	0.02	0.093	0	0	0	0	0	0	0	0.538	0	0	0	0	0.029	exon,genebody,transcript	ENSMUSG00000101049,Gm8856,processed_pseudogene	-
DMR	chr1:144954607-144955029	423	6	0.069	0.207	0.138	-19.754	non	non	0.028	0.068	0.035	0.107	0.117	0.146	0.102	0.173	0.085	0.205	0.291	0.15	0.122	0.167	0.179	0.056	0.045	0.185	0	-	0	-	-	-	-	-	-	-	-	-	0.05	intergenic	-
DMR	chr1:144988078-144988696	619	13	0.336	0.559	0.224	-46.825	non	non	0.337	0.346	0.306	0.913	0.848	0.868	0.778	0.77	0.821	0.594	0.528	0.558	0.886	0.826	0.827	0.781	0.783	0.764	0.2	0.333	0	-	0	-	-	-	0	0.267	0.357	-	0.5	intergenic	-
DMR	chr1:145079682-145079950	269	5	0.732	0.871	0.138	-14.04	non	non	0.761	0.832	0.629	0.857	0.81	0.718	0.636	0.706	0.781	0.909	0.885	0.854	0.804	0.617	0.735	0.805	0.619	0.598	0.067	-	-	-	1	0	0.067	0.5	-	0	-	0	0.278	intergenic	-
DMR	chr1:145162481-145162841	361	4	0.797	0.671	-0.126	8.986	non	non	0.787	0.842	0.797	0.708	0.845	0.818	0.687	0.809	0.654	0.685	0.656	0.739	0.848	0.661	0.705	0.737	0.843	0.781	0	-	0	0	-	-	-	-	-	-	-	-	-	intergenic	-
DMR	chr1:145523676-145524050	375	4	0.85	0.699	-0.151	11.779	trans	non	0.92	0.823	0.793	0.717	0.915	0.714	0.804	0.555	0.959	0.75	0.687	0.731	0.838	0.641	0.637	0.587	0.694	0.933	0	-	-	-	-	-	-	-	0	-	-	-	-	intergenic	-
DMR	chr1:145806640-145807971	1332	25	0.365	0.572	0.207	-83.785	non	non	0.343	0.432	0.314	0.672	0.702	0.41	0.153	0.34	0.267	0.536	0.586	0.596	0.518	0.44	0.334	0.477	0.293	0.265	0	0	0	0	0.595	0	0.048	0.744	0	0	1	0	0	intergenic	-
DMR	chr1:145959239-145959606	368	5	0.77	0.649	-0.121	11.494	non	non	0.761	0.745	0.808	0.514	0.594	0.584	0.466	0.735	0.399	0.613	0.71	0.683	0.608	0.473	0.508	0.577	0.587	0.389	-	-	-	-	-	-	-	-	-	-	-	-	-	intergenic	-
DMR	chr1:145962952-145963683	732	6	0.815	0.608	-0.206	24.875	non	non	0.807	0.801	0.809	0.45	0.527	0.553	0.444	0.537	0.411	0.558	0.605	0.643	0.567	0.464	0.466	0.445	0.563	0.341	-	-	-	0.1	-	-	0	0.5	-	-	-	0	0	intergenic	-
DMR	chr1:145965680-145966291	612	22	0.293	0.77	0.476	-168.049	non	non	0.165	0.357	0.342	0.628	0.732	0.664	0.678	0.605	0.647	0.741	0.742	0.8	0.563	0.716	0.705	0.57	0.527	0.622	0.6	-	-	0	0	-	0.333	0.5	-	0	-	-	0.32	intergenic	-
DMR	chr1:146112954-146113211	258	7	0.54	0.69	0.15	-15.75	non	non	0.509	0.443	0.545	0.582	0.591	0.561	0.534	0.567	0.549	0.656	0.626	0.766	0.541	0.52	0.544	0.584	0.508	0.512	0.2	0.667	0.25	-	1	0	0.5	1	0.25	-	-	-	-	intergenic	-
DMR	chr1:146153952-146154918	967	16	0.407	0.789	0.382	-101.556	non	non	0.337	0.448	0.428	0.744	0.799	0.714	0.687	0.642	0.725	0.792	0.749	0.83	0.732	0.716	0.747	0.673	0.709	0.641	0	0.5	-	-	-	-	0	0.655	0	0	0	0	0	intergenic	-
DMR	chr1:146155869-146156570	702	4	0.829	0.676	-0.153	12.569	non	non	0.796	0.841	0.858	0.62	0.683	0.641	0.8	0.636	0.786	0.678	0.697	0.682	0.719	0.658	0.667	0.605	0.714	0.646	1	-	-	-	-	-	-	-	-	-	-	-	-	intergenic	-
DMR	chr1:146197820-146198315	496	13	0.631	0.791	0.161	-34.394	non	non	0.584	0.591	0.52	0.666	0.639	0.892	0.887	0.804	0.637	0.776	0.699	0.87	0.778	0.793	0.8	0.643	0.799	0.644	0	-	1	-	-	-	-	-	-	-	-	-	-	intergenic	-
DMR	chr1:146303490-146303587	98	4	0.645	0.5	-0.145	8.464	non	non	0.583	0.65	0.658	0.544	0.478	0.565	0.485	0.524	0.583	0.429	0.518	0.481	0.473	0.52	0.521	0.474	0.451	0.59	-	-	-	-	-	0	-	-	-	-	-	-	0.2	intergenic	-
DMR	chr1:146311514-146311631	118	5	0.877	0.774	-0.103	10.462	inter	non	0.853	0.903	0.889	0.842	0.874	0.758	0.739	0.795	0.818	0.73	0.838	0.784	0.767	0.702	0.767	0.8	0.81	0.872	-	-	-	-	-	-	-	-	-	-	-	-	-	intergenic	-
DMR	chr1:146312031-146312121	91	4	0.43	0.286	-0.144	8.121	non	non	0.495	0.402	0.5	0.224	0.259	0.251	0.303	0.451	0.282	0.362	0.339	0.259	0.316	0.196	0.25	0.391	0.242	0.28	-	-	-	0	0.785	-	-	-	-	0.084	0	-	-	intergenic	-
DMR	chr1:146416795-146417356	562	8	0.496	0.309	-0.187	23.504	non	non	0.451	0.461	0.496	0.395	0.448	0.446	0.537	0.386	0.442	0.223	0.367	0.318	0.428	0.53	0.421	0.379	0.365	0.493	-	0.75	0	-	-	0	0.045	0.667	0	-	1	0	0.089	intergenic	-
DMR	chr1:146424091-146424350	260	8	0.131	0.244	0.113	-18.797	non	non	0.082	0.092	0.132	0.058	0.079	0.129	0.104	0.053	0.088	0.226	0.263	0.236	0.076	0.222	0.097	0.089	0.076	0.204	-	1	-	-	-	-	0	-	-	-	-	-	0.729	transcript,genebody,intron	ENSMUSG00000099964,Gm29514,lncRNA	-
DMR	chr1:146482085-146482483	399	9	0.55	0.391	-0.159	22.253	non	non	0.497	0.623	0.513	0.511	0.554	0.553	0.247	0.271	0.408	0.306	0.355	0.453	0.608	0.477	0.459	0.378	0.225	0.461	0.133	0.775	-	0	0.775	0	0	-	0	-	-	0.1	0	transcript,genebody,exon,intron	ENSMUSG00000099964,Gm29514,lncRNA;ENSMUSG00000102403,Gm38187,TEC	-;-
DMR	chr1:146869185-146869618	434	11	0.696	0.875	0.179	-32.391	non	non	0.732	0.772	0.69	0.859	0.88	0.847	0.617	0.448	0.657	0.929	0.907	0.911	0.891	0.864	0.835	0.595	0.652	0.527	0	-	-	-	0	0	0.05	-	-	-	-	-	0	transcript,genebody,intron	ENSMUSG00000035131,Brinp3,protein_coding	-
DMR	chr1:146869718-146870242	525	6	0.473	0.679	0.206	-18.735	non	non	0.408	0.529	0.471	0.534	0.57	0.573	0.269	0.255	0.326	0.72	0.727	0.682	0.597	0.564	0.612	0.421	0.42	0.353	-	0.5	-	-	-	-	-	-	-	-	-	-	0	transcript,genebody,intron	ENSMUSG00000035131,Brinp3,protein_coding	-
DMR	chr1:146874234-146874682	449	4	0.958	0.889	-0.069	9.368	non	non	0.978	0.983	0.94	0.938	0.859	0.876	0.837	0.919	0.907	0.896	0.897	0.926	0.934	0.928	0.95	0.894	0.849	0.878	0.2	-	-	-	-	-	-	-	-	-	-	0	0	transcript,genebody,intron	ENSMUSG00000035131,Brinp3,protein_coding	-
DMR	chr1:146901374-146901559	186	4	0.1	0.188	0.088	-8.203	non	non	0.062	0.124	0.126	0.106	0.119	0.064	0.141	0.043	0.028	0.236	0.127	0.198	0.101	0.133	0.126	0.049	0	0.087	-	-	0	-	-	-	-	0.5	-	-	0.6	0	0	transcript,genebody,CDS,exon,three_prime_utr	ENSMUSG00000035131,Brinp3,protein_coding	-
DMR	chr1:147094091-147094361	271	4	0.963	0.891	-0.072	9.832	trans	non	0.961	0.965	0.986	0.908	0.913	0.895	0.83	0.876	0.879	0.894	0.913	0.951	0.936	0.782	0.881	0.878	0.834	0.785	-	-	-	-	-	-	-	-	-	-	-	-	-	intergenic	-
DMR	chr1:147215066-147215207	142	6	0.407	0.569	0.162	-13.444	trans	inter-hyper	0.395	0.384	0.391	0.395	0.457	0.514	0.397	0.329	0.37	0.524	0.539	0.591	0.588	0.542	0.579	0.429	0.506	0.345	0.5	1	0	-	-	0	0	1	0	-	0.808	0	0	intergenic	-
DMR	chr1:147680243-147680582	340	5	0.662	0.527	-0.135	10.671	non	non	0.663	0.67	0.668	0.477	0.469	0.631	0.334	0.343	0.249	0.52	0.549	0.505	0.534	0.326	0.55	0.406	0.39	0.37	0	-	-	0	0	0	0	0	0	0.1	0.667	0	-	intergenic	-
DMR	chr1:147988798-147989605	808	29	0.419	0.872	0.454	-239.229	non	non	0.366	0.451	0.407	0.867	0.899	0.808	0.842	0.808	0.802	0.915	0.829	0.883	0.822	0.856	0.837	0.806	0.814	0.801	0.118	-	0.667	0	-	-	0	0.5	-	-	-	-	0	promoter	ENSMUSG00000101973,Gm29516,processed_pseudogene	-
DMR	chr1:148080023-148080238	216	5	0.871	0.69	-0.18	16.213	non	non	0.849	0.845	0.907	0.516	0.703	0.627	0.55	0.631	0.683	0.72	0.73	0.622	0.53	0.706	0.412	0.73	0.738	0.635	-	-	-	-	-	-	-	-	-	-	-	-	-	intergenic	-
DMR	chr1:148257332-148257567	236	4	0.314	0.434	0.121	-8.255	non	non	0.254	0.366	0.319	0.69	0.504	0.627	0.615	0.539	0.594	0.381	0.49	0.41	0.569	0.538	0.584	0.701	0.764	0.502	0	-	-	-	0	0	0.2	-	-	-	-	0	0	intergenic	-
DMR	chr1:148436882-148437047	166	4	0.436	0.315	-0.121	7.966	non	inter-hypo	0.427	0.504	0.385	0.435	0.415	0.452	0.237	0.201	0.181	0.301	0.203	0.359	0.36	0.377	0.281	0.203	0.231	0.221	-	-	-	-	-	0.084	0	1	-	-	-	0	0	intergenic	-
DMR	chr1:148543357-148544306	950	6	0.854	0.728	-0.126	14.715	non	non	0.825	0.821	0.883	0.865	0.843	0.804	0.865	0.752	0.886	0.687	0.734	0.75	0.835	0.757	0.883	0.962	0.837	0.885	-	-	-	-	-	-	-	-	-	-	-	-	-	intergenic	-
DMR	chr1:14865273-14865813	541	9	0.624	0.476	-0.148	21.726	non	non	0.607	0.751	0.648	0.828	0.586	0.762	0.778	0.878	0.69	0.518	0.561	0.378	0.675	0.726	0.683	0.676	0.752	0.688	-	-	0	-	-	0	0	0.5	-	-	0.75	-	0.5	exon,genebody,transcript	ENSMUSG00000082193,Rpl5-ps1,processed_pseudogene	-
DMR	chr1:148854741-148854942	202	9	0.937	0.846	-0.091	19.816	non	non	0.934	0.957	0.924	0.871	0.892	0.874	0.757	0.796	0.784	0.804	0.824	0.895	0.921	0.894	0.822	0.865	0.8	0.76	-	-	-	-	1	-	0	-	0	-	0.667	0	0.333	intergenic	-
DMR	chr1:14920015-14920262	248	8	0.073	0.182	0.109	-21.129	non	non	0.079	0.051	0.051	0.11	0.094	0.085	0.045	0.106	0.046	0.224	0.12	0.193	0.067	0.276	0.113	0.024	0.019	0.057	0	0	0	-	0.5	0	-	1	-	0	-	0	-	intergenic	-
DMR	chr1:14966214-14966388	175	5	0.828	0.705	-0.123	11.121	inter	inter-hypo	0.808	0.877	0.876	0.882	0.915	0.854	0.832	0.871	0.857	0.741	0.694	0.788	0.786	0.772	0.816	0.862	0.847	0.952	-	-	-	-	-	0	-	-	-	-	-	-	-	intergenic	-
DMR	chr1:149737931-149738197	267	4	0.95	0.88	-0.069	8.812	non	non	0.977	0.982	0.966	0.934	0.918	0.953	0.992	0.976	0.95	0.877	0.877	0.916	0.903	0.911	0.922	0.945	0.977	0.935	-	-	0	0	-	-	0	-	-	-	-	0	0.2	intergenic	-
DMR	chr1:14981453-14981700	248	5	0.808	0.657	-0.15	14.509	non	non	0.822	0.793	0.793	0.667	0.683	0.595	0.651	0.699	0.838	0.642	0.635	0.648	0.834	0.784	0.784	0.825	0.593	0.585	0	0.75	0	0	-	0	-	0	0	-	0.5	-	0	intergenic	-
DMR	chr1:149850336-149850465	130	4	0.936	0.852	-0.084	9.123	non	inter-hypo	0.951	0.936	0.93	0.931	0.923	0.942	0.934	0.875	0.938	0.907	0.805	0.825	0.865	0.848	0.902	0.963	0.991	0.791	-	-	-	0	-	-	-	-	0.036	-	1	0	-	genebody,transcript,intron	ENSMUSG00000056220,Pla2g4a,protein_coding	mmu-miR-377/543
DMR	chr1:14990251-14990489	239	4	0.962	0.885	-0.078	9.903	non	non	1	0.942	0.991	0.958	0.975	0.97	0.938	1	0.944	0.927	0.9	0.879	0.963	0.95	0.979	1	0.888	0.775	-	-	-	-	-	-	-	-	-	-	-	-	-	intergenic	-
DMR	chr1:14995130-14995877	748	6	0.765	0.9	0.135	-16.817	non	non	0.673	0.828	0.752	0.886	0.802	0.757	0.662	0.733	0.804	0.882	0.86	0.887	0.78	0.763	0.74	0.774	0.701	0.684	-	-	-	0	0	0	-	-	-	0	-	0	0.167	intergenic	-
DMR	chr1:150147688-150147969	282	6	0.654	0.445	-0.209	19.364	non	non	0.707	0.585	0.797	0.581	0.456	0.64	0.786	0.545	0.6	0.361	0.366	0.461	0.41	0.667	0.603	0.391	0.61	0.501	-	-	-	-	-	0	-	0	-	-	-	-	-	intergenic	-
DMR	chr1:15017451-15018226	776	7	0.724	0.559	-0.165	15.794	trans	non	0.687	0.689	0.66	0.589	0.577	0.56	0.485	0.676	0.653	0.599	0.525	0.389	0.613	0.454	0.466	0.479	0.455	0.551	0	0.222	0	0.037	1	0	0	-	-	0	-	0	0.033	promoter	ENSMUSG00000088159,Gm26345,snoRNA	-
DMR	chr1:150337871-150338916	1046	30	0.649	0.93	0.281	-162.659	non	non	0.672	0.803	0.509	0.927	0.926	0.879	0.864	0.883	0.907	0.936	0.937	0.92	0.908	0.942	0.896	0.887	0.849	0.79	0.595	0.615	0.75	0.417	0.625	0.375	0.091	0.626	0.547	0.516	0.629	0.166	0.531	genebody,transcript,intron	ENSMUSG00000099447,2310030A07Rik,lncRNA	-
DMR	chr1:150341358-150341537	180	5	0.973	0.853	-0.12	14.626	non	non-hypo	1	1	0.926	0.824	0.94	0.929	0.967	1	0.95	0.855	0.879	0.832	0.956	0.823	0.95	0.919	0.877	0.82	-	-	-	-	0.75	-	-	-	-	-	-	-	0.416	genebody,transcript,intron	ENSMUSG00000099447,2310030A07Rik,lncRNA	-
DMR	chr1:150459133-150459254	122	5	0.943	0.846	-0.096	12.005	non	non	0.946	0.982	0.917	0.702	0.729	0.797	0.571	0.695	0.589	0.876	0.866	0.772	0.831	0.814	0.742	0.747	0.843	0.544	0	0.675	0	0	0	0	-	-	-	-	-	-	-	transcript,genebody,intron	ENSMUSG00000006014,Prg4,protein_coding	-
DMR	chr1:151037428-151037661	234	4	0.973	0.912	-0.061	8.464	non	non	1	0.978	0.991	0.972	0.979	0.988	1	1	0.866	0.919	0.874	0.957	1	0.982	0.971	0.968	0.968	0.945	0	1	1	-	-	-	-	-	-	-	-	-	1	intergenic	-
DMR	chr1:151096126-151096399	274	9	0.778	0.542	-0.235	37.901	non	non	0.764	0.856	0.737	0.638	0.677	0.647	0.723	0.704	0.674	0.525	0.531	0.541	0.66	0.521	0.563	0.657	0.721	0.737	-	-	-	-	-	-	-	0	-	-	1	-	0	intergenic	-
DMR	chr1:151236217-151237052	836	18	0.589	0.402	-0.187	55.687	non	non	0.573	0.554	0.547	0.573	0.614	0.521	0.364	0.546	0.62	0.37	0.392	0.394	0.6	0.428	0.379	0.596	0.548	0.618	0.033	1	0	0	0.333	0	0	0.357	0	0	0.667	0	0.208	intergenic	-
DMR	chr1:151287514-151287795	282	10	0.733	0.591	-0.142	23.417	non	non	0.737	0.758	0.727	0.817	0.772	0.81	0.84	0.822	0.947	0.417	0.638	0.626	0.836	0.743	0.841	0.835	0.797	0.864	0	1	-	0	0	0	0	-	0	-	-	0	0	intergenic	-
DMR	chr1:151517557-151517801	245	10	0.088	0.216	0.128	-26.022	non	non	0.02	0.053	0.075	0.026	0	0.079	0.076	0.098	0.017	0.286	0.271	0.132	0.115	0.281	0.009	0.081	0	0.112	-	0	-	0	-	-	0	0.1	-	0	0	0	-	intergenic	-
DMR	chr1:151520644-151521017	374	14	0.155	0.275	0.12	-30.327	non	non	0.103	0.236	0.126	0.201	0.164	0.258	0.15	0.155	0.178	0.216	0.317	0.27	0.313	0.143	0.208	0.257	0.24	0.141	0.556	0.732	0	0.436	0.4	0	0.095	0.803	0	0.523	0.841	0.051	0.712	exon,genebody,transcript	ENSMUSG00000100551,Gm19503,processed_pseudogene	-
DMR	chr1:15152413-15152592	180	9	0.34	0.486	0.146	-22.193	non	non	0.366	0.35	0.29	0.293	0.257	0.422	0.31	0.151	0.314	0.504	0.484	0.541	0.324	0.361	0.339	0.34	0.325	0.178	0	-	-	-	-	-	0	-	0	-	-	-	0	intergenic	-
DMR	chr1:151676874-151677259	386	11	0.371	0.221	-0.151	29.22	non	non	0.304	0.465	0.372	0.498	0.406	0.307	0.852	0.318	0.794	0.169	0.198	0.277	0.359	0.595	0.369	0.406	0.219	0.779	0	0.667	-	-	0.8	-	-	-	-	0	0.5	-	0	genebody,transcript,intron,exon	ENSMUSG00000026483,Fam129a,protein_coding	mmu-miR-129/378/409/485
DMR	chr1:152155555-152155985	431	14	0.422	0.259	-0.163	40.215	non	non	0.389	0.509	0.356	0.399	0.426	0.424	0.222	0.335	0.54	0.177	0.275	0.258	0.532	0.252	0.221	0.575	0.411	0.387	0	-	0	0	-	-	0	-	-	0	-	-	0	intergenic	-
DMR	chr1:152164885-152165389	505	11	0.905	0.774	-0.132	32.481	non	non	0.921	0.9	0.912	0.864	0.953	0.95	0.888	0.89	0.934	0.827	0.816	0.725	0.908	0.908	0.776	0.921	0.919	0.869	0	0.3	0	0	0	0	-	1	0	0	0.438	0	0	intergenic	-
DMR	chr1:152258137-152258647	511	13	0.92	0.807	-0.113	36.07	inter	non	0.91	0.929	0.96	0.942	0.966	0.823	0.912	0.832	0.915	0.728	0.847	0.86	0.838	0.814	0.742	0.859	0.823	0.95	0	0.8	0	0	0.5	0	0	0.5	0	-	0.722	0	-	intergenic	-
DMR	chr1:152617660-152618091	432	10	0.975	0.918	-0.057	21.715	non	non	0.974	0.992	0.98	0.966	0.942	0.977	0.969	0.947	0.981	0.951	0.91	0.912	0.962	0.992	0.984	0.968	0.954	0.968	0	0.4	0	0	0.905	0	0.233	-	0.189	0	0.776	0	0.211	transcript,genebody,intron	ENSMUSG00000026482,Rgl1,protein_coding	mmu-miR-19/3064
DMR	chr1:152669580-152669828	249	6	0.971	0.91	-0.061	12.701	non	non	0.975	0.984	0.976	0.906	0.928	0.993	0.981	0.963	0.964	0.909	0.882	0.95	0.976	0.908	0.975	0.98	0.979	0.986	0	0.633	0	0.067	0.833	0.062	0.262	0.75	-	0	0.333	0	-	transcript,genebody,intron	ENSMUSG00000026482,Rgl1,protein_coding	mmu-miR-19/3064
DMR	chr1:152730538-152731068	531	28	0.529	0.316	-0.213	90.151	non	non	0.436	0.557	0.607	0.239	0.265	0.229	0.235	0.199	0.173	0.473	0.278	0.216	0.41	0.185	0.19	0.229	0.194	0.18	0	0.125	0	0	0.428	0.064	0	0.4	0	0	0.25	0	0	transcript,genebody,exon,promoter,intron	ENSMUSG00000026482,Rgl1,protein_coding;ENSMUSG00000080950,Gm7278,processed_pseudogene;ENSMUSG00000099868,Gm28792,lncRNA	mmu-miR-19/3064;-;-
DMR	chr1:153201286-153201741	456	14	0.922	0.84	-0.082	29.804	non	non	0.935	0.936	0.924	0.945	0.976	0.889	0.951	0.908	0.945	0.798	0.892	0.863	0.916	0.918	0.952	0.94	0.938	0.965	0	-	-	0	0	-	-	0.875	-	-	-	0	0.029	intergenic	-
DMR	chr1:153281464-153281662	199	5	0.837	0.925	0.088	-11.645	non	non	0.876	0.808	0.819	0.861	0.935	0.949	0.96	0.946	0.927	0.909	0.918	0.949	0.893	0.843	0.858	0.988	0.956	0.929	-	0.875	-	-	-	-	0	-	-	-	-	-	-	genebody,transcript,intron	ENSMUSG00000026478,Lamc1,protein_coding	mmu-miR-181/199/24/376/377/433
DMR	chr1:153581483-153581917	435	9	0.696	0.497	-0.2	27.647	non	non	0.739	0.755	0.616	0.539	0.756	0.69	0.523	0.611	0.416	0.398	0.504	0.62	0.606	0.597	0.467	0.557	0.659	0.657	-	1	-	-	-	-	-	-	-	-	1	-	-	intergenic	-
DMR	chr1:153602183-153602584	402	11	0.95	0.859	-0.091	27.929	non	non	0.973	0.967	0.922	0.876	0.902	0.913	0.877	0.896	0.858	0.828	0.831	0.907	0.88	0.88	0.931	0.896	0.918	0.871	0	-	-	0	-	-	0	-	0	0	0.167	-	0	intergenic	-
DMR	chr1:153680532-153680990	459	9	0.049	0.153	0.104	-25.191	non	non	0.019	0.039	0.026	0.261	0.145	0.104	0.014	0.024	0	0.118	0.169	0.089	0.09	0.126	0.012	0.021	0.009	0.073	0	-	-	0	0	-	0	-	0	-	-	0	-	genebody,transcript,intron	ENSMUSG00000042671,Rgs8,protein_coding	mmu-miR-322/218/221/222/299/377/379/411/542/let-7/98
DMR	chr1:153753934-153754642	709	24	0.622	0.453	-0.169	68.633	non	non	0.583	0.606	0.626	0.381	0.38	0.201	0.06	0.312	0.15	0.539	0.447	0.298	0.468	0.458	0.27	0.642	0.37	0.094	0.013	0	-	0	0	0	0	0.696	0	0	0	0	0	transcript,genebody,intron,exon,CDS	ENSMUSG00000066800,Rnasel,protein_coding	mmu-miR-146/19
DMR	chr1:153846386-153846815	430	9	0.623	0.759	0.136	-22.692	non	non	0.592	0.62	0.613	0.861	0.894	0.861	0.756	0.818	0.778	0.78	0.729	0.752	0.831	0.861	0.897	0.842	0.874	0.769	0	0.75	0	0	0.75	0.1	-	-	-	-	1	-	1	intergenic	-
DMR	chr1:153855377-153855607	231	9	0.088	0.203	0.115	-22.387	non	non	0.053	0.072	0.055	0.088	0.035	0.053	0.032	0.045	0.01	0.106	0.28	0.165	0.184	0.053	0.041	0.056	0.021	0.012	0	-	-	-	0	-	-	0.438	0	-	-	0	0.25	transcript,genebody,intron	ENSMUSG00000045968,Teddm2,protein_coding	mmu-miR-493
DMR	chr1:154242595-154243602	1008	31	0.743	0.952	0.21	-133.781	non	non	0.597	0.915	0.741	0.919	0.906	0.881	0.958	0.817	0.949	0.958	0.945	0.963	0.899	0.888	0.835	0.911	0.842	0.942	0.157	0.661	-	0	-	-	0.404	0.592	0.5	-	-	-	-	genebody,transcript,intron	ENSMUSG00000099933,4930452N14Rik,lncRNA	-
DMR	chr1:154310254-154310516	263	8	0.944	0.855	-0.089	17.957	non	non	0.909	0.976	0.977	0.897	0.933	0.932	0.877	0.881	0.955	0.846	0.871	0.896	0.94	0.862	0.858	0.949	0.957	0.891	0.541	-	-	-	0	0	0	0.75	0	-	0.5	-	0.5	promoter	ENSMUSG00000064860,n-R5s220,rRNA	-
DMR	chr1:154416489-154416966	478	17	0.442	0.252	-0.19	54.083	inter	non	0.482	0.394	0.402	0.477	0.679	0.644	0.303	0.498	0.504	0.153	0.248	0.254	0.509	0.508	0.255	0.457	0.489	0.564	0.341	0.125	0	0	-	0	0	-	0	0.242	0.5	0	0.333	transcript,genebody,intron	ENSMUSG00000004110,Cacna1e,protein_coding	mmu-miR-129/136/148/152/322/24/379/411/382/485/874/let-7/98
DMR	chr1:154744763-154744924	162	9	0.077	0.17	0.093	-19.729	non	non	0.006	0.062	0.121	0.059	0.083	0.125	0.016	0.046	0	0.163	0.193	0.184	0.137	0.063	0.016	0.03	0.012	0.01	0	1	-	0	0	-	-	0.857	-	-	0.75	0	-	genebody,transcript,intron	ENSMUSG00000004110,Cacna1e,protein_coding	mmu-miR-129/136/148/152/322/24/379/411/382/485/874/let-7/98
DMR	chr1:154914064-154914484	421	8	0.061	0.167	0.106	-22.35	non	non	0.004	0.091	0.052	0.049	0.019	0.176	0.086	0.01	0.024	0.11	0.173	0.196	0.063	0.132	0.01	0.007	0.008	0.115	0.325	0.69	0	0	1	-	0.1	0.65	-	0	0.786	-	0	intergenic	-
DMR	chr1:15520229-15520757	529	10	0.832	0.7	-0.132	25.932	non	non	0.856	0.799	0.823	0.759	0.838	0.744	0.685	0.741	0.762	0.755	0.655	0.727	0.874	0.752	0.712	0.727	0.674	0.709	0	0.512	-	0	0.5	0	0	0.333	0.5	0	0.8	0	0	transcript,genebody,intron	ENSMUSG00000092083,Kcnb2,protein_coding	mmu-miR-129/181/19/218/224/26/299/3064/376/382/409/433/493/503/543
DMR	chr1:155512356-155512899	544	15	0.393	0.226	-0.168	42.806	non	non	0.354	0.396	0.444	0.326	0.344	0.35	0.205	0.206	0.396	0.179	0.284	0.182	0.414	0.273	0.221	0.373	0.297	0.31	0	0.55	0	-	0.283	-	0	0.778	0	0	0.679	0	0.029	intergenic	-
DMR	chr1:155533629-155533916	288	4	0.964	0.868	-0.096	11.638	non	non	0.976	0.985	0.946	0.937	1	0.85	0.952	0.945	1	0.838	0.84	0.906	0.946	0.806	0.943	1	0.962	0.901	-	1	0	-	-	-	0	-	-	-	-	-	-	intergenic	-
DMR	chr1:155753818-155754239	422	9	0.55	0.415	-0.135	20.592	trans	non	0.6	0.61	0.45	0.665	0.59	0.698	0.812	0.647	0.932	0.423	0.316	0.456	0.663	0.656	0.438	0.51	0.752	0.849	-	0.5	0	0	0.208	0	-	-	-	-	0.5	0	-	intergenic	-
DMR	chr1:155784352-155785036	685	15	0.839	0.938	0.099	-37.974	non	non	0.897	0.779	0.801	0.81	0.828	0.974	0.872	0.872	0.795	0.933	0.948	0.938	0.937	0.817	0.919	0.844	0.846	0.668	0	0	0	0	0	0	0	0	0	0	-	0	0	genebody,transcript,intron	ENSMUSG00000033684,Qsox1,protein_coding	mmu-miR-485/423
DMR	chr1:155795512-155795926	415	13	0.971	0.862	-0.109	43.181	non	non	0.997	0.962	0.981	0.825	0.851	0.887	0.775	0.792	0.823	0.804	0.902	0.862	0.87	0.801	0.907	0.928	0.861	0.649	0	0.6	0	0	0.25	0	0.017	0.7	0	-	0.8	0	0.548	genebody,transcript,intron	ENSMUSG00000033684,Qsox1,protein_coding	mmu-miR-485/423
DMR	chr1:155833918-155834919	1002	15	0.765	0.592	-0.173	45.866	inter	inter-hypo	0.763	0.798	0.754	0.873	0.806	0.747	0.76	0.717	0.889	0.555	0.581	0.615	0.744	0.571	0.64	0.796	0.78	0.85	0	0.333	0	0	0.825	0.667	0	0.639	0	0	0.862	0	0.333	genebody,transcript,intron	ENSMUSG00000102558,Gm37571,lncRNA	-
DMR	chr1:156082595-156083209	615	12	0.359	0.545	0.186	-33.828	non	non	0.202	0.342	0.368	0.266	0.423	0.225	0.084	0.181	0.229	0.433	0.582	0.512	0.244	0.404	0.292	0.435	0.385	0.184	-	0.5	-	0	-	-	0	0.429	0	-	0.5	0	-	genebody,transcript,intron	ENSMUSG00000015484,Fam163a,protein_coding	mmu-miR-125/181/485
DMR	chr1:156107690-156108099	410	11	0.724	0.59	-0.134	23.626	non	non	0.773	0.783	0.696	0.739	0.725	0.757	0.682	0.825	0.686	0.623	0.575	0.672	0.745	0.712	0.654	0.733	0.696	0.685	0	-	-	0	0	0	0	0	0	0	0	0	0.2	genebody,transcript,intron	ENSMUSG00000015484,Fam163a,protein_coding	mmu-miR-125/181/485
DMR	chr1:156108374-156109235	862	19	0.353	0.204	-0.149	49.42	trans	non	0.368	0.406	0.254	0.585	0.576	0.556	0.753	0.759	0.825	0.209	0.146	0.203	0.58	0.429	0.373	0.517	0.522	0.797	0	0.056	-	0	0	0	0	0	0	-	1	0	0	genebody,transcript,intron	ENSMUSG00000015484,Fam163a,protein_coding	mmu-miR-125/181/485
DMR	chr1:156492759-156493144	386	5	0.981	0.93	-0.052	10.501	non	non	0.985	0.992	0.99	0.982	0.933	0.988	0.948	1	0.955	0.932	0.928	0.935	0.956	0.986	0.98	0.98	0.983	0.982	-	1	-	-	-	-	0	0.75	-	-	1	0	0.611	intergenic	-
DMR	chr1:15651862-15652487	626	13	0.49	0.276	-0.214	45.54	non	non	0.559	0.391	0.547	0.256	0.131	0.176	0.094	0.181	0.171	0.291	0.333	0.204	0.192	0.223	0.084	0.171	0.071	0.171	0.024	0.2	0	0	0	0	0.044	0.333	0	0	0.5	0	0	transcript,genebody,intron	ENSMUSG00000092083,Kcnb2,protein_coding	mmu-miR-129/181/19/218/224/26/299/3064/376/382/409/433/493/503/543
DMR	chr1:156726890-156727517	628	23	0.938	0.79	-0.148	78.716	non	non	0.908	0.959	0.959	0.891	0.925	0.886	0.633	0.877	0.828	0.752	0.824	0.821	0.932	0.891	0.905	0.923	0.97	0.748	0	0.667	0.114	-	0.608	0	0.01	0.929	0.02	0	0.682	0.016	0	intergenic	-
DMR	chr1:156761458-156761804	347	11	0.922	0.817	-0.105	28.397	non	non	0.915	0.909	0.964	0.772	0.771	0.764	0.619	0.721	0.588	0.868	0.745	0.839	0.679	0.616	0.81	0.77	0.855	0.581	0	0.4	0	0	-	0	0	-	0	-	0.25	-	0.022	intergenic	-
DMR	chr1:156779838-156780606	769	20	0.618	0.346	-0.271	90.187	non	non	0.737	0.574	0.536	0.528	0.447	0.434	0.116	0.265	0.254	0.394	0.339	0.293	0.485	0.277	0.279	0.294	0.38	0.332	0	-	0	-	-	-	-	-	-	-	1	0	-	intergenic	-
DMR	chr1:156798498-156798728	231	5	0.958	0.892	-0.066	10.485	non	non	0.978	0.951	0.927	0.922	1	0.923	0.944	0.929	0.965	0.903	0.871	0.87	0.934	0.877	0.947	0.961	0.972	0.854	-	-	-	0	-	0	-	0.667	-	-	1	-	-	intergenic	-
DMR	chr1:156969339-156969733	395	10	0.83	0.668	-0.162	30.148	non	non	0.846	0.828	0.833	0.425	0.459	0.319	0.182	0.252	0.349	0.567	0.755	0.683	0.559	0.301	0.295	0.438	0.286	0.169	-	-	-	-	0	0	-	0	0	-	-	-	0.5	intergenic	-
DMR	chr1:156986721-156986973	253	6	0.958	0.891	-0.067	12.139	non	non	0.97	0.972	0.955	0.979	0.947	0.961	0.983	0.982	1	0.87	0.93	0.875	0.948	0.904	0.935	0.966	0.967	1	-	-	0	-	-	-	0	1	-	-	1	-	-	genebody,transcript,intron	ENSMUSG00000101768,Gm28694,lncRNA	-
DMR	chr1:157079501-157079751	251	4	0.793	0.686	-0.107	8.168	non	non	0.85	0.758	0.761	0.534	0.424	0.503	0.161	0.692	0.129	0.694	0.678	0.602	0.516	0.359	0.389	0.675	0.561	0.468	0	0.361	-	-	0	0	0	0	0	0	0.75	0	0	intergenic	-
DMR	chr1:15710687-15710930	244	4	0.072	0.166	0.094	-9.713	non	non	0.07	0.054	0.057	0.024	0.157	0.088	0.015	0.017	0	0.251	0.179	0.079	0.023	0.172	0.022	0.034	0.015	0	0	0.472	0	0	-	0.042	0	0.75	0	0	0	0	0	transcript,genebody,CDS,exon	ENSMUSG00000092083,Kcnb2,protein_coding	mmu-miR-129/181/19/218/224/26/299/3064/376/382/409/433/493/503/543
DMR	chr1:157444978-157445220	243	7	0.611	0.478	-0.133	14.029	trans	non	0.659	0.694	0.505	0.759	0.878	0.639	0.873	0.824	0.917	0.446	0.461	0.467	0.753	0.536	0.615	0.759	0.686	0.939	0	0.375	0	0	0	0	0	1	-	-	-	0	-	intergenic	-
DMR	chr1:157506711-157506819	109	5	0.96	0.874	-0.086	11.598	non	non	0.952	0.987	0.961	1	0.915	0.936	0.893	0.884	0.945	0.898	0.877	0.862	0.976	0.947	0.922	0.917	0.974	0.888	0.167	0	-	-	-	-	-	-	-	-	-	0	0	genebody,transcript,promoter,exon,five_prime_utr,intron	ENSMUSG00000087093,Gm15486,lncRNA;ENSMUSG00000026589,Sec16b,protein_coding	-;mmu-miR-199/let-7/98
DMR	chr1:157621755-157621946	192	14	0.152	0.264	0.112	-29.195	non	non	0.123	0.119	0.154	0.183	0.126	0.259	0.122	0.25	0.128	0.342	0.219	0.193	0.196	0.329	0.206	0.178	0.121	0.169	1	-	-	0	-	-	-	-	-	-	-	-	-	promoter	ENSMUSG00000103962,Gm38213,processed_pseudogene	-
DMR	chr1:157904978-157905140	163	4	0.97	0.888	-0.081	10.145	non	non	0.975	0.983	0.962	0.811	0.791	0.824	0.74	0.841	0.701	0.923	0.867	0.904	0.807	0.747	0.739	0.814	0.911	0.695	-	-	-	-	-	0	-	-	-	-	-	-	-	intergenic	-
DMR	chr1:157973556-157973768	213	4	0.948	0.876	-0.071	8.255	non	non	0.973	0.939	0.943	0.832	0.843	0.863	0.698	0.95	0.66	0.857	0.864	0.907	0.853	0.852	0.917	0.869	0.907	0.727	-	-	-	-	-	0	0	-	-	-	-	0	-	genebody,transcript,intron	ENSMUSG00000102789,Gm38256,TEC	-
DMR	chr1:158466578-158467066	489	6	0.971	0.913	-0.058	13.487	non	non	0.977	0.962	0.977	0.869	0.903	0.865	0.826	0.894	0.833	0.914	0.884	0.935	0.863	0.89	0.868	0.897	0.934	0.798	0	1	-	0	-	-	-	-	-	-	0.75	0	0	transcript,genebody,intron	ENSMUSG00000026587,Astn1,protein_coding	mmu-miR-181
DMR	chr1:15852711-15853365	655	5	0.966	0.905	-0.061	10.719	non	non	0.974	0.945	0.98	0.942	0.973	0.96	0.982	0.978	1	0.899	0.893	0.936	0.965	0.911	0.947	0.984	0.965	0.975	0	-	-	-	1	0	-	-	-	-	-	-	1	promoter,exon,genebody,transcript	ENSMUSG00000104379,Gm37509,TEC;ENSMUSG00000032719,Sbspon,protein_coding	-;mmu-miR-146
DMR	chr1:159363227-159363605	379	5	0.913	0.754	-0.158	15.366	trans	non	0.96	0.861	0.939	0.873	0.944	0.857	0.938	0.9	0.919	0.856	0.697	0.803	0.916	0.762	0.829	0.791	0.75	1	-	-	-	-	-	-	-	-	-	-	-	-	-	intergenic	-
DMR	chr1:159460055-159461548	1494	23	0.24	0.524	0.284	-113.49	non	non	0.183	0.261	0.222	0.494	0.455	0.586	0.666	0.483	0.583	0.504	0.496	0.567	0.467	0.768	0.695	0.692	0.578	0.639	0	0	0	0	0.575	0	0	0	-	0	0.25	-	0.067	intergenic	-
DMR	chr1:15954215-15954398	184	6	0.969	0.861	-0.108	17.722	trans	non	0.977	0.975	0.975	0.86	0.927	0.948	0.901	0.979	0.9	0.919	0.886	0.808	0.805	0.894	0.775	0.825	0.959	0.873	-	-	-	-	-	-	-	-	-	-	-	-	-	intergenic	-
DMR	chr1:15955917-15956231	315	15	0.633	0.939	0.306	-87.586	non	non	0.55	0.737	0.63	0.903	0.872	0.873	0.909	0.807	0.804	0.948	0.964	0.931	0.884	0.891	0.863	0.821	0.822	0.849	-	-	-	-	-	0	0	-	-	-	-	0	0	intergenic	-
DMR	chr1:159714328-159714624	297	16	0.871	0.951	0.08	-35.151	non	non	0.884	0.849	0.883	0.968	0.983	0.957	0.867	0.902	0.928	0.962	0.955	0.954	0.915	0.932	0.91	0.94	0.898	0.966	0	1	0.333	0	0	0	0	-	-	-	0	-	0	genebody,transcript,intron	ENSMUSG00000015829,Tnr,protein_coding	mmu-miR-221/222
DMR	chr1:160246481-160246686	206	4	0.98	0.924	-0.056	8.72	non	non	0.984	0.991	0.987	0.938	0.971	0.977	1	1	1	0.959	0.937	0.888	1	0.973	1	0.975	1	0.971	-	0.833	-	-	0.833	-	-	-	-	-	-	-	0.833	transcript,genebody,intron	ENSMUSG00000026721,Rabgap1l,protein_coding	mmu-miR-221/222
DMR	chr1:160826048-160826726	679	10	0.957	0.882	-0.075	22.794	non	non	0.947	0.972	0.954	0.853	0.904	0.845	0.747	0.91	0.819	0.877	0.875	0.873	0.876	0.878	0.872	0.834	0.804	0.771	-	1	-	0.05	0.5	-	0.067	0	-	-	-	-	0	intergenic	-
DMR	chr1:160986602-160986997	396	9	0.654	0.482	-0.171	22.075	non	non	0.717	0.712	0.65	0.545	0.422	0.527	1	0.633	0.468	0.446	0.574	0.502	0.696	0.667	0.603	0.66	0.591	0.617	0	0	-	0	-	-	0	0	-	-	-	0	0	genebody,transcript,intron,exon	ENSMUSG00000026715,Serpinc1,protein_coding;ENSMUSG00000103222,Gm37729,TEC	mmu-miR-136/378/299/455;-
DMR	chr1:161155252-161155371	120	6	0.973	0.899	-0.074	13.748	non	non	0.993	0.979	0.963	0.95	0.953	1	0.958	0.972	0.968	0.931	0.862	0.907	0.991	0.971	0.967	0.968	0.98	0.974	-	0	-	-	-	-	0	-	0	-	-	-	-	transcript,genebody,intron,CDS,exon,stop_codon,three_prime_utr	ENSMUSG00000044835,Ankrd45,protein_coding;ENSMUSG00000049160,Tex50,protein_coding	mmu-miR-199/423;-
DMR	chr1:161182272-161182712	441	16	0.927	0.82	-0.107	41.177	non	non	0.904	0.921	0.964	0.823	0.858	0.767	0.744	0.757	0.635	0.777	0.884	0.777	0.736	0.784	0.726	0.883	0.87	0.779	-	0.341	0	-	-	0	0	0	-	0	0.833	-	0	transcript,genebody,intron,exon	ENSMUSG00000102817,Gm6185,transcribed_unprocessed_pseudogene	-
DMR	chr1:161218622-161218885	264	6	0.964	0.896	-0.067	13.619	inter	non	0.994	0.956	0.965	0.794	0.836	0.842	0.667	0.752	0.644	0.896	0.88	0.906	0.724	0.814	0.718	0.786	0.823	0.676	-	1	-	0	-	0	0	-	-	-	-	-	-	transcript,genebody,intron	ENSMUSG00000102817,Gm6185,transcribed_unprocessed_pseudogene	-
DMR	chr1:162074858-162075308	451	17	0.505	0.366	-0.139	39.382	non	non	0.507	0.457	0.485	0.542	0.507	0.489	0.534	0.48	0.602	0.386	0.343	0.312	0.571	0.466	0.405	0.427	0.425	0.611	0	0.905	0	0	-	0	0	1	0	-	-	0.01	0.033	transcript,genebody,intron	ENSMUSG00000040265,Dnm3,protein_coding	mmu-miR-218/3064
DMR	chr1:162120095-162120929	835	32	0.755	0.935	0.18	-128.729	non	non	0.804	0.797	0.679	0.975	0.976	0.932	0.92	0.717	0.996	0.932	0.921	0.967	0.97	0.91	0.98	0.915	0.939	0.978	-	0.236	-	0	0.5	-	0.02	0	-	-	-	0	0	transcript,genebody,intron	ENSMUSG00000040265,Dnm3,protein_coding	mmu-miR-218/3064
DMR	chr1:162135387-162135806	420	10	0.902	0.798	-0.104	24.502	non	non	0.908	0.897	0.919	0.937	0.847	0.964	0.906	0.919	0.98	0.73	0.897	0.756	0.914	0.944	0.827	0.931	0.896	0.935	0	0.25	-	-	-	-	-	0.928	0	-	1	0	0	transcript,genebody,intron	ENSMUSG00000040265,Dnm3,protein_coding	mmu-miR-218/3064
DMR	chr1:162184497-162185049	553	12	0.657	0.488	-0.168	30.607	non	non	0.547	0.773	0.627	0.735	0.635	0.713	0.767	0.805	0.805	0.438	0.462	0.525	0.769	0.671	0.578	0.691	0.736	0.799	0	0	-	0	0	0	0	0	0	-	-	0	0.058	transcript,genebody,intron	ENSMUSG00000040265,Dnm3,protein_coding	mmu-miR-218/3064
DMR	chr1:162207452-162207844	393	14	0.505	0.357	-0.147	34.849	non	non	0.446	0.57	0.498	0.48	0.749	0.675	0.587	0.594	0.723	0.316	0.375	0.352	0.538	0.639	0.528	0.645	0.694	0.514	0	-	-	0	-	0	0	-	-	-	0.5	-	0	transcript,genebody,intron	ENSMUSG00000040265,Dnm3,protein_coding	mmu-miR-218/3064
DMR	chr1:162248308-162248877	570	8	0.923	0.811	-0.112	21.752	non	non	0.923	0.972	0.938	0.965	0.937	0.933	0.951	0.974	0.95	0.849	0.784	0.794	0.931	0.978	0.962	0.954	0.931	1	-	1	0	-	-	-	-	-	-	-	-	0	-	transcript,genebody,intron	ENSMUSG00000040265,Dnm3,protein_coding	mmu-miR-218/3064
DMR	chr1:162426091-162426381	291	14	0.42	0.289	-0.131	30.637	inter	inter-hypo	0.351	0.465	0.406	0.323	0.432	0.362	0.226	0.39	0.38	0.252	0.359	0.196	0.259	0.224	0.175	0.317	0.189	0.45	0.333	0.167	0	0	0.333	0	0.057	0	-	0	0	0	0.125	genebody,transcript,intron	ENSMUSG00000040265,Dnm3,protein_coding	mmu-miR-218/3064
DMR	chr1:162648357-162648912	556	18	0.37	0.221	-0.149	49.12	non	non	0.298	0.44	0.35	0.395	0.372	0.29	0.173	0.273	0.174	0.11	0.273	0.216	0.447	0.31	0.238	0.438	0.311	0.523	0.5	0.2	0	0	0.375	0.12	0.015	0.5	0	0	0.491	0	0.546	genebody,transcript,intron,CDS,exon	ENSMUSG00000026697,Myoc,protein_coding;ENSMUSG00000091060,Myocos,protein_coding	mmu-miR-3064;-
DMR	chr1:162813235-162813614	380	9	0.829	0.623	-0.206	34.181	non	non	0.825	0.886	0.807	0.705	0.721	0.602	0.5	0.742	0.616	0.604	0.665	0.608	0.701	0.56	0.555	0.571	0.681	0.706	0	0.5	0	0	0.429	-	0	0.214	0	-	0.752	0	0	transcript,genebody,exon,five_prime_utr,intron	ENSMUSG00000026692,Fmo4,protein_coding	-
DMR	chr1:162858886-162859165	280	10	0.034	0.107	0.073	-22.1	non	non	0	0.021	0.007	0.105	0.101	0	0.02	0.029	0.009	0.071	0.07	0.152	0.02	0.168	0.01	0	0	0.019	0	-	-	-	0	-	-	-	-	-	1	-	-	genebody,transcript,intron	ENSMUSG00000040181,Fmo1,protein_coding	mmu-miR-376
DMR	chr1:162898418-162898733	316	6	0.89	0.794	-0.096	13.23	non	non	0.892	0.881	0.884	0.7	0.701	0.718	0.612	0.703	0.416	0.776	0.741	0.822	0.763	0.662	0.737	0.767	0.637	0.503	-	-	0	-	-	0	0	-	-	-	-	-	-	transcript,genebody,exon,five_prime_utr,intron	ENSMUSG00000040170,Fmo2,protein_coding	-
DMR	chr1:163018911-163019456	546	6	0.707	0.836	0.129	-14.931	non	non	0.577	0.75	0.538	0.767	0.788	0.761	0.753	0.697	0.78	0.841	0.823	0.748	0.796	0.697	0.68	0.82	0.566	0.678	-	-	-	-	-	-	-	-	-	-	-	-	-	genebody,transcript,intron	ENSMUSG00000103288,Gm37273,lncRNA	-
DMR	chr1:163518041-163518313	273	5	0.832	0.692	-0.14	12.547	non	non	0.837	0.95	0.79	0.709	0.742	0.744	0.553	0.681	0.536	0.757	0.67	0.738	0.697	0.67	0.686	0.71	0.699	0.523	-	-	-	-	-	0	-	0.5	0	0	0.8	-	0	intergenic	-
DMR	chr1:163558586-163558835	250	9	0.773	0.653	-0.12	19.953	non	non	0.737	0.825	0.766	0.647	0.537	0.65	0.605	0.682	0.756	0.544	0.649	0.708	0.763	0.78	0.509	0.709	0.668	0.695	-	-	-	-	-	-	-	-	-	-	-	-	-	intergenic	-
DMR	chr1:163812352-163813272	921	24	0.863	0.973	0.11	-72.537	non	non	0.869	0.914	0.839	0.985	0.974	0.949	0.933	0.947	1	0.963	0.99	0.982	0.899	0.931	0.942	0.973	0.898	1	0.333	0.75	0.333	-	-	-	0	0.6	0	-	1	0.5	-	genebody,transcript,intron	ENSMUSG00000026585,Kifap3,protein_coding	mmu-miR-26/181/3064
DMR	chr1:165017991-165018289	299	8	0.7	0.535	-0.165	22.048	inter	non	0.702	0.739	0.694	0.589	0.591	0.507	0.269	0.406	0.237	0.473	0.599	0.55	0.447	0.42	0.319	0.535	0.468	0.383	0	-	-	0	-	-	0	-	0	0	-	0	0.056	intergenic	-
DMR	chr1:165021367-165021700	334	7	0.926	0.804	-0.122	19.623	non	non	0.989	0.845	0.938	0.759	0.767	0.728	0.707	0.759	0.711	0.795	0.803	0.795	0.67	0.704	0.831	0.7	0.768	0.734	-	-	-	0	-	-	-	-	0	-	-	-	0	intergenic	-
DMR	chr1:165084730-165084978	249	7	0.848	0.75	-0.098	14.963	non	non	0.887	0.806	0.882	0.7	0.78	0.738	0.45	0.624	0.461	0.705	0.779	0.689	0.61	0.643	0.401	0.735	0.699	0.658	0	-	0	0	1	0.05	0	-	0	0	0.95	0	0	genebody,transcript,intron	ENSMUSG00000102408,4930568G15Rik,lncRNA	-
DMR	chr1:165433264-165433556	293	4	0.887	0.777	-0.11	9.793	inter	inter-hypo	0.906	0.9	0.84	0.776	0.682	0.714	0.493	0.666	0.625	0.797	0.756	0.794	0.557	0.649	0.588	0.687	0.51	0.608	-	-	-	-	-	-	-	-	-	-	-	-	-	transcript,genebody,intron	ENSMUSG00000026571,Dcaf6,protein_coding	mmu-miR-300/381
DMR	chr1:165580235-165581019	785	23	0.654	0.838	0.184	-75.726	non	non	0.587	0.747	0.632	0.835	0.789	0.886	0.807	0.614	1	0.812	0.823	0.861	0.839	0.912	0.958	0.79	0.805	0.652	0	0	0	-	-	0	0	0	0	-	0.625	0	-	intergenic	-
DMR	chr1:165758923-165759897	975	10	0.945	0.842	-0.103	23.767	non	non	0.937	0.973	0.911	0.914	0.9	0.909	0.5	0.916	0.8	0.778	0.83	0.809	0.833	0.928	0.875	0.833	0.919	0.479	-	-	-	-	-	-	-	-	-	-	-	-	-	intergenic	-
DMR	chr1:165772310-165772988	679	20	0.669	0.504	-0.165	54.438	non	non	0.679	0.736	0.643	0.399	0.45	0.445	0.328	0.449	0.415	0.614	0.447	0.502	0.632	0.425	0.363	0.342	0.437	0.539	0	0	-	0.02	0.5	0.071	0	0.5	0	0	0.667	0	1	genebody,transcript,intron	ENSMUSG00000040713,Creg1,protein_coding	mmu-miR-542
DMR	chr1:166098684-166099325	642	20	0.789	0.646	-0.143	53.073	non	non	0.749	0.816	0.838	0.879	0.864	0.791	0.619	0.827	0.702	0.673	0.594	0.688	0.836	0.771	0.762	0.732	0.799	0.664	0.014	0.556	0.017	0.013	0.5	0	0	0.562	0	0	0.749	-	0.037	exon,genebody,transcript,CDS,intron	ENSMUSG00000026564,Dusp27,protein_coding	mmu-miR-378/543
DMR	chr1:166100364-166100942	579	26	0.074	0.161	0.087	-57.615	non	non	0.004	0.068	0.101	0.077	0.024	0.029	0	0.055	0.004	0.132	0.163	0.139	0.091	0.02	0.048	0.002	0.003	0.126	0.011	0.456	0.035	0.033	0.604	0.014	0	0.249	0.014	0	0.546	0.009	0.114	exon,genebody,transcript,CDS,intron	ENSMUSG00000026564,Dusp27,protein_coding	mmu-miR-378/543
DMR	chr1:166103287-166103928	642	13	0.664	0.508	-0.156	30.035	inter	non	0.656	0.704	0.667	0.698	0.664	0.568	0.417	0.546	0.529	0.469	0.542	0.606	0.559	0.423	0.583	0.544	0.549	0.622	0	0.25	0	0.014	0.21	0	0	0.575	0	0	0.544	0	0	genebody,transcript,intron	ENSMUSG00000026564,Dusp27,protein_coding	mmu-miR-378/543
DMR	chr1:166158562-166159040	479	12	0.302	0.177	-0.125	29.466	non	non	0.27	0.323	0.383	0.336	0.359	0.254	0.843	0.276	0.902	0.176	0.118	0.203	0.352	0.224	0.357	0.333	0.365	0.829	0	-	0	-	-	-	0	0	-	-	-	-	-	genebody,transcript,intron	ENSMUSG00000000544,Gpa33,protein_coding	mmu-miR-485
DMR	chr1:166165708-166165854	147	6	0.363	0.212	-0.151	15.15	non	non-hypo	0.462	0.399	0.497	0.52	0.439	0.31	0.535	0.591	0.566	0.216	0.344	0.283	0.521	0.628	0.389	0.331	0.333	0.474	-	0.767	-	0	-	0	0	-	-	-	-	0	0.833	genebody,transcript,exon,three_prime_utr	ENSMUSG00000000544,Gpa33,protein_coding	mmu-miR-485
DMR	chr1:166517803-166519453	1651	28	0.659	0.797	0.138	-68.405	non	non	0.623	0.66	0.701	0.783	0.76	0.771	0.74	0.739	0.732	0.78	0.789	0.796	0.729	0.729	0.722	0.742	0.761	0.711	0.36	0.875	0	-	1	0.465	0	1	0	-	0.667	0	0.786	intergenic	-
DMR	chr1:166522112-166527842	5731	33	0.819	0.602	-0.217	127.848	non	non	0.84	0.812	0.812	0.664	0.634	0.668	0.751	0.582	0.665	0.587	0.612	0.608	0.62	0.602	0.602	0.648	0.62	0.668	0	-	-	-	-	-	0	0	0	-	1	-	-	intergenic	-
DMR	chr1:166530753-166531561	809	6	0.798	0.621	-0.177	21.373	non	inter-hypo	0.81	0.818	0.777	0.625	0.569	0.602	0.417	0.66	0.476	0.612	0.651	0.631	0.553	0.498	0.549	0.571	0.585	0.428	-	-	-	0	-	-	-	-	-	-	-	-	-	intergenic	-
DMR	chr1:166535775-166536048	274	4	0.753	0.608	-0.145	9.165	non	non	0.869	0.721	0.788	0.801	0.77	0.724	0.723	0.613	0.834	0.595	0.714	0.688	0.728	0.599	0.703	0.772	0.775	0.774	0	-	-	-	-	-	0	0	-	-	-	-	-	intergenic	-
DMR	chr1:166536936-166537402	467	7	0.632	0.472	-0.16	17.045	inter	inter-hypo	0.637	0.536	0.64	0.643	0.558	0.577	0.314	0.562	0.281	0.422	0.5	0.43	0.455	0.408	0.443	0.516	0.424	0.286	-	-	-	-	-	-	-	-	-	-	-	-	-	intergenic	-
DMR	chr1:166539422-166540032	611	6	0.807	0.615	-0.191	21.437	non	non	0.824	0.817	0.814	0.754	0.748	0.756	0.938	0.752	0.845	0.669	0.692	0.596	0.776	0.819	0.846	0.9	0.903	0.8	-	-	-	-	-	-	-	-	-	-	-	-	-	intergenic	-
DMR	chr1:166542892-166543368	477	5	0.689	0.514	-0.175	14.038	trans	non	0.737	0.564	0.62	0.752	0.551	0.664	1	0.564	0.782	0.359	0.498	0.482	0.522	0.469	0.672	0.64	0.664	0.652	-	-	-	-	-	-	-	-	-	-	-	-	-	intergenic	-
DMR	chr1:166549562-166550066	505	6	0.84	0.711	-0.129	14.197	non	non	0.854	0.798	0.88	0.774	0.708	0.685	0.9	0.698	0.799	0.733	0.746	0.712	0.671	0.639	0.697	0.722	0.805	0.764	-	-	-	-	-	-	-	-	-	-	-	-	-	intergenic	-
DMR	chr1:166604523-166605993	1471	5	0.814	0.633	-0.181	12.92	non	non	0.89	0.72	0.86	0.839	0.773	0.769	0.958	0.79	0.928	0.551	0.766	0.61	0.914	0.849	0.625	0.844	1	1	-	-	-	-	-	-	-	-	-	-	-	-	-	intergenic	-
DMR	chr1:166711436-166711618	183	4	0.807	0.666	-0.141	9.147	non	non	0.865	0.796	0.913	0.787	0.784	0.902	0.951	0.726	0.928	0.749	0.705	0.693	0.796	0.719	0.703	0.808	0.77	0.944	0	-	0	-	0.9	-	-	-	-	-	-	-	0	intergenic	-
DMR	chr1:167115196-167115434	239	4	0.945	0.852	-0.093	10.224	non	non	0.974	0.95	0.908	0.701	0.833	0.702	0.485	0.66	0.486	0.879	0.783	0.852	0.758	0.717	0.686	0.773	0.774	0.462	-	-	-	-	-	0	0	0.1	-	-	-	0	-	intergenic	-
DMR	chr1:167182205-167182842	638	10	0.904	0.793	-0.111	26.286	non	non	0.905	0.935	0.871	0.775	0.73	0.774	0.659	0.782	0.687	0.754	0.806	0.811	0.702	0.713	0.722	0.802	0.736	0.788	0	-	-	-	-	-	0	-	0	-	0	0	-	intergenic	-
DMR	chr1:167197001-167197691	691	32	0.85	0.961	0.112	-95.208	non	non	0.827	0.951	0.796	0.924	0.953	0.954	0.906	0.932	0.875	0.961	0.974	0.962	0.922	0.942	0.967	0.928	0.935	0.885	0.53	0.275	-	-	0.692	-	0.041	-	0.193	0.083	0.562	0.008	0.168	intergenic	-
DMR	chr1:167273369-167273893	525	15	0.96	0.864	-0.096	38.863	non	non	0.982	0.957	0.941	0.906	0.896	0.869	0.819	0.901	0.846	0.888	0.812	0.906	0.897	0.787	0.944	0.883	0.887	0.844	0	0.481	-	0	0.5	0	0.045	0.667	-	0	0	0	-	genebody,transcript,intron	ENSMUSG00000026558,Uck2,protein_coding	mmu-miR-125/351/199/409/493
DMR	chr1:167340194-167340561	368	44	0.171	0.291	0.12	-96.556	non	non	0.166	0.138	0.15	0.207	0.124	0.071	0.023	0.077	0.047	0.348	0.288	0.188	0.188	0.121	0.111	0.069	0.005	0.097	0.004	0.004	0	0.033	0	-	0.096	0.039	0	0.1	0	0	0	promoter,exon,genebody,transcript	ENSMUSG00000088246,Gm25911,miRNA	-
DMR	chr1:16749237-16749796	560	8	0.924	0.77	-0.154	26.807	non	non	0.909	0.965	0.981	0.931	0.939	0.912	0.925	0.908	0.91	0.783	0.772	0.821	0.938	0.911	0.857	0.941	0.955	0.89	0	0.5	-	-	1	0	0	0	-	0	0.5	0	-	intergenic	-
DMR	chr1:167605806-167606119	314	8	0.709	0.558	-0.152	18.928	non	non	0.675	0.784	0.779	0.85	0.763	0.731	1	0.727	1	0.639	0.516	0.589	0.838	0.821	0.669	0.698	0.707	0.919	0	0	-	-	-	-	0.02	-	-	-	-	-	0	genebody,transcript,intron	ENSMUSG00000015843,Rxrg,protein_coding	-
DMR	chr1:167627233-167627801	569	23	0.668	0.451	-0.217	75.133	trans	non	0.64	0.794	0.599	0.577	0.845	0.698	0.9	0.711	0.941	0.501	0.368	0.523	0.79	0.509	0.585	0.727	0.559	1	-	0	-	0	-	0	-	-	0	-	0	0	0	genebody,transcript,intron,CDS,exon	ENSMUSG00000015843,Rxrg,protein_coding	-
DMR	chr1:167638010-167638438	429	14	0.458	0.315	-0.143	31.844	inter	inter-hypo	0.41	0.544	0.405	0.445	0.386	0.531	0.081	0.438	0.231	0.306	0.301	0.308	0.375	0.183	0.295	0.303	0.282	0.165	0.025	0	-	-	0.04	0.024	0.067	-	-	0	-	0	0	genebody,transcript,intron	ENSMUSG00000015843,Rxrg,protein_coding	-
DMR	chr1:167874598-167875055	458	4	0.948	0.866	-0.082	9.468	non	non	0.98	0.951	0.924	0.864	0.921	0.929	0.938	0.956	0.927	0.894	0.866	0.836	0.827	0.843	0.979	0.962	0.94	0.972	0	1	0	-	1	0	0	-	0	-	1	0	0	intergenic	-
DMR	chr1:167878648-167878994	347	11	0.91	0.808	-0.103	25.298	non	non	0.932	0.862	0.93	0.78	0.864	0.899	0.833	0.827	1	0.749	0.843	0.835	0.863	0.889	0.843	0.884	0.946	1	0	-	0	0	-	-	0	-	-	-	0.75	-	0.729	intergenic	-
DMR	chr1:167994590-167995264	675	10	0.783	0.628	-0.155	27.542	non	non-hypo	0.668	0.839	0.809	0.635	0.543	0.602	0.649	0.663	0.651	0.594	0.621	0.619	0.744	0.638	0.617	0.585	0.591	0.552	-	-	-	-	-	-	0	-	-	-	-	-	-	intergenic	-
DMR	chr1:168241438-168241817	380	12	0.867	0.732	-0.135	33.202	trans	non	0.88	0.867	0.883	0.804	0.89	0.882	0.74	0.932	0.884	0.641	0.757	0.747	0.772	0.85	0.723	0.804	0.777	0.789	0	0.46	-	0	-	-	0	0	0.5	0	-	0	0.1	genebody,transcript,intron	ENSMUSG00000052534,Pbx1,protein_coding	mmu-miR-125/351/129/148/152/181/19/26/300/381/382/503/542/543/let-7/98
DMR	chr1:16828952-16829097	146	7	0.599	0.732	0.133	-16.14	non	non	0.545	0.589	0.586	0.861	1	0.829	0.731	0.911	0.941	0.813	0.636	0.713	0.789	0.812	0.923	0.699	0.855	0.745	-	-	-	-	-	-	-	-	-	-	-	-	-	intergenic	-
DMR	chr1:168356897-168358321	1425	38	0.794	0.554	-0.24	150.435	non	non	0.719	0.853	0.81	0.541	0.603	0.565	0.298	0.45	0.562	0.467	0.582	0.548	0.645	0.348	0.211	0.635	0.433	0.46	0.25	0	0	0	0.167	0	0	0	0	0	0	0	0.028	genebody,transcript,intron	ENSMUSG00000052534,Pbx1,protein_coding	mmu-miR-125/351/129/148/152/181/19/26/300/381/382/503/542/543/let-7/98
DMR	chr1:168475941-168476264	324	11	0.075	0.172	0.096	-27.176	non	non	0.03	0.088	0.083	0.086	0.006	0.074	0.06	0.04	0.014	0.199	0.193	0.13	0.095	0.052	0.008	0.017	0.004	0.068	0	0.866	0	0	0.62	0	0	0.9	0	0	1	-	0.067	intergenic	-
DMR	chr1:168482387-168482655	269	7	0.732	0.853	0.121	-15.906	inter	non	0.66	0.725	0.766	0.682	0.736	0.561	0.64	0.803	0.648	0.771	0.902	0.842	0.778	0.802	0.667	0.651	0.726	0.768	-	-	-	-	-	-	-	-	-	-	1	-	-	intergenic	-
DMR	chr1:168493067-168493545	479	14	0.905	0.778	-0.127	39.781	non	non	0.94	0.86	0.903	0.92	0.93	0.919	0.888	0.801	0.85	0.708	0.8	0.786	0.935	0.795	0.773	0.868	0.878	0.871	0	0.4	0	-	0.75	0	-	0.929	-	0	1	0	0.125	intergenic	-
DMR	chr1:168620247-168621056	810	4	0.529	0.407	-0.122	8.995	trans	non	0.54	0.526	0.508	0.65	0.585	0.433	0.428	0.635	0.474	0.424	0.324	0.448	0.394	0.467	0.567	0.43	0.377	0.385	-	-	-	-	-	-	-	-	-	-	-	-	-	intergenic	-
DMR	chr1:168719523-168720973	1451	34	0.728	0.888	0.161	-117.413	non	non	0.611	0.8	0.757	0.903	0.869	0.959	0.936	0.837	0.854	0.885	0.88	0.898	0.908	0.923	0.925	0.881	0.91	0.925	0.092	0.5	0	-	0.333	0	0	0.343	0	0	0.647	0	0.135	intergenic	-
DMR	chr1:168991562-168992252	691	15	0.656	0.528	-0.128	32.727	non	non	0.632	0.681	0.692	0.624	0.561	0.487	0.662	0.484	0.501	0.539	0.559	0.475	0.429	0.613	0.524	0.661	0.523	0.744	-	0	-	-	-	-	0	-	-	-	-	0	0	intergenic	-
DMR	chr1:169076055-169076232	178	4	0.666	0.508	-0.158	10.119	non	non	0.653	0.745	0.705	0.451	0.527	0.454	0.497	0.699	0.499	0.361	0.396	0.545	0.492	0.539	0.499	0.557	0.697	0.74	-	-	-	0	0	0	-	-	-	-	-	-	0	intergenic	-
DMR	chr1:169076769-169077112	344	6	0.784	0.646	-0.138	14.465	non	non	0.884	0.762	0.882	0.761	0.795	0.711	0.73	0.591	0.692	0.669	0.668	0.749	0.835	0.627	0.625	0.752	0.71	0.76	-	-	-	-	-	-	-	-	-	0	0	0	-	intergenic	-
DMR	chr1:169113060-169113561	502	22	0.47	0.648	0.179	-62.986	non	non	0.365	0.498	0.535	0.975	0.964	0.944	0.866	0.925	0.954	0.632	0.646	0.652	0.962	0.886	0.914	0.927	0.879	0.92	0.25	0	0	-	0.583	-	0	-	0.333	0	0.818	-	0.029	intergenic	-
DMR	chr1:169292159-169293464	1306	18	0.83	0.691	-0.139	49.218	non	non	0.83	0.829	0.834	0.639	0.644	0.596	0.574	0.626	0.555	0.698	0.709	0.651	0.694	0.619	0.548	0.615	0.652	0.649	0.25	0.333	-	-	0.383	0	-	0	0	-	0.692	-	0	intergenic	-
DMR	chr1:169425535-169426305	771	17	0.63	0.912	0.282	-85.422	non	non	0.604	0.823	0.457	0.907	0.952	0.959	0.948	0.625	0.961	0.898	0.903	0.952	0.971	0.964	0.948	0.868	0.906	0.946	0.02	0.6	0	-	0	0	-	-	-	-	0	0	0	intergenic	-
DMR	chr1:169459424-169459665	242	7	0.572	0.399	-0.173	18.475	non	non	0.554	0.62	0.524	0.666	0.553	0.534	0.54	0.587	0.632	0.425	0.378	0.324	0.59	0.474	0.591	0.512	0.676	0.592	0	0	0	-	0.3	-	-	-	-	-	-	-	0	intergenic	-
DMR	chr1:169918957-169919193	237	5	0.03	0.104	0.074	-12.287	non	inter-hyper	0.036	0.01	0.008	0.025	0.025	0.073	0.023	0.052	0.05	0.129	0.144	0.105	0.112	0.085	0.092	0.029	0.039	0.065	-	-	-	-	-	-	0	-	-	-	-	-	0	intergenic	-
DMR	chr1:170011231-170011538	308	7	0.851	0.727	-0.125	18.295	non	non	0.812	0.94	0.811	0.907	0.916	0.956	0.789	0.839	0.968	0.732	0.712	0.662	0.876	0.904	0.771	0.836	0.897	0.905	0	0.751	-	0	0.75	0	0.056	0.622	0.033	0	0.25	0	0.745	transcript,genebody,intron	ENSMUSG00000026674,Ddr2,protein_coding	mmu-miR-199/181/218/26/28/381
DMR	chr1:170301963-170302232	270	10	0.716	0.591	-0.126	21.214	inter	non	0.642	0.8	0.71	0.702	0.735	0.703	0.369	0.378	0.797	0.521	0.572	0.633	0.729	0.573	0.291	0.601	0.581	0.739	0.125	-	0.046	0	-	0	0.024	-	0	0	0.583	0	0.25	genebody,transcript,promoter,intron	ENSMUSG00000102752,Gm7694,protein_coding;ENSMUSG00000038473,Nos1ap,protein_coding	-;mmu-miR-322
DMR	chr1:170599348-170599799	452	27	0.799	0.907	0.108	-66.581	non	non	0.729	0.853	0.773	0.877	0.941	0.899	0.68	0.562	0.906	0.888	0.959	0.865	0.939	0.92	0.822	0.873	0.791	0.781	0	0.8	0	-	0.554	-	0.04	0.751	0	0	0.691	0	0	intergenic	-
DMR	chr1:170636696-170636822	127	7	0.573	0.421	-0.152	16.613	inter	non	0.555	0.56	0.66	0.576	0.623	0.689	0.209	0.342	0.598	0.286	0.476	0.421	0.63	0.556	0.256	0.507	0.307	0.54	-	-	0	-	0	0	-	0	-	-	-	0	0.546	intergenic	-
DMR	chr1:170770582-170771232	651	18	0.583	0.393	-0.191	54.643	non	non	0.543	0.648	0.62	0.567	0.5	0.419	0.327	0.484	0.356	0.438	0.338	0.435	0.629	0.384	0.397	0.519	0.305	0.433	0	1	0	-	0	0.276	0	0	-	0	1	0	0.667	genebody,transcript,intron	ENSMUSG00000026663,Atf6,protein_coding	mmu-miR-125/351/199/322/378/874
DMR	chr1:170978030-170978305	276	6	0.938	0.853	-0.085	13.231	non	non	0.949	0.946	0.922	0.962	0.892	0.798	0.814	0.783	0.916	0.832	0.852	0.842	0.909	0.831	0.85	0.863	0.777	0.9	0.108	0	-	0.042	-	-	0	0	0	0	0.625	0	0.053	intergenic	-
DMR	chr1:171045970-171046039	70	4	0.497	0.319	-0.179	11.123	non	non-hypo	0.434	0.51	0.493	0.556	0.764	0.865	0.944	0.571	0.908	0.337	0.255	0.3	0.545	0.698	0.69	0.45	0.258	0.569	-	-	-	-	0.5	-	-	-	0	-	-	-	-	intergenic	-
DMR	chr1:171440050-171440405	356	5	0.954	0.85	-0.104	13.479	non	non	0.987	0.96	0.965	0.877	0.98	0.773	0.772	0.956	0.874	0.904	0.76	0.866	0.9	0.891	0.889	0.933	0.852	0.747	-	0	0	-	0	-	0	-	-	0	-	-	-	genebody,transcript,intron	ENSMUSG00000038235,F11r,protein_coding	-
DMR	chr1:171517839-171518384	546	9	0.728	0.882	0.155	-27.901	non	non	0.766	0.727	0.727	0.871	0.828	0.836	0.788	0.778	0.77	0.838	0.904	0.934	0.877	0.835	0.821	0.81	0.795	0.807	0.167	0.833	-	0.05	-	0	0	0.125	0	0	0.5	0.021	0	promoter,three_prime_utr,exon,genebody,transcript,stop_codon,CDS,intron	ENSMUSG00000038209,Itln1,protein_coding	mmu-miR-543
DMR	chr1:171613191-171613472	282	4	0.694	0.552	-0.142	9.802	non	non	0.698	0.666	0.817	0.547	0.554	0.552	0.36	0.506	0.428	0.58	0.564	0.482	0.633	0.424	0.506	0.415	0.582	0.538	0.028	-	0	-	0.75	0	0.061	0	0	0	-	0	0	intergenic	-
DMR	chr1:171730151-171730412	262	5	0.88	0.755	-0.126	14.158	non	non	0.915	0.848	0.876	0.761	0.808	0.737	0.706	0.759	0.66	0.701	0.802	0.775	0.772	0.767	0.713	0.798	0.739	0.704	1	-	-	-	-	-	-	-	-	-	0	-	-	exon,genebody,transcript,promoter	ENSMUSG00000104440,Gm19030,processed_pseudogene;ENSMUSG00000088291,Gm26412,snRNA	-;-
DMR	chr1:171761066-171761180	115	5	0.098	0.202	0.104	-11.592	non	non	0.017	0	0.04	0.047	0.146	0.055	0.012	0.033	0.046	0.4	0.218	0.147	0.062	0.239	0.067	0	0.04	0.213	0	0.5	-	0	0	0	-	0	-	-	-	0	0	intergenic	-
DMR	chr1:171868170-171868776	607	13	0.72	0.559	-0.161	35.045	trans	non	0.674	0.774	0.708	0.662	0.561	0.617	0.722	0.476	0.824	0.519	0.67	0.516	0.584	0.56	0.466	0.602	0.534	0.499	0	-	-	0	0	0	0	0.35	0.04	0	0.5	0	0	genebody,transcript,intron	ENSMUSG00000038147,Cd84,protein_coding	-
DMR	chr1:171880044-171880319	276	9	0.951	0.871	-0.08	19.907	inter	inter-hypo	0.986	0.96	0.942	0.953	0.843	0.879	0.813	0.83	0.747	0.808	0.906	0.878	0.83	0.771	0.753	0.851	0.783	0.849	-	-	-	-	0.714	-	-	-	-	-	0.762	0	-	genebody,transcript,intron	ENSMUSG00000038147,Cd84,protein_coding	-
DMR	chr1:171959304-171959960	657	4	0.985	0.936	-0.05	9.139	non	non	1	0.972	1	0.972	0.99	0.989	0.932	0.971	0.988	0.911	0.932	0.95	1	0.948	0.953	0.989	0.963	0.968	-	1	-	0	-	-	0	1	-	-	-	-	-	intergenic	-
DMR	chr1:172007517-172007887	371	10	0.465	0.31	-0.155	24.395	non	non	0.372	0.577	0.482	0.216	0.284	0.208	0.122	0.081	0.064	0.391	0.313	0.248	0.176	0.265	0.013	0.111	0.208	0.367	0	0.833	-	-	-	-	0	0.333	0	0	0.786	-	0	transcript,genebody,intron	ENSMUSG00000026556,Vangl2,protein_coding	mmu-miR-125/351/129/26/28/329/377/409/423/493/let-7/98
DMR	chr1:172012660-172013336	677	30	0.409	0.189	-0.22	119.075	non	non	0.435	0.331	0.405	0.133	0.101	0.278	0.089	0.217	0.126	0.274	0.141	0.146	0.169	0.226	0.177	0.182	0.065	0.21	0.003	0.167	0	0	0.389	-	0	0.565	0.05	0.007	0.566	0.006	0.015	transcript,genebody,CDS,exon,intron,start_codon,five_prime_utr	ENSMUSG00000026556,Vangl2,protein_coding	mmu-miR-125/351/129/26/28/329/377/409/423/493/let-7/98
DMR	chr1:172045594-172045812	219	8	0.916	0.816	-0.101	18.057	non	non	0.929	0.936	0.941	0.676	0.753	0.781	0.642	0.799	0.588	0.877	0.869	0.743	0.793	0.855	0.857	0.831	0.77	0.871	0	0	0	0	-	-	0	0	0	0	0.438	0	0	intergenic	-
DMR	chr1:172318535-172318823	289	12	0.377	0.519	0.142	-26.585	non	non	0.411	0.305	0.307	0.433	0.333	0.344	0.506	0.515	0.598	0.483	0.583	0.421	0.418	0.428	0.477	0.517	0.315	0.618	0.479	-	-	0.167	0	0	0.077	-	0	-	0	-	0.5	genebody,transcript,intron,promoter,CDS,exon	ENSMUSG00000038034,Igsf8,protein_coding;ENSMUSG00000038026,Kcnj9,protein_coding	-;mmu-miR-125/351/493/874
DMR	chr1:172356494-172357544	1051	23	0.686	0.478	-0.208	83.916	non	non	0.675	0.701	0.645	0.736	0.733	0.707	0.666	0.574	0.616	0.439	0.434	0.537	0.689	0.599	0.6	0.797	0.675	0.76	0	0	-	0	-	0	0	0	-	0	0	0	-	genebody,transcript,intron	ENSMUSG00000044708,Kcnj10,protein_coding	mmu-miR-181/409/493/874
DMR	chr1:172392133-172392566	434	18	0.634	0.505	-0.129	39.839	non	non	0.598	0.696	0.58	0.68	0.691	0.615	0.72	0.713	0.776	0.517	0.462	0.503	0.711	0.591	0.679	0.721	0.811	0.749	0	0	0	0	0.174	0	0	0.057	0.029	0	0.025	0.03	0.029	intergenic	-
DMR	chr1:172433379-172433759	381	9	0.776	0.633	-0.142	23.158	non	non	0.836	0.766	0.731	0.649	0.527	0.485	0.369	0.393	0.404	0.65	0.578	0.618	0.72	0.537	0.426	0.525	0.617	0.461	0	0.34	-	0.033	0.75	0	0	-	0	0	0.75	0	0.5	intergenic	-
DMR	chr1:172513756-172514399	644	18	0.717	0.524	-0.193	57.005	non	non	0.685	0.722	0.744	0.293	0.251	0.248	0.129	0.142	0.137	0.564	0.424	0.57	0.313	0.256	0.276	0.255	0.161	0.193	0.007	0.685	0	0	0.333	0	0	0.375	0	0	0.658	0	0.357	exon,genebody,transcript	ENSMUSG00000104351,Gm37125,TEC	-
DMR	chr1:172526401-172526990	590	23	0.241	0.119	-0.122	61.94	non	non	0.187	0.236	0.26	0.292	0.236	0.134	0.115	0.22	0.157	0.106	0.057	0.137	0.288	0.201	0.142	0.235	0.139	0.289	0	-	0.078	0	0.438	0	0	0.667	0	0	0	0	0	genebody,transcript,intron,exon,five_prime_utr	ENSMUSG00000026546,Cfap45,protein_coding	mmu-miR-322
DMR	chr1:172546294-172546548	255	5	0.89	0.774	-0.116	11.291	trans	inter-hypo	0.905	0.85	0.951	0.85	0.891	0.923	0.92	0.977	0.846	0.774	0.84	0.819	0.838	0.823	0.716	0.896	0.875	0.904	-	0.833	-	0	-	0	-	0.25	-	-	-	0	-	transcript,genebody,intron	ENSMUSG00000085184,4933439K11Rik,lncRNA	-
DMR	chr1:172590493-172590647	155	5	0.906	0.969	0.063	-10.666	inter	inter-hyper	0.932	0.895	0.879	0.859	0.866	0.879	0.954	0.975	0.98	1	0.96	0.976	0.956	0.969	0.985	0.976	0.976	0.936	0	0.5	0	-	-	0	0	0.5	-	-	-	0	0	genebody,transcript,exon,five_prime_utr,intron	ENSMUSG00000053318,Slamf8,protein_coding	mmu-miR-199/423
DMR	chr1:172741858-172742573	716	11	0.779	0.628	-0.151	30.628	non	non	0.768	0.821	0.793	0.707	0.584	0.658	0.699	0.655	0.591	0.675	0.611	0.624	0.709	0.726	0.67	0.559	0.662	0.742	0	-	-	0	0	-	0	-	-	0	0.5	0	0	genebody,transcript,intron	ENSMUSG00000037942,Crp,protein_coding	mmu-miR-485
DMR	chr1:172781295-172781752	458	8	0.889	0.786	-0.103	18.469	non	non	0.912	0.928	0.886	0.753	0.858	0.872	0.693	0.894	0.721	0.826	0.829	0.771	0.876	0.803	0.888	0.899	0.822	0.935	0	-	-	-	-	-	0	0.75	-	-	-	0	0	genebody,transcript,intron,promoter,exon	ENSMUSG00000037942,Crp,protein_coding;ENSMUSG00000102430,Gm38051,processed_pseudogene	mmu-miR-485;-
DMR	chr1:173162098-173162394	297	18	0.898	0.967	0.069	-38.052	non	non	0.88	0.897	0.901	0.901	0.905	0.831	0.774	0.735	0.82	0.967	0.974	0.976	0.873	0.865	0.821	0.859	0.753	0.764	0	0.345	-	0.083	-	-	0.242	0	-	-	0	0	0	intergenic	-
DMR	chr1:173259003-173259139	137	5	0.867	0.963	0.096	-10.729	non	non	0.845	0.838	0.925	0.833	0.695	0.878	0.914	0.897	0.825	1	0.967	0.967	0.838	0.833	0.901	0.808	0.694	1	-	-	-	-	-	-	-	-	-	-	-	-	-	intergenic	-
DMR	chr1:173443475-173443899	425	10	0.748	0.509	-0.239	36.898	non	non	0.789	0.742	0.728	0.507	0.279	0.235	0.272	0.233	0.134	0.551	0.521	0.461	0.314	0.266	0.281	0.285	0.161	0.352	0.167	1	0.084	0	0.6	-	0.22	0.333	-	0.071	-	0	0.844	genebody,transcript,intron	ENSMUSG00000037860,Aim2,protein_coding	-
DMR	chr1:17476286-17476523	238	4	0.976	0.858	-0.118	11.574	non	non	1	1	0.969	0.839	0.928	0.884	0.861	1	0.833	0.841	0.809	0.917	0.864	0.861	0.867	0.879	0.919	0.839	-	-	-	-	-	-	-	-	-	-	-	-	-	intergenic	-
DMR	chr1:174787238-174787981	744	27	0.735	0.96	0.225	-144.716	non	non	0.678	0.749	0.767	0.847	0.877	0.838	0.749	0.832	0.796	0.964	0.968	0.956	0.856	0.765	0.802	0.749	0.75	0.82	0.7	0	0	-	0	0	-	0.714	0	-	0.429	-	0.55	genebody,transcript,intron	ENSMUSG00000028354,Fmn2,protein_coding	-
DMR	chr1:174827310-174827667	358	9	0.743	0.608	-0.135	21.099	non	non	0.749	0.823	0.67	0.704	0.748	0.668	0.754	0.535	0.697	0.616	0.568	0.617	0.805	0.668	0.483	0.604	0.69	0.721	0	-	-	-	-	-	-	0.3	-	-	-	-	0	intergenic	-
DMR	chr1:175040091-175040532	442	7	0.293	0.441	0.148	-18.103	non	non	0.341	0.24	0.321	0.51	0.482	0.536	0.812	0.614	0.823	0.454	0.506	0.412	0.435	0.553	0.643	0.523	0.495	0.611	-	0.5	0	0.018	0	-	0.056	0.5	-	-	0.361	0.2	0	intergenic	-
DMR	chr1:175345034-175346022	989	34	0.502	0.908	0.406	-229.173	non	non	0.414	0.688	0.416	0.96	0.892	0.967	0.955	0.749	1	0.86	0.952	0.872	0.981	0.971	0.934	0.898	1	0.88	-	0	-	0	-	-	0	-	0	-	1	0	-	genebody,transcript,intron	ENSMUSG00000026527,Rgs7,protein_coding	-
DMR	chr1:175632289-175632671	383	14	0.981	0.918	-0.063	34.049	non	non	0.985	0.992	0.98	0.899	0.978	0.918	0.988	1	0.958	0.959	0.908	0.907	0.972	0.983	1	0.986	0.992	0.975	-	1	-	-	-	-	-	-	-	-	-	-	-	transcript,genebody,intron	ENSMUSG00000039783,Kmo,protein_coding	-
DMR	chr1:175816465-175817245	781	19	0.793	0.959	0.166	-73.569	non	non	0.8	0.825	0.771	0.969	0.983	0.964	0.962	0.96	0.99	0.983	0.973	0.931	0.958	0.929	0.979	0.958	0.962	0.955	0.185	0.2	0	-	0.357	0	0.014	-	0.217	0	0.5	0.042	0.228	intergenic	-
DMR	chr1:175920397-175920746	350	11	0.074	0.161	0.087	-23.783	non	non	0.006	0.077	0.108	0.194	0.068	0.052	0.02	0.029	0.052	0.161	0.174	0.111	0.172	0.191	0.019	0.038	0.014	0.119	0.01	0.57	-	0	-	0	0	0.5	0	0	0.604	0	0.017	exon,genebody,transcript,CDS	ENSMUSG00000104158,Gm38100,protein_coding	-
DMR	chr1:175978666-175978814	149	10	0.048	0.118	0.07	-20.697	non	non	0	0.056	0.029	0.131	0.109	0.055	0.005	0.006	0.007	0.122	0.091	0.174	0.117	0.048	0.011	0.011	0	0.043	0	-	-	0	0.333	0	0	-	-	-	1	0	0.25	transcript,genebody,exon,CDS,intron	ENSMUSG00000055214,Pld5,protein_coding;ENSMUSG00000078184,Rbm8a2,protein_coding	mmu-miR-136/218/221/222/409/503/let-7/98;-
DMR	chr1:176429820-176430047	228	10	0.054	0.152	0.097	-26.02	non	non	0.051	0.018	0.015	0.083	0.019	0.102	0.062	0	0.042	0.207	0.164	0.068	0.042	0.116	0.094	0	0.006	0.008	0	0.9	-	-	0	0	-	0.5	0.126	-	-	-	0.5	promoter	ENSMUSG00000104021,Gm36536,lncRNA	-
DMR	chr1:176724929-176725282	354	27	0.053	0.173	0.12	-76.157	non	non	0.012	0.003	0.085	0.019	0.108	0.069	0.009	0.077	0.097	0.131	0.156	0.215	0.037	0.158	0.014	0.086	0.07	0.071	0	0.5	-	0	-	-	0	1	0	0	-	-	0	intergenic	-
DMR	chr1:176866070-176866455	386	4	0.915	0.984	0.069	-10.064	non	non	0.93	0.909	0.932	1	0.972	1	1	0.989	1	0.977	1	0.99	0.976	0.958	1	0.97	0.903	0.969	-	-	-	0	-	0	-	-	0	-	-	-	1	transcript,genebody,intron	ENSMUSG00000026504,Sdccag8,protein_coding	mmu-miR-199/28/3064/329/376/382/455/493/542
DMR	chr1:176899612-176899892	281	20	0.819	0.958	0.139	-70.756	non	non	0.815	0.803	0.831	0.969	0.969	0.933	0.934	0.958	0.919	0.981	0.973	0.954	0.951	0.953	0.933	0.985	0.948	0.944	0.667	-	-	-	-	-	0.7	-	-	-	-	0	-	transcript,genebody,intron	ENSMUSG00000026504,Sdccag8,protein_coding	mmu-miR-199/28/3064/329/376/382/455/493/542
DMR	chr1:176954331-176954787	457	4	0.957	0.898	-0.059	9.123	non	non	0.961	0.982	0.955	0.939	0.958	0.925	0.952	0.957	0.979	0.889	0.875	0.943	0.922	0.943	0.96	0.956	0.957	0.93	0	-	-	-	-	0	1	-	-	-	-	-	1	transcript,genebody,intron	ENSMUSG00000026504,Sdccag8,protein_coding	mmu-miR-199/28/3064/329/376/382/455/493/542
DMR	chr1:177545533-177545951	419	8	0.868	0.747	-0.121	19.286	non	inter-hypo	0.872	0.887	0.916	0.822	0.826	0.804	0.766	0.839	0.915	0.795	0.634	0.838	0.738	0.778	0.718	0.868	0.893	0.88	0	0.633	-	0	0	0	0	0.75	0	-	-	-	0	intergenic	-
DMR	chr1:177623095-177623321	227	6	0.417	0.289	-0.128	13.047	non	non	0.455	0.463	0.399	0.237	0.243	0.268	0.222	0.257	0.309	0.262	0.374	0.287	0.456	0.254	0.229	0.203	0.25	0.33	0	0.167	-	0	-	0	0	0.25	-	-	0	0	0.267	intergenic	-
DMR	chr1:177642958-177643402	445	8	0.944	0.849	-0.095	20.422	non	inter-hypo	0.931	0.933	0.94	0.942	0.966	0.938	0.873	1	0.926	0.841	0.822	0.858	0.884	0.921	0.844	0.88	0.938	0.964	0.056	-	0	-	-	0	0	0.75	0.05	-	0.833	0	0.667	intergenic	-
DMR	chr1:17792850-17793366	517	18	0.519	0.811	0.293	-93.075	non	non	0.479	0.555	0.504	0.806	0.891	0.937	0.783	0.596	0.761	0.86	0.852	0.717	0.828	0.916	0.85	0.795	0.702	0.624	0	0.5	0	0	0	0	0	0.2	0	-	0.38	0	0.033	genebody,transcript,intron	ENSMUSG00000099895,Gm28153,lncRNA	-
DMR	chr1:178022887-178023378	492	7	0.99	0.878	-0.112	18.816	trans	non	1	1	0.994	0.922	0.981	0.962	0.952	0.94	1	0.888	0.959	0.856	0.827	0.877	0.972	0.925	0.901	0.917	-	-	-	-	-	-	-	-	-	-	-	-	-	transcript,genebody,intron	ENSMUSG00000091476,Catspere2,protein_coding	-
DMR	chr1:178034288-178034527	240	5	0.943	0.863	-0.08	11.297	non	non	0.941	0.964	0.922	0.933	0.965	0.913	0.906	0.955	0.97	0.848	0.882	0.859	0.939	0.868	0.945	0.965	0.888	0.918	-	-	-	-	-	-	-	-	-	-	-	-	-	transcript,genebody,intron	ENSMUSG00000091476,Catspere2,protein_coding	-
DMR	chr1:178095995-178096397	403	4	0.946	0.844	-0.103	10.83	non	non	0.932	0.961	0.954	0.964	0.962	0.983	0.952	0.93	0.971	0.768	0.875	0.877	0.946	0.937	0.884	0.902	0.964	0.924	-	-	-	0	-	-	-	-	0	-	-	-	1	transcript,genebody,intron	ENSMUSG00000091476,Catspere2,protein_coding	-
DMR	chr1:178143003-178143348	346	23	0.068	0.157	0.089	-50.543	non	non	0.015	0.064	0.052	0.036	0.019	0.015	0.061	0.1	0.008	0.107	0.176	0.15	0.062	0.076	0.069	0.004	0.013	0.005	0	0.45	0	-	0.333	0	0	0	0	0	0.6	0	0.125	transcript,genebody,promoter,intron,exon	ENSMUSG00000091476,Catspere2,protein_coding;ENSMUSG00000102493,Gm8010,unprocessed_pseudogene	-;-
DMR	chr1:178400077-178400657	581	7	0.852	0.745	-0.106	14.956	non	non	0.858	0.869	0.85	0.753	0.739	0.679	0.803	0.764	0.936	0.698	0.694	0.81	0.815	0.849	0.765	0.724	0.769	0.835	0.625	0.267	-	-	0.5	0	0	-	-	-	0	0	-	intergenic	-
DMR	chr1:178503435-178504838	1404	37	0.539	0.927	0.388	-276.679	non	non	0.491	0.606	0.53	0.905	0.906	0.914	0.84	0.826	0.894	0.971	0.914	0.905	0.941	0.908	0.91	0.869	0.805	0.848	0.057	0.5	0	0	1	0.125	0	0.5	0	0	0.222	0	0.183	intergenic	-
DMR	chr1:178553205-178553597	393	10	0.603	0.44	-0.163	26.654	non	non	0.532	0.594	0.661	0.697	0.621	0.74	0.409	0.684	0.479	0.383	0.405	0.461	0.637	0.465	0.646	0.575	0.581	0.671	0	0.329	-	0	-	0.052	0	0.667	0	-	0.5	0	0	transcript,genebody,intron	ENSMUSG00000026494,Kif26b,protein_coding	mmu-miR-146/485/329/378/543
DMR	chr1:178591329-178591622	294	8	0.835	0.703	-0.132	20.174	non	non	0.849	0.842	0.875	0.825	0.811	0.786	0.797	0.885	0.699	0.695	0.625	0.778	0.883	0.705	0.747	0.732	0.635	0.863	0	0	-	0	0	-	0	0.675	0	0	1	0	0	transcript,genebody,intron	ENSMUSG00000026494,Kif26b,protein_coding	mmu-miR-146/485/329/378/543
DMR	chr1:178615517-178615839	323	4	0.943	0.874	-0.069	8.768	non	non	0.961	0.922	0.96	0.947	0.922	0.906	0.98	0.964	0.953	0.83	0.891	0.902	0.896	0.968	0.952	0.977	1	0.938	-	-	-	-	-	-	-	1	0	0	1	0	-	transcript,genebody,intron	ENSMUSG00000026494,Kif26b,protein_coding	mmu-miR-146/485/329/378/543
DMR	chr1:178829999-178831026	1028	20	0.638	0.444	-0.194	64.906	inter	non	0.542	0.772	0.627	0.643	0.576	0.575	0.362	0.504	0.497	0.452	0.375	0.482	0.665	0.295	0.255	0.493	0.481	0.487	0	0.625	0	0	0.9	0	0	0	0	0	0.66	0	0.142	genebody,transcript,intron	ENSMUSG00000026494,Kif26b,protein_coding	mmu-miR-146/485/329/378/543
DMR	chr1:17908088-17908786	699	6	0.722	0.592	-0.131	14.394	trans	non-hypo	0.742	0.737	0.716	0.756	0.729	0.747	0.814	0.786	0.829	0.581	0.636	0.605	0.78	0.579	0.665	0.753	0.781	0.677	-	1	0	0	-	-	-	-	-	-	-	-	1	intergenic	-
DMR	chr1:17909108-17909504	397	4	0.883	0.725	-0.158	11.543	non	non	0.888	0.881	0.88	0.894	0.9	0.912	0.899	0.866	0.876	0.723	0.833	0.7	0.848	0.882	0.826	0.868	0.861	0.852	0.25	-	-	-	-	-	-	-	-	-	-	-	-	intergenic	-
DMR	chr1:17938150-17938333	184	6	0.822	0.677	-0.146	14.159	non	non	0.799	0.826	0.848	0.716	0.597	0.643	0.695	0.555	0.723	0.591	0.674	0.742	0.706	0.739	0.604	0.583	0.646	0.644	-	-	-	-	-	-	-	-	-	-	-	-	0.625	intergenic	-
DMR	chr1:179728366-179728898	533	12	0.922	0.809	-0.113	33.51	non	non	0.918	0.931	0.909	0.897	0.933	0.921	0.906	0.881	0.898	0.786	0.803	0.78	0.916	0.804	0.867	0.92	0.901	0.901	0.027	0.8	0	0	-	0	0.052	0.633	0	0.034	0.72	0.041	0.025	genebody,transcript,intron	ENSMUSG00000087236,Kif28,protein_coding	-
DMR	chr1:179888826-179889524	699	12	0.631	0.497	-0.134	25.602	non	non	0.634	0.727	0.566	0.597	0.568	0.578	0.41	0.487	0.55	0.499	0.421	0.553	0.63	0.442	0.375	0.576	0.616	0.479	0	-	0	0	1	0	0	0.333	0	0	-	0	0.5	intergenic	-
DMR	chr1:179942100-179942386	287	8	0.487	0.632	0.146	-20.144	non	non	0.504	0.39	0.444	0.766	0.843	0.783	0.669	0.715	0.594	0.569	0.598	0.671	0.592	0.804	0.682	0.653	0.721	0.847	0	0.641	-	0	0.875	-	0	0.791	0	0	1	0.021	0.25	intergenic	-
DMR	chr1:180208954-180209122	169	4	0.325	0.221	-0.104	7.976	non	non	0.282	0.202	0.239	0.021	0.033	0.117	0.022	0.062	0.03	0.083	0.161	0.088	0.07	0.148	0.026	0.097	0.05	0.05	-	0.75	-	-	0.5	-	-	-	-	-	-	-	0.75	transcript,genebody,intron	ENSMUSG00000104520,Gm37336,lncRNA	-
DMR	chr1:180348835-180349083	249	7	0.975	0.907	-0.068	16.909	non	non	0.99	0.958	0.975	0.963	0.951	0.985	0.938	0.984	0.972	0.896	0.889	0.938	0.957	0.962	0.977	0.99	0.978	0.974	0	-	0	0	0	0	0	0.5	0	0	-	-	0	genebody,transcript,intron	ENSMUSG00000038855,Itpkb,protein_coding	mmu-miR-19/28
DMR	chr1:180382407-180382661	255	8	0.899	0.793	-0.107	19.404	non	non	0.962	0.896	0.856	0.853	0.934	0.927	0.899	0.892	0.962	0.868	0.731	0.728	0.809	0.853	0.909	0.941	0.934	0.841	0	-	-	-	-	0	0	-	-	-	0.6	-	0	genebody,transcript,intron	ENSMUSG00000038855,Itpkb,protein_coding	mmu-miR-19/28
DMR	chr1:180407957-180408480	524	15	0.39	0.228	-0.162	43.436	inter	inter-hypo	0.313	0.449	0.376	0.367	0.333	0.37	0.333	0.233	0.143	0.256	0.231	0.148	0.335	0.151	0.137	0.282	0.242	0.243	-	0.305	0	0	0.5	0	0	0	0	0	0.655	0	0.017	genebody,transcript,intron	ENSMUSG00000038855,Itpkb,protein_coding	mmu-miR-19/28
DMR	chr1:180435087-180435167	81	6	0.088	0.188	0.1	-13.309	non	non	0	0	0	0.026	0.015	0.061	0.011	0	0	0.04	0.129	0.049	0.035	0	0	0.069	0.024	0.073	-	-	-	0	0	0	0	0	-	0	0	0	0	three_prime_utr,exon,transcript,genebody,intron	ENSMUSG00000053963,Stum,protein_coding	mmu-miR-370/493
DMR	chr1:180694542-180695572	1031	26	0.642	0.435	-0.207	87.257	non	non	0.615	0.756	0.573	0.679	0.788	0.663	0.392	0.683	0.825	0.422	0.434	0.418	0.807	0.548	0.536	0.831	0.646	0.757	0	0.5	0	0	-	0	0	0.232	0	0.04	0.35	0	0.12	three_prime_utr,exon,genebody,transcript,stop_codon,CDS,intron	ENSMUSG00000026497,Mixl1,protein_coding	-
DMR	chr1:18074961-18076403	1443	18	0.865	0.68	-0.185	59.973	non	non-hypo	0.889	0.849	0.875	0.705	0.652	0.677	0.661	0.633	0.654	0.685	0.701	0.662	0.717	0.636	0.6	0.596	0.592	0.59	0	0.5	-	-	-	0	-	-	-	-	-	-	0	intergenic	-
DMR	chr1:18080516-18081489	974	7	0.855	0.721	-0.135	16.056	non	non	0.832	0.934	0.81	0.81	0.775	0.78	0.771	0.76	0.742	0.627	0.775	0.762	0.757	0.761	0.712	0.755	0.725	0.738	0	-	0	-	0.8	-	0.15	0.667	-	-	-	-	0.5	intergenic	-
DMR	chr1:18081828-18082536	709	7	0.904	0.763	-0.141	20.906	non	non	0.941	0.915	0.871	0.869	0.837	0.863	0.87	0.86	0.86	0.769	0.814	0.768	0.805	0.832	0.799	0.868	0.883	0.846	0.2	-	0	0	-	0	0	1	-	0	-	0	-	intergenic	-
DMR	chr1:18085562-18086123	562	6	0.915	0.776	-0.139	18.851	non	non	0.866	0.951	0.916	0.809	0.791	0.853	0.776	0.76	0.727	0.737	0.757	0.762	0.784	0.797	0.736	0.744	0.703	0.742	0	-	-	-	-	-	-	-	-	-	-	-	-	intergenic	-
DMR	chr1:18093489-18093774	286	5	0.84	0.713	-0.127	11.333	non	non	0.882	0.811	0.789	0.845	0.866	0.765	0.672	0.807	0.806	0.677	0.698	0.706	0.822	0.823	0.774	0.834	0.841	0.806	0.456	0.5	0	0	-	-	0.1	0	-	0.5	0.75	0	-	intergenic	-
DMR	chr1:180979781-180980199	419	18	0.891	0.797	-0.094	39.453	non	non	0.901	0.915	0.872	0.92	0.906	0.855	0.922	0.926	0.915	0.836	0.743	0.827	0.911	0.856	0.85	0.913	0.901	0.776	0	0	0	-	0	0.066	0.167	0.125	0	-	0.233	0	0	transcript,genebody,intron	ENSMUSG00000038776,Ephx1,protein_coding	mmu-miR-3064
DMR	chr1:181321354-181321445	92	4	0.338	0.209	-0.128	9.005	non	non	0.321	0.515	0.343	0.43	0.261	0.375	0.217	0.275	0.166	0.188	0.225	0.216	0.401	0.28	0.196	0.281	0.249	0.212	-	0.75	0	0	0.786	0.133	-	0.833	-	-	0.833	0	0	intergenic	-
DMR	chr1:181462064-181462553	490	6	0.906	0.797	-0.109	13.192	non	non	0.982	0.909	0.889	0.968	0.919	0.975	0.959	0.955	0.944	0.842	0.754	0.744	0.961	0.9	0.941	0.957	0.972	0.881	0	0	-	0	0	0	0	-	0	0	-	-	0	intergenic	-
DMR	chr1:181546514-181546750	237	7	0.068	0.15	0.082	-15.252	trans	non	0	0	0.103	0.117	0	0.034	0	0.008	0	0.104	0.202	0.132	0.144	0.09	0.036	0	0.071	0.195	0	0.1	0.075	0	-	0	0	0.524	0	-	0.44	0	0.268	intergenic	-
DMR	chr1:181762451-181762673	223	4	0.937	0.861	-0.076	8.298	non	non	0.946	0.897	0.943	0.944	0.875	0.9	0.975	0.926	0.986	0.841	0.742	0.83	0.925	0.867	0.799	0.974	0.974	0.861	0	0.5	-	0.667	0.75	0	0.333	0	0	-	-	0	-	transcript,genebody,intron	ENSMUSG00000047369,Dnah14,protein_coding	mmu-miR-146
DMR	chr1:181810966-181811303	338	8	0.944	0.868	-0.076	17.484	trans	non	0.965	0.916	0.946	0.899	0.977	0.906	0.949	0.969	0.954	0.816	0.882	0.893	0.86	0.819	0.93	0.974	0.975	0.853	0	0	-	0	-	0.04	0.7	-	0	-	0.708	0	0	transcript,genebody,intron	ENSMUSG00000047369,Dnah14,protein_coding	mmu-miR-146
DMR	chr1:18213728-18214159	432	8	0.181	0.299	0.117	-18.527	non	non	0.111	0.156	0.192	0.665	0.621	0.807	0.619	0.548	0.72	0.347	0.239	0.315	0.746	0.813	0.807	0.378	0.8	0.637	-	0.886	-	-	-	0.025	0	-	0	-	-	0	0.333	genebody,transcript,intron	ENSMUSG00000070977,Defb44-ps,unprocessed_pseudogene	-
DMR	chr1:182140082-182140201	120	4	0.295	0.178	-0.117	8.978	non	non	0.382	0.303	0.301	0.235	0.309	0.381	0.2	0.126	0.179	0.156	0.246	0.229	0.248	0.305	0.119	0.188	0.328	0.122	0	0	0	0.1	0	-	0	-	0	-	-	0	0	intergenic	-
DMR	chr1:182226369-182228049	1681	30	0.631	0.499	-0.132	71.854	non	non	0.62	0.579	0.689	0.551	0.51	0.447	0.369	0.536	0.48	0.454	0.558	0.457	0.537	0.334	0.375	0.442	0.46	0.477	0.015	0.76	0	0.033	0.4	0	0.056	0.6	0	0	0.556	0.1	0.051	intergenic	-
DMR	chr1:182363834-182364124	291	6	0.925	0.834	-0.091	14.079	non	non	0.973	0.887	0.926	0.907	0.952	0.923	0.904	0.918	0.933	0.772	0.817	0.835	0.962	0.902	0.927	0.985	0.985	0.894	0	0.667	0	-	0.75	-	-	0.75	-	0	0	0	0	intergenic	-
DMR	chr1:182488085-182488466	382	17	0.318	0.195	-0.123	39.936	non	non	0.335	0.268	0.335	0.213	0.206	0.141	0.027	0.054	0.05	0.171	0.155	0.162	0.236	0.252	0.048	0.029	0.098	0.136	0	0.357	0	0	0	0	0	0	0	0	0.5	0	-	transcript,genebody,intron	ENSMUSG00000026509,Capn2,protein_coding;ENSMUSG00000102234,Gm37885,lncRNA	mmu-miR-409;-
DMR	chr1:182677524-182678246	723	20	0.802	0.674	-0.128	42.458	non	non	0.738	0.882	0.812	0.975	0.967	0.97	0.952	0.997	0.943	0.688	0.625	0.686	0.981	0.966	0.981	0.956	0.967	0.976	0.042	0.786	0.011	0	0.809	0	0	0.8	0.125	0	0.9	0.008	0	promoter	ENSMUSG00000104376,Gm37516,TEC	-
DMR	chr1:182686088-182686425	338	4	0.961	0.873	-0.088	10.548	non	non	0.974	0.966	0.962	0.9	0.937	0.857	0.982	0.904	0.925	0.889	0.831	0.877	0.873	0.825	0.983	0.898	0.89	0.913	0	-	-	-	0	-	0	-	-	0	0	-	0	promoter	ENSMUSG00000102688,Gm37218,lncRNA	-
DMR	chr1:182727560-182728129	570	15	0.848	0.716	-0.132	38.468	non	non	0.82	0.856	0.871	0.776	0.6	0.753	0.608	0.696	0.637	0.768	0.674	0.682	0.671	0.814	0.538	0.766	0.51	0.766	0.03	0	0	-	0	0	0.014	0.5	-	0	0	0	0.125	intergenic	-
DMR	chr1:18274924-18275079	156	4	0.806	0.924	0.118	-9.463	non	non	0.783	0.833	0.868	0.934	0.938	0.925	0.966	0.967	0.923	0.906	0.954	0.926	0.964	0.914	0.936	0.986	0.964	0.835	-	-	-	-	-	-	-	-	-	-	-	-	-	intergenic	-
DMR	chr1:182815586-182816191	606	24	0.669	0.393	-0.275	106.369	non	non	0.706	0.751	0.523	0.26	0.273	0.26	0.063	0.078	0.221	0.442	0.274	0.349	0.392	0.17	0.183	0.262	0.038	0.17	0	0.748	0	0	1	0	0	0.8	0	0	0.75	-	0	transcript,genebody,intron	ENSMUSG00000038576,Susd4,protein_coding	-
DMR	chr1:182816617-182816837	221	4	0.92	0.834	-0.086	8.882	non	non	0.935	0.911	0.905	0.724	0.76	0.616	0.588	0.763	0.708	0.837	0.788	0.869	0.765	0.695	0.721	0.735	0.549	0.708	-	-	-	-	-	-	0	0.5	-	0	1	0	0	transcript,genebody,intron	ENSMUSG00000038576,Susd4,protein_coding	-
DMR	chr1:182929820-182930094	275	4	0.17	0.289	0.119	-9.774	non	non	0.167	0.24	0.206	0.298	0.159	0.253	0.278	0.206	0.314	0.317	0.369	0.279	0.309	0.331	0.128	0.218	0.274	0.309	-	-	0	-	1	-	-	0.667	-	-	-	-	0.5	intergenic	-
DMR	chr1:182957983-182958319	337	10	0.881	0.962	0.081	-24.44	non	non	0.872	0.87	0.906	0.896	0.974	0.921	0.945	0.984	0.935	0.979	0.967	0.961	0.922	0.802	0.969	0.927	0.947	0.918	0.083	0.333	0	0.05	0.459	-	0.041	0.354	0	0	0.3	0	0.4	transcript,genebody,intron,exon	ENSMUSG00000079164,Tlr5,protein_coding	mmu-miR-let-7/98
DMR	chr1:182986542-182986776	235	8	0.583	0.429	-0.154	19.419	non	non	0.564	0.594	0.51	0.649	0.592	0.417	0.49	0.608	0.653	0.288	0.493	0.157	0.687	0.528	0.448	0.622	0.739	0.678	0	0.5	-	0	0	-	0	-	-	-	-	0	0	intergenic	-
DMR	chr1:183068214-183068776	563	12	0.919	0.815	-0.104	30.281	inter	inter-hypo	0.931	0.928	0.89	0.624	0.492	0.617	0.068	0.458	0.058	0.822	0.786	0.789	0.462	0.5	0.457	0.456	0.046	0.465	0.02	-	-	-	-	0	0	-	0	0	0.5	-	0.04	intergenic	-
DMR	chr1:183089484-183089652	169	10	0.788	0.683	-0.104	20.034	non	non	0.803	0.81	0.833	0.576	0.619	0.391	0.19	0.327	0.6	0.658	0.735	0.705	0.779	0.241	0.397	0.793	0.454	0.587	0.664	0.5	0.5	0	0.214	0	0	0.722	0	0	0.5	0	0	exon,transcript,genebody,CDS,intron	ENSMUSG00000030768,Disp1,protein_coding	-
DMR	chr1:183420322-183420522	201	7	0.524	0.39	-0.134	14.163	non	non	0.387	0.574	0.5	0.544	0.449	0.239	0.182	0.394	0.412	0.402	0.331	0.301	0.475	0.462	0.328	0.382	0.449	0.584	0.686	1	0	0	0.352	-	0.02	0.591	-	0	0	0	0.643	genebody,transcript,promoter,intron	ENSMUSG00000053461,Hhipl2,protein_coding;ENSMUSG00000104022,Gm37214,lncRNA	-;-
DMR	chr1:184015668-184015928	261	10	0.615	0.479	-0.136	21.904	non	non	0.604	0.735	0.54	0.832	0.83	0.725	0.718	0.722	0.808	0.472	0.459	0.359	0.804	0.79	0.752	0.83	0.859	0.628	-	-	-	-	-	-	-	-	-	-	1	-	-	transcript,genebody,intron	ENSMUSG00000039384,Dusp10,protein_coding	mmu-miR-129/181/379/411/450
DMR	chr1:184154067-184155470	1404	60	0.757	0.929	0.171	-217.292	non	non	0.683	0.806	0.797	0.897	0.872	0.871	0.852	0.844	0.866	0.868	0.958	0.957	0.855	0.878	0.858	0.814	0.804	0.878	0.329	0.491	0.293	0.143	0.445	0.473	0.151	0.688	0.364	0	0.779	0.5	0.739	intergenic	-
DMR	chr1:184464477-184465035	559	15	0.76	0.609	-0.151	40.733	non	non	0.707	0.847	0.73	0.606	0.766	0.776	0.61	0.555	0.75	0.493	0.649	0.677	0.771	0.766	0.71	0.624	0.809	0.542	0	1	0	0	0.664	0.093	0	0	0.089	-	0.833	-	0.067	intergenic	-
DMR	chr1:184489137-184489313	177	7	0.835	0.674	-0.161	19.742	non	non	0.868	0.85	0.778	0.653	0.759	0.684	0.561	0.698	0.685	0.764	0.59	0.647	0.735	0.627	0.66	0.565	0.737	0.721	-	-	-	-	0	-	0	-	-	-	0	-	-	intergenic	-
DMR	chr1:184634103-184634496	394	17	0.687	0.86	0.173	-53.701	non	non	0.627	0.811	0.662	0.922	0.982	0.987	0.874	0.592	0.954	0.83	0.855	0.886	0.962	0.95	0.929	0.82	0.907	0.882	-	0.357	0	0	0	0	0.134	-	-	0	0.5	-	0.06	intergenic	-
DMR	chr1:18471976-18473194	1219	36	0.779	0.927	0.148	-113.171	non	non	0.764	0.807	0.765	0.924	0.956	0.972	0.942	0.856	0.902	0.937	0.91	0.95	0.956	0.898	0.925	0.892	0.914	0.905	0.004	1	0	0.107	0.167	0.4	0.167	0.562	0	0.167	0.5	0	0.025	intergenic	-
DMR	chr1:184727809-184728146	338	24	0.028	0.1	0.072	-56.337	non	non	0.002	0	0.013	0.111	0.013	0.005	0.051	0.008	0.011	0.146	0.061	0.055	0.003	0.017	0.055	0.004	0.012	0.029	0	0.082	0	0.024	0	0.011	0	0	0	0	0.042	0	0.005	exon,genebody,transcript,CDS,intron	ENSMUSG00000039377,Hlx,protein_coding	-
DMR	chr1:184804399-184804605	207	5	0.796	0.682	-0.114	10.924	non	non	0.77	0.85	0.837	0.84	0.743	0.699	0.696	0.671	0.758	0.637	0.637	0.72	0.769	0.661	0.667	0.739	0.762	0.824	0	0	0	0	0.5	-	-	0.833	0	0	1	-	-	transcript,genebody,intron	ENSMUSG00000026621,Marc1,protein_coding	mmu-miR-543
DMR	chr1:185046084-185046491	408	12	0.972	0.901	-0.071	28.83	trans	non	0.983	0.966	0.967	0.907	0.941	0.965	0.886	0.923	0.883	0.886	0.913	0.888	0.946	0.82	0.856	0.831	0.85	0.894	0	1	0	0	0.5	-	0	0.75	-	0	-	0	0	intergenic	-
DMR	chr1:185091921-185092451	531	21	0.655	0.459	-0.197	64.17	non	non	0.642	0.729	0.597	0.693	0.651	0.668	0.553	0.574	0.682	0.558	0.336	0.463	0.66	0.528	0.423	0.678	0.696	0.765	0	0	-	-	0.786	-	0	-	0	-	1	0	-	promoter,exon,genebody,transcript,intron	ENSMUSG00000104461,Gm37662,lncRNA	-
DMR	chr1:185098573-185098987	415	12	0.873	0.743	-0.13	30.849	non	non	0.886	0.915	0.867	0.811	0.814	0.896	0.909	0.903	0.94	0.874	0.682	0.731	0.929	0.92	0.887	0.899	0.876	0.893	0	0	0	-	-	0	0	-	-	-	0	-	0	genebody,transcript,intron	ENSMUSG00000104461,Gm37662,lncRNA	-
DMR	chr1:185099286-185099643	358	11	0.71	0.536	-0.174	28.922	non	non	0.808	0.707	0.65	0.699	0.583	0.773	0.774	0.674	0.619	0.597	0.48	0.488	0.608	0.629	0.586	0.507	0.803	0.678	-	0	-	-	0.022	-	0	0	0	-	0.875	-	0	genebody,transcript,exon	ENSMUSG00000104461,Gm37662,lncRNA	-
DMR	chr1:185142980-185143811	832	23	0.754	0.583	-0.171	71.2	non	non	0.734	0.783	0.73	0.787	0.895	0.891	0.917	0.831	0.942	0.516	0.558	0.624	0.899	0.734	0.651	0.893	0.938	0.943	0	0.333	-	0	0.267	0.128	0	0.333	0	0	0.929	0	0	intergenic	-
DMR	chr1:185482029-185482314	286	13	0.331	0.2	-0.131	30.688	non	non	0.269	0.288	0.348	0.511	0.589	0.289	0.57	0.347	0.631	0.11	0.223	0.147	0.45	0.441	0.594	0.7	0.481	0.287	-	0.593	-	0.005	0	0	0	0	0	0	0	-	0	intergenic	-
DMR	chr1:185484084-185484665	582	24	0.904	0.766	-0.138	73.109	non	non	0.882	0.94	0.898	0.856	0.891	0.825	0.882	0.91	0.816	0.69	0.832	0.785	0.91	0.803	0.716	0.913	0.942	0.868	0.075	0.634	0.4	0	-	0	0	0.643	-	-	-	0	0.058	intergenic	-
DMR	chr1:185688204-185688562	359	14	0.824	0.713	-0.111	29.354	non	non	0.795	0.863	0.802	0.659	0.805	0.812	0.728	0.74	0.852	0.725	0.675	0.73	0.766	0.654	0.623	0.771	0.819	0.79	0	-	0	0	0.75	0	0.1	0	-	-	-	0	0	intergenic	-
DMR	chr1:185697319-185697789	471	8	0.712	0.555	-0.157	22.454	non	non	0.766	0.763	0.713	0.621	0.654	0.673	0.545	0.607	0.629	0.641	0.593	0.528	0.705	0.556	0.512	0.663	0.469	0.452	0	-	-	0	1	0	0	1	0	-	1	0	0.848	intergenic	-
DMR	chr1:185698459-185698691	233	6	0.631	0.495	-0.135	12.601	non	non	0.589	0.598	0.641	0.624	0.592	0.518	0.464	0.428	0.607	0.451	0.405	0.491	0.58	0.467	0.406	0.585	0.486	0.54	0.25	-	-	0	-	-	0	0	-	-	-	0	0	intergenic	-
DMR	chr1:186129043-186129819	777	19	0.878	0.757	-0.121	50.58	non	non	0.919	0.865	0.84	0.809	0.837	0.698	0.815	0.857	0.816	0.755	0.743	0.766	0.807	0.76	0.786	0.866	0.834	0.775	0.018	0.625	0	0	0	0	0	0.628	0	0	0.667	0	0.444	intergenic	-
DMR	chr1:186138185-186138361	177	5	0.637	0.515	-0.122	9.972	non	non	0.683	0.688	0.695	0.883	0.67	0.633	0.666	0.867	0.647	0.511	0.605	0.539	0.802	0.687	0.753	0.787	0.721	0.853	0	0	0	-	-	-	0	-	-	-	-	0	0	intergenic	-
DMR	chr1:186469445-186470106	662	17	0.889	0.766	-0.123	46.389	non	non	0.911	0.87	0.899	0.945	0.909	0.877	0.812	0.821	0.893	0.75	0.77	0.791	0.927	0.763	0.79	0.905	0.876	0.887	0	0.875	0	0	0.845	0	0	0.653	0	-	0.75	0	0	intergenic	-
DMR	chr1:18653522-18653828	307	7	0.741	0.59	-0.151	16.716	non	non	0.783	0.678	0.762	0.39	0.546	0.457	0.484	0.649	0.503	0.68	0.592	0.515	0.479	0.53	0.518	0.533	0.434	0.545	0	-	-	-	-	-	-	0.5	-	-	1	-	-	intergenic	-
DMR	chr1:186554261-186554727	467	12	0.922	0.77	-0.152	43.041	non	non	0.909	0.954	0.917	0.838	0.924	0.857	0.854	0.819	0.91	0.796	0.774	0.742	0.892	0.872	0.808	0.875	0.941	0.929	0	0.333	1	0	0.782	-	0.75	0.917	0	0.05	0.333	0	0.25	transcript,genebody,intron	ENSMUSG00000103690,A730004F24Rik,lncRNA	-
DMR	chr1:186597922-186598482	561	21	0.728	0.868	0.14	-56.974	non	non	0.673	0.713	0.794	0.972	0.991	0.99	0.966	0.946	0.948	0.869	0.87	0.869	0.979	0.988	0.965	0.891	0.96	0.964	0.011	0.9	-	0.167	0.643	0	0.022	0.25	0	0	0.65	0	0	intergenic	-
DMR	chr1:186609870-186610256	387	8	0.717	0.545	-0.171	23.888	inter	non	0.698	0.653	0.734	0.68	0.845	0.566	0.515	0.625	0.733	0.508	0.512	0.501	0.67	0.415	0.347	0.713	0.597	0.67	-	0	0	-	0	0	-	0.1	-	-	0	0	-	intergenic	-
DMR	chr1:186649309-186649888	580	19	0.93	0.825	-0.105	50.71	non	non	0.893	0.982	0.926	0.966	0.972	0.94	0.821	0.956	0.926	0.842	0.799	0.843	0.983	0.899	0.947	0.977	0.988	0.943	0.333	0.364	0	0	0.692	0	0.686	-	0.333	-	0	0.09	0	genebody,transcript,CDS,exon,intron	ENSMUSG00000039239,Tgfb2,protein_coding	mmu-miR-129/26/136/148/152/181/199/379/24/299/3064/376/377/409/433
DMR	chr1:18668619-18668848	230	4	0.541	0.395	-0.146	9.263	non	non	0.503	0.61	0.677	0.437	0.443	0.474	0.402	0.395	0.359	0.279	0.456	0.455	0.366	0.501	0.347	0.307	0.364	0.42	-	-	0	-	0	-	-	-	-	-	0.35	0	-	intergenic	-
DMR	chr1:186809615-186809786	172	4	0.302	0.196	-0.105	8.436	inter	non	0.326	0.385	0.184	0.475	0.525	0.37	0.27	0.327	0.363	0.085	0.162	0.183	0.346	0.436	0.213	0.352	0.492	0.484	0	0.562	-	0	-	-	-	1	0	0	-	-	0	intergenic	-
DMR	chr1:186822331-186823148	818	13	0.812	0.688	-0.124	29.677	non	non	0.803	0.818	0.792	0.799	0.808	0.854	0.637	0.841	0.877	0.671	0.716	0.68	0.841	0.732	0.811	0.761	0.705	0.823	0	0.8	0	0	0.25	0	0	-	-	0	-	0	0	intergenic	-
DMR	chr1:18695929-18696277	349	14	0.152	0.282	0.13	-34.132	trans	non	0.11	0.182	0.159	0.262	0.489	0.156	0.172	0.212	0.086	0.23	0.323	0.281	0.376	0.351	0.378	0.137	0.301	0.253	0	-	0	-	-	-	-	-	-	0	-	-	-	intergenic	-
DMR	chr1:187171981-187172247	267	5	0.985	0.917	-0.068	13.154	non	non	0.993	0.981	0.99	0.941	0.92	0.944	0.954	0.933	0.88	0.911	0.905	0.935	0.914	0.988	0.921	0.935	0.958	0.887	0	0	0	0	0	0	-	0	0	-	0.167	0	0	genebody,transcript,intron	ENSMUSG00000026611,Spata17,protein_coding	-
DMR	chr1:187661958-187662133	176	4	0.941	0.859	-0.081	8.964	non	non	0.968	0.963	0.911	0.873	0.898	0.893	0.857	0.945	0.975	0.842	0.849	0.887	0.955	0.931	0.955	0.989	1	0.766	0	-	-	0	-	-	-	1	-	0	-	-	0.143	transcript,genebody,intron,promoter	ENSMUSG00000026610,Esrrg,protein_coding;ENSMUSG00000103401,Gm37929,TEC	mmu-miR-125/351/129/26/136/148/152/188/322/329/376/377/382/455/493;-
DMR	chr1:18774050-18774298	249	5	0.692	0.539	-0.153	12.073	trans	non-hypo	0.731	0.719	0.694	0.632	0.771	0.672	0.657	0.542	0.753	0.493	0.563	0.531	0.669	0.604	0.605	0.548	0.441	0.458	0	1	-	0	-	-	0	-	-	-	0.825	-	0.25	intergenic	-
DMR	chr1:187917722-187918132	411	8	0.907	0.793	-0.114	20.27	non	non	0.93	0.94	0.842	0.896	0.877	0.897	0.808	0.875	0.849	0.767	0.763	0.801	0.922	0.843	0.825	0.872	0.791	0.848	-	0.325	0	-	0.3	0	0	-	0	-	0.25	0	0.229	transcript,genebody,intron	ENSMUSG00000026610,Esrrg,protein_coding	mmu-miR-125/351/129/26/136/148/152/188/322/329/376/377/382/455/493
DMR	chr1:18803450-18803774	325	6	0.954	0.851	-0.102	17.14	non	non	0.934	0.967	0.963	0.889	0.947	0.921	0.927	0.9	0.974	0.818	0.869	0.857	0.938	0.896	0.937	0.894	0.91	0.962	-	-	-	1	-	-	-	-	0	-	-	0	1	intergenic	-
DMR	chr1:18804743-18805078	336	7	0.839	0.671	-0.168	20.428	non	non	0.832	0.774	0.905	0.756	0.654	0.742	0.625	0.693	0.73	0.556	0.689	0.722	0.687	0.668	0.674	0.65	0.63	0.683	-	-	-	-	-	-	-	0	-	-	-	-	-	intergenic	-
DMR	chr1:188256618-188257702	1085	21	0.469	0.337	-0.131	46.973	inter	non	0.442	0.45	0.414	0.474	0.484	0.55	0.345	0.43	0.483	0.317	0.314	0.283	0.516	0.29	0.281	0.453	0.405	0.493	0.429	0.618	0	0.167	0.551	0.061	0	0.511	0.05	0	0.648	0.008	0.599	genebody,transcript,intron,exon	ENSMUSG00000104482,Gm38064,lncRNA	-
DMR	chr1:188711897-188712528	632	21	0.579	0.404	-0.174	61.883	non	non	0.493	0.716	0.532	0.429	0.513	0.37	0.208	0.38	0.255	0.378	0.371	0.469	0.531	0.549	0.278	0.565	0.194	0.333	0.015	0.815	0.2	0.005	0.776	0.007	0	0.821	0	0.01	0.881	0	0.104	genebody,transcript,intron	ENSMUSG00000026609,Ush2a,protein_coding	-
DMR	chr1:188713886-188714549	664	28	0.725	0.586	-0.138	68.79	non	non	0.699	0.734	0.703	0.661	0.656	0.657	0.506	0.661	0.584	0.478	0.571	0.639	0.774	0.616	0.451	0.71	0.459	0.595	0	0	0	0	0.5	0	0	0.833	0	-	0.812	0	0.014	genebody,transcript,intron,CDS,exon	ENSMUSG00000026609,Ush2a,protein_coding	-
DMR	chr1:188891625-188892048	424	18	0.059	0.154	0.095	-44.906	non	non	0.002	0.086	0.044	0.082	0.134	0.033	0.01	0.035	0.036	0.095	0.197	0.138	0.037	0.149	0.045	0.015	0.011	0.064	0	0.585	0	0.022	0.667	0	-	0.598	-	0	0.5	0	0.5	genebody,transcript,intron	ENSMUSG00000026609,Ush2a,protein_coding	-
DMR	chr1:188937570-188937777	208	8	0.972	0.911	-0.06	17.666	non	non	0.991	1	0.97	0.939	0.981	0.901	0.957	0.981	0.966	0.881	0.845	0.949	0.975	0.878	0.942	0.949	0.95	0.862	0	0.667	-	0.5	1	0.099	0	0.5	-	-	0.672	-	0	genebody,transcript,intron	ENSMUSG00000026609,Ush2a,protein_coding	-
DMR	chr1:189026570-189027651	1082	24	0.689	0.511	-0.178	69.957	inter	non	0.637	0.843	0.614	0.76	0.875	0.877	0.884	0.666	0.963	0.5	0.482	0.534	0.846	0.718	0.429	0.765	0.859	0.929	0	0.625	0	0	1	0	0	0.667	-	0.033	0.4	0	0.022	intergenic	-
DMR	chr1:189075746-189076651	906	20	0.537	0.363	-0.173	59.016	inter	non	0.507	0.578	0.535	0.503	0.463	0.473	0.229	0.306	0.445	0.372	0.356	0.372	0.521	0.286	0.203	0.382	0.313	0.503	0	0.4	0	0	0	0	0	0.75	0	-	0.5	0	0	promoter	ENSMUSG00000104464,Gm18698,processed_pseudogene	-
DMR	chr1:189209360-189210090	731	24	0.654	0.401	-0.253	100.827	non	non	0.659	0.63	0.651	0.529	0.515	0.369	0.136	0.313	0.449	0.362	0.385	0.419	0.461	0.354	0.3	0.482	0.178	0.437	0	0.667	0	0	0	-	0	0	0	-	0.727	0	0	three_prime_utr,exon,transcript,genebody,promoter,stop_codon,CDS,intron	ENSMUSG00000037624,Kcnk2,protein_coding;ENSMUSG00000103669,2900042K21Rik,lncRNA	mmu-miR-19/218/221/222/24;-
DMR	chr1:189305681-189305943	263	9	0.907	0.802	-0.105	20.147	non	non	0.904	0.883	0.959	0.83	0.904	0.857	0.849	0.781	0.784	0.733	0.788	0.88	0.922	0.816	0.72	0.913	0.72	0.896	0	0	0	0	0	-	0	0	-	0	0	0	0	transcript,genebody,intron	ENSMUSG00000037624,Kcnk2,protein_coding	mmu-miR-19/218/221/222/24
DMR	chr1:189352427-189352725	299	9	0.772	0.645	-0.127	19.975	non	non	0.733	0.876	0.77	0.775	0.714	0.812	0.769	0.679	0.737	0.605	0.678	0.649	0.846	0.63	0.694	0.783	0.771	0.882	0	0.761	-	-	1	0	0	0.2	-	0	0.333	-	0.1	genebody,transcript,intron	ENSMUSG00000037624,Kcnk2,protein_coding	mmu-miR-19/218/221/222/24
DMR	chr1:189528661-189528876	216	7	0.685	0.559	-0.126	15.379	non	non	0.657	0.716	0.656	0.583	0.645	0.583	0.453	0.612	0.661	0.525	0.551	0.521	0.804	0.512	0.407	0.744	0.629	0.717	-	0.6	-	-	1	-	-	0.944	0	-	-	-	0.45	intergenic	-
DMR	chr1:18957373-18957630	258	4	0.963	0.863	-0.1	11.749	non	non	0.955	0.989	0.978	0.895	0.935	0.906	0.818	0.872	0.888	0.865	0.859	0.853	0.923	0.918	0.735	0.912	0.779	0.919	-	-	-	-	1	0	-	1	-	-	-	0	-	intergenic	-
DMR	chr1:189603509-189604114	606	14	0.568	0.437	-0.131	29.631	trans	non	0.524	0.613	0.554	0.686	0.681	0.601	0.795	0.695	0.741	0.365	0.386	0.464	0.697	0.556	0.484	0.628	0.698	0.707	0.083	0.625	0	-	0.5	-	0	0	0	0	0.1	-	0	intergenic	-
DMR	chr1:18993260-18993651	392	7	0.798	0.661	-0.136	16.952	non	non	0.78	0.786	0.803	0.635	0.653	0.644	0.378	0.607	0.466	0.66	0.575	0.692	0.599	0.594	0.605	0.5	0.464	0.69	-	0.5	-	0	-	-	0	-	-	0	0.5	-	0.056	intergenic	-
DMR	chr1:189944518-189945129	612	13	0.693	0.554	-0.139	32.605	inter	non	0.649	0.752	0.696	0.781	0.838	0.788	0.733	0.766	0.848	0.488	0.517	0.616	0.8	0.627	0.57	0.811	0.773	0.83	0.25	0.75	0	0	0.833	0	0	0.75	0	-	0.7	0	0	intergenic	-
DMR	chr1:189946135-189946528	394	9	0.6	0.468	-0.133	19.93	non	non	0.522	0.59	0.638	0.62	0.655	0.603	0.613	0.633	0.748	0.407	0.449	0.411	0.628	0.587	0.471	0.74	0.663	0.839	0	-	-	-	-	-	0	-	-	-	0.833	-	-	intergenic	-
DMR	chr1:190079738-190079790	53	4	0.894	0.988	0.093	-10.813	non	non	0.955	0.873	0.86	1	1	0.977	1	0.977	0.955	1	1	0.985	1	1	0.982	1	0.969	1	-	0.5	-	0	0.625	0	-	0.25	-	0	-	-	-	intergenic	-
DMR	chr1:190139252-190139379	128	6	0.574	0.711	0.137	-12.318	non	non	0.47	0.404	0.422	0.667	0.624	0.551	0.835	0.449	0.507	0.594	0.555	0.671	0.698	0.574	0.702	0.413	0.838	0.865	-	-	-	0	0	-	0	0.667	0	-	-	-	-	genebody,transcript,intron	ENSMUSG00000010175,Prox1,protein_coding	mmu-miR-125/181/19/218/24/299/377/455/543
DMR	chr1:190259644-190260263	620	19	0.458	0.305	-0.152	47.669	non	non	0.416	0.395	0.505	0.485	0.367	0.485	0.226	0.353	0.528	0.214	0.304	0.322	0.454	0.271	0.341	0.412	0.352	0.509	0	0.591	0.067	0	1	0	0	0.43	0.012	-	0.524	0	-	intergenic	-
DMR	chr1:190269833-190271042	1210	31	0.855	0.712	-0.143	90.845	inter	non	0.893	0.876	0.81	0.755	0.818	0.788	0.706	0.622	0.792	0.695	0.741	0.682	0.849	0.491	0.494	0.678	0.564	0.765	0.232	0.8	0	0	0.75	0	0.007	0.885	0	0	0.929	0	0.448	intergenic	-
DMR	chr1:190384351-190385003	653	18	0.708	0.484	-0.223	69.524	non	non	0.711	0.733	0.678	0.636	0.67	0.564	0.755	0.594	0.787	0.462	0.469	0.493	0.766	0.55	0.51	0.683	0.693	0.815	0	0.649	0	0	0.673	0	0	0.573	0.054	0	1	0	0.054	intergenic	-
DMR	chr1:190448226-190448594	369	9	0.497	0.339	-0.158	21.291	non	non	0.503	0.484	0.406	0.219	0.256	0.134	0.009	0.067	0.052	0.41	0.239	0.293	0.296	0.209	0.117	0.114	0.054	0.014	-	0	0	-	0	0	0	-	-	-	-	-	-	intergenic	-
DMR	chr1:190480926-190481051	126	5	0.035	0.131	0.096	-14.395	non	non	0	0.032	0.011	0.056	0.102	0.102	0.062	0	0	0.12	0.141	0.207	0.029	0.02	0.026	0	0.023	0.027	0	-	-	0	-	0	0	-	-	0	0.5	-	0	promoter	ENSMUSG00000093064,Gm23153,misc_RNA;ENSMUSG00000106474,Gm47294,miRNA	-;-
DMR	chr1:190603006-190603386	381	9	0.972	0.907	-0.065	20.472	non	non	0.991	0.987	0.963	0.936	0.987	0.967	0.97	0.968	0.986	0.919	0.854	0.94	0.986	0.931	0.934	0.952	0.935	0.964	0.294	0.528	0	-	0.48	0	0	0.5	0	-	0.875	0.142	0.744	genebody,transcript,intron	ENSMUSG00000103963,Gm30932,lncRNA	-
DMR	chr1:190665045-190665859	815	25	0.419	0.241	-0.178	74.333	non	non	0.35	0.393	0.475	0.122	0.162	0.197	0.091	0.096	0.267	0.219	0.171	0.288	0.163	0.201	0.092	0.127	0.042	0.115	0.002	0.726	0.05	-	0.125	0	0	0.743	0.117	0	0.786	0	0	intergenic	-
DMR	chr1:190747162-190747703	542	17	0.492	0.328	-0.164	47.08	non	non	0.382	0.588	0.468	0.536	0.504	0.473	0.307	0.561	0.456	0.281	0.388	0.266	0.495	0.422	0.337	0.573	0.511	0.534	0.015	0.733	0	0	0.625	-	0	1	0	0	0.939	0	0	transcript,genebody,intron	ENSMUSG00000089872,Rps6kc1,protein_coding	mmu-miR-129/26/377/433/543
DMR	chr1:190993105-190993609	505	12	0.287	0.167	-0.121	27.105	non	non	0.281	0.259	0.244	0.196	0.211	0.235	0.162	0.1	0.214	0.201	0.1	0.116	0.234	0.237	0.083	0.176	0.156	0.188	0.37	0.295	0	0.028	0.4	0	0.036	0.5	0.061	0	0.354	0	0	genebody,transcript,intron	ENSMUSG00000104487,Gm31373,lncRNA	-
DMR	chr1:191194262-191194429	168	4	0.905	0.821	-0.084	8.269	non	non	0.922	0.933	0.89	0.922	0.918	0.763	0.95	0.961	1	0.783	0.731	0.837	0.966	0.922	0.842	0.854	0.962	0.881	0	-	-	0.2	-	0	0	-	0	0	0	0	0	genebody,transcript,intron	ENSMUSG00000026628,Atf3,protein_coding	mmu-miR-181/199/224/874
DMR	chr1:191452535-191452723	189	7	0.491	0.343	-0.148	16.023	non	non	0.418	0.511	0.42	0.037	0.103	0.105	0.125	0.031	0.034	0.132	0.361	0.24	0.108	0.26	0.117	0.031	0.018	0.093	0	-	-	0	0.778	0	-	-	-	-	0.917	0	0	genebody,transcript,intron	ENSMUSG00000103114,Gm32200,lncRNA	-
DMR	chr1:191498227-191498368	142	4	0.916	0.827	-0.089	8.121	non	non	0.929	0.96	0.895	0.97	0.983	0.931	0.989	0.927	0.933	0.825	0.825	0.881	0.945	0.964	0.986	0.977	0.953	0.927	0	0.481	0	0	-	0.033	0.023	0.65	0.05	0	1	0	0	intergenic	-
DMR	chr1:191559739-191560130	392	6	0.981	0.919	-0.062	14.874	non	non	0.993	0.994	0.97	0.987	0.978	1	0.918	0.98	0.962	0.9	0.901	0.952	0.978	0.969	0.966	0.992	0.993	0.934	0.6	-	0	-	0	0	-	0.833	0	1	1	0	0.5	transcript,genebody,intron	ENSMUSG00000037474,Dtl,protein_coding	mmu-miR-129/146/199/224/28/377/433
DMR	chr1:191663818-191664044	227	5	0.979	0.903	-0.076	12.447	non	non	0.993	0.991	1	0.938	0.881	0.915	0.894	0.956	0.973	0.922	0.877	0.932	0.959	0.913	0.931	1	0.983	0.847	0	-	-	-	1	0	-	-	-	0	-	-	0	intergenic	-
DMR	chr1:191803248-191803563	316	6	0.947	0.871	-0.076	13.61	trans	non	0.961	0.978	0.916	0.93	0.956	0.912	0.928	1	0.936	0.829	0.902	0.857	0.896	0.893	0.917	0.935	0.963	0.841	0.15	-	0	0.018	0.5	0	0	-	0	-	0.5	0	0.043	intergenic	-
DMR	chr1:19184441-19184687	247	8	0.889	0.785	-0.104	18.989	non	non	0.859	0.955	0.899	0.82	0.849	0.899	0.83	0.764	0.943	0.767	0.81	0.775	0.833	0.761	0.788	0.845	0.78	0.906	0	0.905	0	0	1	0.014	0	0.9	0	0	0.839	0	0.132	intergenic	-
DMR	chr1:19192752-19192889	138	4	0.737	0.853	0.116	-8.261	non	non	0.751	0.73	0.754	0.878	0.734	0.8	0.772	0.658	0.756	0.827	0.862	0.906	0.842	0.838	0.836	0.62	0.587	0.808	0	0	-	-	-	-	0.5	-	-	-	0	-	-	intergenic	-
DMR	chr1:191964525-191965410	886	16	0.658	0.483	-0.175	43.784	inter	inter-hypo	0.763	0.582	0.609	0.601	0.638	0.634	0.371	0.571	0.608	0.534	0.46	0.386	0.553	0.371	0.406	0.786	0.544	0.504	0	-	0	0	0	0	0	-	0	0	0	0	0	intergenic	-
DMR	chr1:191987538-191987594	57	4	0.851	0.948	0.096	-9.506	non	non	0.892	0.811	0.804	0.789	1	1	0.935	0.913	0.958	0.946	0.913	0.985	1	0.95	0.959	0.958	0.981	0.908	-	-	-	-	-	-	0	-	-	-	0	-	0	genebody,transcript,exon,three_prime_utr,intron	ENSMUSG00000049353,Rd3,protein_coding;ENSMUSG00000097416,Gm26670,lncRNA	mmu-miR-146/485/378/744;-
DMR	chr1:192068316-192068788	473	7	0.523	0.703	0.18	-17.715	non	non	0.395	0.569	0.51	0.495	0.667	0.554	0.576	0.593	0.61	0.615	0.714	0.727	0.678	0.767	0.641	0.756	0.553	0.484	0	-	-	-	-	0	0.04	0	0	-	-	-	-	genebody,transcript,intron	ENSMUSG00000026637,Traf5,protein_coding	mmu-miR-136/543
DMR	chr1:192785134-192785407	274	11	0.692	0.526	-0.166	26.638	inter	inter-hypo	0.694	0.845	0.626	0.715	0.753	0.777	0.6	0.551	0.605	0.506	0.521	0.58	0.566	0.569	0.544	0.718	0.469	0.703	0	1	0	-	0.5	-	0	0.812	0	-	0.75	-	0	intergenic	-
DMR	chr1:19284719-19284948	230	7	0.954	0.882	-0.072	14.619	non	non	0.941	0.957	0.984	0.933	0.915	0.893	0.835	0.95	0.89	0.851	0.909	0.843	0.921	0.918	0.915	0.819	0.906	0.915	-	-	-	-	-	-	-	-	-	-	0	-	-	intergenic	-
DMR	chr1:19396710-19397398	689	5	0.894	0.716	-0.179	16.792	non	non	0.88	0.872	0.905	0.862	0.857	0.826	0.855	0.77	0.784	0.717	0.714	0.759	0.84	0.763	0.755	0.753	0.793	0.724	-	-	-	-	-	0	0	-	-	-	-	-	-	intergenic	-
DMR	chr1:19434956-19435832	877	5	0.949	0.861	-0.088	13.529	non	non	0.966	0.93	0.962	0.933	0.905	0.862	0.869	0.907	0.976	0.823	0.883	0.887	0.887	0.884	0.929	0.919	0.775	0.854	-	0.5	-	0	0.5	-	-	-	0	-	-	-	-	intergenic	-
DMR	chr1:19439819-19442034	2216	30	0.506	0.902	0.396	-227.484	non	non	0.474	0.544	0.522	0.913	0.872	0.863	0.782	0.812	0.836	0.861	0.932	0.925	0.88	0.833	0.855	0.828	0.819	0.826	0	0.562	0.5	0	-	0	0.163	0.5	0	0	0.829	0	0	intergenic	-
DMR	chr1:19444064-19444390	327	5	0.922	0.811	-0.111	11.954	non	non	0.897	0.925	0.947	0.854	0.824	0.85	0.773	0.701	0.762	0.834	0.839	0.738	0.834	0.76	0.695	0.721	0.762	0.814	-	-	-	-	-	0	-	-	-	-	0.5	-	-	intergenic	-
DMR	chr1:194468133-194468440	308	7	0.081	0.177	0.096	-17.274	non	non	0.055	0.072	0.043	0.133	0.086	0.177	0.118	0.1	0.151	0.107	0.24	0.168	0.254	0.15	0.126	0.055	0.182	0.186	-	0	-	0	0	0	0	0.375	0	0	0	0	0	intergenic	-
DMR	chr1:19449497-19450214	718	23	0.763	0.919	0.156	-76.884	non	non	0.717	0.879	0.733	0.904	0.981	0.977	0.946	0.688	0.952	0.957	0.941	0.877	0.961	0.977	0.911	0.835	0.951	0.918	0	0.5	-	0.013	0	0	0	0.429	-	0	0.542	0	0.1	intergenic	-
DMR	chr1:195253827-195254277	451	11	0.73	0.858	0.129	-26.72	non	non	0.716	0.68	0.739	0.807	0.838	0.847	0.85	0.812	0.83	0.905	0.856	0.849	0.799	0.853	0.845	0.787	0.818	0.8	0.333	0.5	0.2	1	0.722	0	0	-	0	-	1	0	0.06	intergenic	-
DMR	chr1:195273381-195273497	117	4	0.783	0.906	0.123	-10.624	non	non	0.812	0.809	0.74	0.887	0.701	0.94	0.856	0.919	0.818	0.915	0.931	0.881	0.757	0.787	0.744	0.801	0.839	0.762	-	-	-	-	0.75	0	0	-	-	-	-	-	-	intergenic	-
DMR	chr1:195341019-195341275	257	8	0.77	0.884	0.113	-18.021	non	non	0.833	0.694	0.753	0.919	0.843	0.772	0.681	0.771	0.772	0.885	0.915	0.928	0.669	0.929	0.917	0.791	0.795	0.622	0.5	0.5	0	0	0	-	0.111	0	0	0	0	0	1	intergenic	-
DMR	chr1:19779332-19779452	121	4	0.654	0.491	-0.163	10.15	non	non	0.712	0.621	0.556	0.493	0.465	0.465	0.549	0.465	0.416	0.402	0.452	0.546	0.507	0.526	0.351	0.571	0.359	0.34	-	0	-	-	0	-	0	-	-	-	-	-	-	intergenic	-
DMR	chr1:19814864-19815098	235	6	0.573	0.441	-0.132	11.908	non	non	0.475	0.672	0.529	0.407	0.247	0.433	0.25	0.318	0.286	0.415	0.414	0.389	0.37	0.296	0.451	0.207	0.293	0.337	0	0.7	0	-	0	-	0	0.75	-	-	0.333	-	0.058	intergenic	-
DMR	chr1:20194801-20194890	90	4	0.928	0.981	0.053	-8.152	non	non	0.965	0.907	0.909	0.99	0.988	0.957	0.986	0.967	0.972	0.981	0.978	0.993	0.982	1	1	0.98	0.976	0.966	-	-	-	-	-	-	-	-	-	-	0	-	1	genebody,transcript,intron	ENSMUSG00000043760,Pkhd1,protein_coding	mmu-miR-433
DMR	chr1:20525320-20526427	1108	27	0.855	0.948	0.092	-64.336	non	non	0.805	0.889	0.88	0.886	0.832	0.887	0.528	0.791	0.933	0.943	0.962	0.949	0.872	0.909	0.784	0.871	0.64	0.825	0.126	0.833	0	-	-	0	0.2	-	0	0	0.75	0.037	0.75	genebody,transcript,intron	ENSMUSG00000043760,Pkhd1,protein_coding	mmu-miR-433
DMR	chr1:20704981-20705998	1018	26	0.388	0.943	0.555	-306.182	non	non	0.33	0.462	0.418	0.963	0.919	0.921	0.854	0.884	0.91	0.926	0.959	0.958	0.926	0.934	0.913	0.934	0.88	0.898	0.499	0.5	0	0.025	0.812	-	0.052	0	-	-	0.608	0	0.563	intergenic	-
DMR	chr1:20955314-20956304	991	27	0.653	0.428	-0.225	98.645	non	non	0.673	0.622	0.658	0.635	0.707	0.563	0.538	0.683	0.589	0.421	0.42	0.429	0.675	0.474	0.448	0.561	0.501	0.638	0	0.7	0	0	0.8	0	-	0.875	0.042	0	0.893	0	0	transcript,genebody,intron,CDS,exon	ENSMUSG00000041809,Efhc1,protein_coding	mmu-miR-199
DMR	chr1:21026354-21026920	567	9	0.983	0.925	-0.058	20.475	non	non	0.996	0.978	0.994	0.914	0.926	0.901	0.828	0.877	0.95	0.914	0.938	0.956	0.938	0.895	0.956	0.932	0.827	0.908	1	1	-	-	0	-	0	-	-	-	-	-	-	genebody,transcript,intron	ENSMUSG00000041779,Tram2,protein_coding	mmu-miR-221/222/24/493/let-7/98
DMR	chr1:21213075-21213888	814	10	0.525	0.732	0.208	-32.285	non	non	0.509	0.59	0.449	0.767	0.863	0.778	0.808	0.786	0.764	0.724	0.78	0.706	0.777	0.801	0.806	0.823	0.788	0.764	0	0.167	0	0	-	-	0	0.44	-	0	0.5	0	0.033	intergenic	-
DMR	chr1:21880207-21880414	208	4	0.973	0.91	-0.063	9.174	non	non	0.974	0.993	0.973	0.921	0.965	0.962	0.966	0.916	0.97	0.891	0.894	0.956	0.961	0.968	1	0.952	0.982	0.954	-	-	-	-	-	-	0	0	0	-	-	-	0.354	transcript,genebody,intron	ENSMUSG00000028033,Kcnq5,protein_coding	mmu-miR-148/152/181/322/19/503/218/224/377/409/543
DMR	chr1:22060884-22061625	742	23	0.386	0.673	0.287	-109.072	non	non	0.317	0.457	0.383	0.937	0.916	0.898	0.884	0.763	0.881	0.581	0.757	0.628	0.934	0.9	0.889	0.929	0.797	0.862	0	0	-	-	-	-	-	0.333	-	-	-	-	0.25	intergenic	-
DMR	chr1:22067665-22067752	88	4	0.533	0.322	-0.211	12.452	non	non	0.396	0.658	0.542	0.352	0.243	0.344	0.28	0.278	0.335	0.206	0.395	0.287	0.151	0.22	0.329	0.132	0.19	0.338	-	0	-	-	0	-	0	0	-	-	-	-	-	intergenic	-
DMR	chr1:22149408-22149653	246	4	0.812	0.692	-0.12	8.674	non	non	0.81	0.775	0.822	0.895	0.826	0.864	0.784	0.746	0.709	0.719	0.659	0.668	0.787	0.768	0.853	0.883	0.697	0.842	0	-	-	0	-	0.75	0	-	-	0	1	-	-	intergenic	-
DMR	chr1:22236757-22238220	1464	24	0.838	0.953	0.115	-69.746	non	non	0.775	0.864	0.868	0.926	0.926	0.899	0.851	0.876	0.861	0.973	0.963	0.94	0.896	0.862	0.824	0.89	0.828	0.857	0.434	-	0	0	0.633	0.169	0.104	0.75	-	-	-	-	0.25	promoter,exon,genebody,transcript	ENSMUSG00000100418,Gm28239,processed_pseudogene	-
DMR	chr1:22659335-22659787	453	8	0.581	0.757	0.177	-19.954	non	non	0.478	0.53	0.533	0.599	0.663	0.704	0.831	0.717	0.708	0.683	0.734	0.702	0.618	0.776	0.771	0.75	0.829	0.76	0	0	-	-	-	0	-	-	-	-	0	0	0.701	transcript,genebody,intron	ENSMUSG00000041670,Rims1,protein_coding	mmu-miR-129/199/218/300/381/376
DMR	chr1:22950356-22950668	313	7	0.977	0.919	-0.058	15.353	non	non	0.987	0.981	0.969	0.952	0.984	0.957	0.984	0.932	0.943	0.922	0.948	0.89	0.96	0.93	0.917	0.954	0.959	0.928	-	0.625	-	-	-	-	-	0.094	-	-	-	0	-	intergenic	-
DMR	chr1:23059533-23059912	380	7	0.628	0.466	-0.162	18.891	non	non	0.609	0.696	0.581	0.543	0.395	0.504	0.629	0.675	0.437	0.47	0.446	0.437	0.715	0.48	0.401	0.51	0.325	0.572	-	-	-	0	1	-	-	-	-	-	-	-	0	genebody,transcript,intron	ENSMUSG00000101227,Gm29506,lncRNA	-
DMR	chr1:23225648-23225886	239	7	0.746	0.612	-0.134	15.648	non	non	0.705	0.753	0.822	0.606	0.768	0.696	0.281	0.436	0.708	0.627	0.534	0.608	0.749	0.662	0.597	0.58	0.267	0.58	-	1	-	-	-	-	-	-	-	-	-	0	-	genebody,transcript,intron	ENSMUSG00000101227,Gm29506,lncRNA	-
DMR	chr1:23490538-23491327	790	17	0.634	0.507	-0.127	36.809	trans	non	0.591	0.656	0.649	0.626	0.699	0.574	0.644	0.635	0.66	0.463	0.567	0.526	0.602	0.621	0.543	0.523	0.656	0.528	-	0.833	0	0.048	0	0	0	-	-	0	0.75	0	0	intergenic	-
DMR	chr1:23673789-23673936	148	5	0.052	0.135	0.083	-12.038	non	non	0.014	0.047	0.036	0.222	0.024	0.127	0.035	0.023	0.009	0.095	0.119	0.172	0.132	0.212	0.007	0	0	0	0	0.625	-	-	-	-	0	-	-	0	-	-	-	intergenic	-
DMR	chr1:23720457-23720759	303	6	0.664	0.514	-0.15	14.451	trans	non-hypo	0.762	0.553	0.71	0.675	0.787	0.623	0.81	0.8	0.72	0.487	0.506	0.453	0.584	0.705	0.593	0.585	0.745	0.55	1	-	0	-	-	-	0	-	0	-	0.5	-	0	intergenic	-
DMR	chr1:23781966-23782791	826	33	0.797	0.632	-0.166	81.091	non	non	0.772	0.935	0.71	0.737	0.696	0.809	0.389	0.333	0.678	0.544	0.691	0.628	0.723	0.496	0.695	0.605	0.489	0.518	-	-	0.167	-	-	0.083	0	-	0.152	-	-	0	-	transcript,genebody,intron	ENSMUSG00000026156,B3gat2,protein_coding	mmu-miR-199/218/376/382/409/493
DMR	chr1:23884624-23885825	1202	35	0.431	0.896	0.464	-287.018	non	non	0.39	0.57	0.431	0.961	0.951	0.918	0.959	0.949	0.946	0.925	0.866	0.911	0.963	0.922	0.872	0.969	0.896	0.916	0.71	0.933	0.103	0.352	0.944	0	0.5	0.9	0.333	0	0.95	0.117	0.847	transcript,genebody,intron	ENSMUSG00000026155,Smap1,protein_coding	mmu-miR-181
DMR	chr1:23989039-23989448	410	15	0.828	0.701	-0.127	36.973	non	non	0.773	0.878	0.842	0.896	0.871	0.746	0.858	0.827	0.831	0.623	0.732	0.748	0.963	0.748	0.796	0.95	0.947	0.82	0	0.5	0	0	0	0	-	0.69	0	0	0	-	0	intergenic	-
DMR	chr1:24133865-24134178	314	19	0.037	0.118	0.081	-42.609	non	non	0.013	0.017	0.021	0.074	0.022	0.023	0.014	0.014	0.008	0.093	0.141	0.055	0.032	0.122	0.065	0.008	0.032	0.04	0	0	0	0	-	0	0	0	-	0	-	0	0	intergenic	-
DMR	chr1:24469458-24470005	548	8	0.879	0.702	-0.177	28.596	non	non	0.866	0.906	0.859	0.85	0.787	0.802	0.876	0.752	0.796	0.639	0.714	0.753	0.874	0.682	0.682	0.765	0.763	0.84	0	0	0	-	0.75	0	0	0.4	0	-	-	-	0.4	genebody,transcript,intron	ENSMUSG00000026141,Col19a1,protein_coding	mmu-miR-199/26/181/224/382/542/543
DMR	chr1:24470457-24471507	1051	15	0.804	0.665	-0.138	36.042	non	non	0.841	0.791	0.754	0.806	0.843	0.801	0.827	0.823	0.737	0.659	0.698	0.691	0.833	0.744	0.708	0.78	0.847	0.785	0	1	-	-	-	-	-	-	-	0	0	0	0.292	genebody,transcript,intron	ENSMUSG00000026141,Col19a1,protein_coding	mmu-miR-199/26/181/224/382/542/543
DMR	chr1:24648147-24648423	277	11	0.155	0.067	-0.088	23.875	non	non	0.05	0.189	0.197	0.133	0.037	0.09	0.041	0.06	0.065	0.04	0.057	0.019	0.116	0.088	0.044	0.068	0.043	0.027	0	0.606	0	0	0.967	0	0	1	0	0	0.922	0.025	0.086	intergenic	-
DMR	chr1:24675831-24676140	310	4	0.651	0.514	-0.136	9.1	non	non	0.66	0.724	0.618	0.857	0.895	0.911	0.907	0.856	0.751	0.599	0.527	0.451	0.799	0.951	0.844	0.691	0.914	0.787	0	0	-	0	0	-	0	0	-	0	-	-	0.083	intergenic	-
DMR	chr1:24784063-24784359	297	9	0.319	0.462	0.143	-21.476	non	non	0.332	0.354	0.275	0.22	0.22	0.231	0.199	0.13	0.152	0.397	0.45	0.534	0.383	0.256	0.236	0.095	0.148	0.161	0	-	-	-	-	-	0	-	0	0	-	-	0	intergenic	-
DMR	chr1:24837487-24837823	337	7	0.766	0.877	0.111	-14.229	non	non	0.749	0.877	0.747	0.895	0.894	0.92	0.825	0.857	0.888	0.864	0.949	0.949	0.96	0.859	0.877	0.859	0.843	0.823	0.014	0.75	0	-	-	-	-	0.75	0	-	0.583	0	0.479	intergenic	-
DMR	chr1:24921078-24921312	235	5	0.917	0.817	-0.1	12.156	non	non	0.934	0.943	0.871	0.801	0.704	0.918	0.697	0.739	0.883	0.756	0.794	0.821	0.867	0.784	0.693	0.843	0.82	0.701	-	-	-	-	-	-	-	-	-	-	-	-	1	intergenic	-
DMR	chr1:24926113-24926690	578	12	0.311	0.189	-0.122	28.675	non	non	0.311	0.278	0.329	0.241	0.201	0.133	0.116	0.147	0.209	0.17	0.227	0.133	0.238	0.3	0.073	0.111	0.09	0.17	0	0.75	-	0	-	0	0	0.75	-	-	0.625	0	0.04	intergenic	-
DMR	chr1:25179736-25180903	1168	16	0.278	0.652	0.373	-107.198	trans	inter-hyper	0.277	0.278	0.279	0.353	0.317	0.296	0.412	0.26	0.267	0.618	0.649	0.703	0.38	0.635	0.468	0.671	0.28	0.382	0	-	0	0.067	0.5	0	-	0.75	0.061	0	-	0	0	transcript,genebody,intron	ENSMUSG00000033569,Adgrb3,protein_coding	mmu-miR-129/148/152/181/218/493/543
DMR	chr1:25188803-25189506	704	10	0.542	0.407	-0.135	23.794	non	non	0.547	0.566	0.54	0.327	0.445	0.328	0.214	0.264	0.272	0.477	0.426	0.335	0.39	0.402	0.39	0.232	0.214	0.342	0	-	-	-	-	-	-	0.5	-	-	0.4	-	-	transcript,genebody,intron	ENSMUSG00000033569,Adgrb3,protein_coding	mmu-miR-129/148/152/181/218/493/543
DMR	chr1:25357597-25358382	786	4	0.966	0.81	-0.156	11.908	non	non	0.995	0.951	0.958	0.672	0.753	0.693	0.5	0.735	0.655	0.718	0.745	0.953	0.737	0.742	0.491	0.461	0.485	0.714	0	-	-	-	-	-	0.5	-	-	-	-	0	-	genebody,transcript,intron	ENSMUSG00000033569,Adgrb3,protein_coding	mmu-miR-129/148/152/181/218/493/543
DMR	chr1:25616690-25616901	212	4	0.973	0.908	-0.065	10.002	non	non	0.989	0.984	0.953	0.928	0.945	0.935	0.942	0.93	0.971	0.887	0.918	0.923	0.953	0.93	0.937	0.973	0.958	0.939	-	-	-	-	-	-	-	-	-	-	-	-	-	genebody,transcript,intron	ENSMUSG00000033569,Adgrb3,protein_coding	mmu-miR-129/148/152/181/218/493/543
DMR	chr1:25683281-25683939	659	5	0.96	0.829	-0.131	14.939	trans	non	0.956	0.965	0.969	0.964	0.994	0.973	0.973	0.973	0.975	0.793	0.723	0.932	0.955	0.95	0.769	0.819	0.984	0.946	0	1	0	0	-	-	0.1	0.65	0	-	0.75	0	0.5	genebody,transcript,intron	ENSMUSG00000033569,Adgrb3,protein_coding	mmu-miR-129/148/152/181/218/493/543
DMR	chr1:25720933-25721532	600	6	0.975	0.912	-0.063	13.119	non	non	0.98	0.986	0.964	0.991	0.946	0.977	0.986	0.931	0.953	0.906	0.903	0.913	0.939	0.957	0.871	0.932	0.984	0.945	-	0	-	-	-	0	-	-	-	-	-	-	-	genebody,transcript,promoter,intron	ENSMUSG00000033569,Adgrb3,protein_coding;ENSMUSG00000103563,8030445P17Rik,TEC	mmu-miR-129/148/152/181/218/493/543;-
DMR	chr1:25723030-25723486	457	4	0.96	0.85	-0.109	10.967	trans	non	0.972	0.969	0.956	0.958	0.95	0.938	0.968	0.969	0.976	0.805	0.795	0.951	0.96	0.973	0.736	0.765	0.991	0.927	-	1	0	0	-	0	-	1	0	-	-	-	0.1	genebody,transcript,exon,intron	ENSMUSG00000033569,Adgrb3,protein_coding;ENSMUSG00000103563,8030445P17Rik,TEC	mmu-miR-129/148/152/181/218/493/543;-
DMR	chr1:25745675-25745888	214	4	0.971	0.896	-0.076	10.794	non	non	0.975	0.947	0.992	0.989	0.968	0.981	0.943	0.94	0.943	0.908	0.856	0.929	0.963	0.963	0.933	0.906	1	0.963	0	0.875	-	-	-	0.2	-	-	-	-	0	0	-	genebody,transcript,intron	ENSMUSG00000033569,Adgrb3,protein_coding	mmu-miR-129/148/152/181/218/493/543
DMR	chr1:25812860-25813167	308	4	0.974	0.829	-0.146	11.868	non	non	0.97	0.978	0.986	0.952	0.994	0.946	0.973	0.963	0.974	0.748	0.789	0.957	0.956	0.96	0.727	0.861	0.969	0.983	0	-	-	-	-	-	-	-	-	-	-	-	0.1	genebody,transcript,intron	ENSMUSG00000033569,Adgrb3,protein_coding	mmu-miR-129/148/152/181/218/493/543
DMR	chr1:25887034-25887589	556	6	0.701	0.5	-0.202	17.146	non	non	0.726	0.677	0.69	0.72	0.636	0.736	0.796	0.676	0.678	0.334	0.481	0.632	0.772	0.733	0.558	0.526	0.771	0.587	-	-	-	-	-	-	-	-	-	-	0	0	-	intergenic	-
DMR	chr1:25904274-25905429	1156	8	0.942	0.833	-0.109	20.567	trans	non	0.937	0.951	0.951	0.931	0.952	0.958	0.974	0.956	0.962	0.816	0.78	0.892	0.943	0.945	0.813	0.841	0.957	0.946	-	-	0	-	-	-	-	-	-	-	-	-	1	intergenic	-
DMR	chr1:25960794-25960899	106	4	0.954	0.821	-0.133	11.549	non	non	0.925	0.972	0.983	0.822	0.816	0.851	0.722	0.832	0.897	0.806	0.782	0.885	0.843	0.828	0.713	0.676	0.716	0.825	-	-	-	-	-	-	-	-	-	-	-	-	-	intergenic	-
DMR	chr1:25967380-25968066	687	4	0.873	0.741	-0.132	11.074	trans	non	0.904	0.841	0.905	0.839	0.835	0.801	0.706	0.865	0.883	0.655	0.686	0.84	0.845	0.767	0.691	0.685	0.708	0.793	-	-	0	-	-	-	0	-	-	-	1	-	-	intergenic	-
DMR	chr1:25968633-25969388	756	6	0.907	0.795	-0.112	15.473	non	non	0.89	0.965	0.909	0.946	0.92	0.894	0.797	0.927	0.891	0.771	0.762	0.887	0.912	0.956	0.845	0.7	0.763	0.889	-	-	-	-	-	1	-	-	-	-	0	-	-	intergenic	-
DMR	chr1:25972321-25973128	808	4	0.795	0.625	-0.17	13.935	trans	non	0.751	0.858	0.785	0.591	0.661	0.544	0.161	0.55	0.611	0.51	0.572	0.762	0.618	0.63	0.188	0.188	0.232	0.582	-	-	-	-	-	-	-	-	-	-	-	-	-	intergenic	-
DMR	chr1:25974497-25974916	420	4	0.827	0.687	-0.14	9.071	non	non	0.838	0.9	0.862	0.69	0.723	0.729	0.406	0.756	0.701	0.698	0.773	0.756	0.741	0.648	0.656	0.726	0.417	0.693	-	-	-	-	-	-	-	-	-	-	-	-	-	intergenic	-
DMR	chr1:25975831-25976310	480	7	0.884	0.778	-0.106	15.884	non	non	0.848	0.913	0.878	0.824	0.89	0.84	0.613	0.799	0.861	0.758	0.815	0.78	0.8	0.833	0.895	0.888	0.667	0.89	-	1	-	-	-	-	-	1	0.1	-	-	-	-	intergenic	-
DMR	chr1:25978100-25978197	98	4	0.812	0.687	-0.125	9.245	inter	non	0.815	0.844	0.787	0.804	0.678	0.738	0.65	0.774	0.694	0.551	0.673	0.781	0.707	0.615	0.48	0.525	0.763	0.73	-	-	-	-	-	-	-	0.5	0	-	-	-	-	intergenic	-
DMR	chr1:25984115-25985479	1365	6	0.895	0.732	-0.163	18.658	non	non	0.854	0.953	0.896	0.902	0.966	0.909	0.926	0.928	0.942	0.704	0.729	0.831	0.97	0.91	0.72	0.793	1	0.928	-	-	-	-	-	-	-	-	-	-	-	-	-	intergenic	-
DMR	chr1:25989501-25991770	2270	7	0.905	0.729	-0.176	23.425	trans	non	0.853	0.901	0.941	0.811	0.819	0.843	0.668	0.843	0.835	0.564	0.655	0.866	0.789	0.843	0.454	0.524	0.673	0.779	-	-	0	-	-	-	-	-	-	-	-	-	-	intergenic	-
DMR	chr1:25996328-25997126	799	6	0.405	0.244	-0.16	15.595	non	inter-hypo	0.326	0.394	0.476	0.235	0.295	0.229	0.098	0.315	0.114	0.292	0.229	0.165	0.159	0.207	0.114	0.182	0.044	0.209	0	0.75	0	0	-	-	0	-	-	-	-	-	-	promoter,exon,genebody,transcript	ENSMUSG00000101618,Gm18443,processed_pseudogene	-
DMR	chr1:26003109-26004158	1050	6	0.916	0.814	-0.102	15.251	non	non	0.876	0.951	0.93	0.92	0.911	0.961	0.779	0.962	0.987	0.751	0.799	0.868	0.919	0.905	0.888	0.943	0.993	0.933	0	1	-	0	-	-	-	-	0	-	-	-	1	intergenic	-
DMR	chr1:26007257-26008034	778	8	0.708	0.526	-0.182	25.215	non	non	0.624	0.797	0.752	0.705	0.725	0.725	0.65	0.815	0.71	0.461	0.531	0.575	0.721	0.7	0.566	0.606	0.679	0.694	-	-	-	-	-	-	-	-	-	-	0.5	-	-	intergenic	-
DMR	chr1:26008909-26009567	659	4	0.83	0.724	-0.106	9.233	non	non	0.805	0.848	0.809	0.877	0.882	0.911	0.891	0.85	0.906	0.593	0.75	0.723	0.848	0.869	0.859	0.837	0.895	0.823	-	-	-	-	-	-	-	-	-	-	-	-	-	intergenic	-
DMR	chr1:26014908-26015957	1050	5	0.752	0.59	-0.163	15.31	non	non	0.655	0.822	0.799	0.742	0.78	0.855	0.726	0.802	0.753	0.465	0.626	0.654	0.798	0.788	0.583	0.604	0.703	0.781	0	-	-	-	-	-	-	-	-	-	-	-	-	intergenic	-
DMR	chr1:26020374-26022018	1645	6	0.824	0.671	-0.153	14.253	non	non	0.797	0.856	0.909	0.831	0.904	0.861	0.811	0.866	0.885	0.634	0.67	0.756	0.882	0.85	0.736	0.76	0.803	0.868	-	-	-	-	-	-	-	-	-	-	-	-	0	intergenic	-
DMR	chr1:26037846-26038712	867	7	0.803	0.612	-0.19	20.353	trans	non	0.743	0.835	0.759	0.689	0.742	0.77	0.526	0.78	0.722	0.559	0.555	0.646	0.77	0.719	0.491	0.479	0.494	0.697	-	-	-	-	-	-	-	-	-	-	-	-	-	intergenic	-
DMR	chr1:26043440-26046070	2631	13	0.768	0.601	-0.167	36.514	non	non	0.717	0.808	0.795	0.726	0.679	0.706	0.494	0.719	0.688	0.558	0.566	0.661	0.699	0.701	0.474	0.501	0.52	0.731	0.8	-	-	0	0	-	-	-	-	-	-	-	-	intergenic	-
DMR	chr1:26065340-26065564	225	5	0.659	0.8	0.141	-12.471	non	non	0.694	0.658	0.604	0.956	0.961	0.922	0.96	0.922	0.934	0.879	0.811	0.806	0.98	0.935	0.957	0.986	0.933	0.871	0.833	0.6	-	-	-	-	0.333	-	-	0	-	-	0.033	intergenic	-
DMR	chr1:26095092-26095816	725	7	0.7	0.502	-0.198	21.389	non	non	0.614	0.76	0.7	0.536	0.529	0.597	0.362	0.581	0.576	0.359	0.469	0.577	0.592	0.523	0.458	0.369	0.219	0.545	-	1	-	-	-	-	-	-	-	0	-	0	0	intergenic	-
DMR	chr1:26160146-26161295	1150	4	0.848	0.683	-0.165	12.814	trans	non	0.819	0.875	0.85	0.963	0.974	0.973	0.961	0.971	0.953	0.683	0.601	0.741	0.944	0.976	0.704	0.742	0.992	0.958	-	-	-	-	-	-	-	-	-	-	-	-	0	intergenic	-
DMR	chr1:26213374-26214470	1097	4	0.882	0.713	-0.169	9.176	trans	non	0.889	0.88	0.904	0.929	0.907	0.951	0.947	0.929	0.966	0.635	0.743	0.845	0.93	0.918	0.679	0.78	0.963	0.906	-	0	-	-	-	-	-	-	-	-	-	-	1	intergenic	-
DMR	chr1:26235852-26236365	514	5	0.573	0.364	-0.209	17.594	trans	non	0.611	0.571	0.637	0.611	0.554	0.636	0.662	0.659	0.579	0.394	0.312	0.499	0.563	0.566	0.434	0.375	0.547	0.6	-	-	-	-	-	-	-	-	-	-	-	-	-	intergenic	-
DMR	chr1:26236861-26238402	1542	7	0.956	0.809	-0.148	20.595	non	non	0.966	0.954	0.959	0.963	0.954	0.96	0.952	0.94	0.944	0.792	0.762	0.859	0.956	0.911	0.83	0.797	0.963	0.954	-	-	-	-	-	0	0	-	-	-	-	-	-	intergenic	-
DMR	chr1:26242379-26243162	784	10	0.842	0.603	-0.24	38.491	non	non	0.793	0.9	0.877	0.884	0.913	0.934	0.929	0.868	0.905	0.541	0.567	0.672	0.943	0.781	0.708	0.701	0.916	0.888	-	-	-	-	-	-	-	-	-	-	-	-	1	intergenic	-
DMR	chr1:26245142-26245342	201	5	0.976	0.885	-0.091	12.78	non	non	0.982	0.963	0.994	0.994	0.979	0.993	1	0.974	0.968	0.839	0.854	0.884	0.966	0.985	0.821	0.943	0.982	0.958	1	-	-	0	-	-	-	1	-	-	-	-	-	intergenic	-
DMR	chr1:26245746-26246473	728	5	0.948	0.85	-0.098	14.071	non	non	0.96	0.949	0.953	0.943	0.955	0.973	0.994	0.917	0.977	0.869	0.861	0.832	0.956	0.915	0.96	0.979	0.928	0.975	-	-	-	-	-	-	-	-	-	-	-	-	-	intergenic	-
DMR	chr1:26487607-26488180	574	7	0.527	0.673	0.147	-16.884	non	non	0.486	0.556	0.606	0.82	0.79	0.763	0.895	0.827	0.833	0.768	0.756	0.599	0.891	0.805	0.863	0.93	0.945	0.799	-	0.667	-	0	0.267	0	-	-	-	-	-	0	0.571	intergenic	-
DMR	chr1:26492181-26492356	176	4	0.184	0.318	0.134	-10.114	non	non	0.178	0.126	0.157	0.392	0.483	0.441	0.317	0.368	0.414	0.372	0.316	0.224	0.34	0.332	0.45	0.409	0.518	0.493	-	-	-	-	0.75	-	-	-	0	-	-	-	-	intergenic	-
DMR	chr1:26495982-26496464	483	4	0.325	0.462	0.138	-9.49	non	non	0.312	0.291	0.35	0.657	0.713	0.677	0.896	0.748	0.775	0.504	0.498	0.378	0.76	0.616	0.81	0.881	0.898	0.714	-	-	-	-	-	-	-	-	-	-	-	-	-	intergenic	-
DMR	chr1:26615512-26616420	909	24	0.682	0.81	0.128	-56.198	non	non	0.627	0.753	0.653	0.8	0.772	0.795	0.743	0.631	0.766	0.806	0.838	0.793	0.874	0.821	0.795	0.839	0.754	0.737	0	1	-	-	0	0	-	-	0.125	-	0.5	0	0.625	intergenic	-
DMR	chr1:26816398-26816889	492	4	0.8	0.609	-0.191	10.753	non	non	0.725	0.905	0.815	0.943	0.944	0.964	0.916	0.922	0.948	0.527	0.612	0.739	0.969	0.901	0.809	0.765	0.949	0.917	-	-	-	-	-	-	-	-	-	-	-	-	0	intergenic	-
DMR	chr1:27249976-27250365	390	4	0.78	0.606	-0.173	10.85	trans	inter-hypo	0.696	0.844	0.699	0.683	0.706	0.672	0.646	0.72	0.668	0.611	0.603	0.606	0.643	0.66	0.601	0.558	0.614	0.683	0	-	-	-	-	-	-	-	-	-	-	-	-	intergenic	-
DMR	chr1:27325593-27325839	247	4	0.425	0.558	0.133	-8.041	non	non	0.419	0.358	0.461	0.565	0.724	0.576	0.652	0.759	0.533	0.506	0.557	0.607	0.628	0.413	0.676	0.71	0.67	0.603	0	-	0	-	-	-	-	-	-	-	0.5	-	0	intergenic	-
DMR	chr1:27503499-27503963	465	8	0.336	0.52	0.184	-23.704	non	non	0.263	0.408	0.303	0.267	0.405	0.518	0.335	0.24	0.356	0.483	0.454	0.507	0.428	0.532	0.416	0.262	0.502	0.303	-	-	-	-	-	-	-	-	-	-	-	-	-	intergenic	-
DMR	chr1:27851926-27853877	1952	6	0.723	0.611	-0.112	12.822	non	non	0.655	0.779	0.781	0.867	0.896	0.892	0.902	0.853	0.891	0.618	0.643	0.57	0.94	0.874	0.812	0.848	0.937	0.849	-	-	-	-	-	-	-	-	-	-	-	0	0	intergenic	-
DMR	chr1:28066349-28066664	316	4	0.915	0.821	-0.094	9.774	non	non	0.895	0.918	0.942	0.936	0.964	0.933	0.956	0.914	0.901	0.853	0.849	0.794	0.936	0.89	0.935	0.885	0.946	0.877	-	-	-	-	1	-	-	-	-	-	-	-	-	intergenic	-
DMR	chr1:28299073-28299762	690	6	0.401	0.256	-0.145	15.374	non	non	0.316	0.477	0.385	0.547	0.518	0.497	0.588	0.423	0.48	0.245	0.251	0.242	0.542	0.501	0.405	0.501	0.599	0.541	-	-	-	-	-	-	-	-	-	-	-	-	0.5	intergenic	-
DMR	chr1:28304698-28307891	3194	23	0.674	0.49	-0.184	70.856	non	non	0.629	0.73	0.664	0.685	0.716	0.656	0.671	0.692	0.68	0.458	0.511	0.481	0.713	0.611	0.573	0.643	0.667	0.615	0.207	0.5	0	0	-	-	0.275	0.5	0	0	0.833	0.75	0.572	intergenic	-
DMR	chr1:28386112-28386586	475	5	0.867	0.74	-0.126	13.355	non	non	0.818	0.882	0.883	0.877	0.877	0.872	0.913	0.906	0.864	0.755	0.754	0.726	0.885	0.855	0.83	0.814	0.909	0.862	-	-	-	-	-	-	-	-	0	-	-	-	-	intergenic	-
DMR	chr1:28416926-28417155	230	4	0.895	0.811	-0.084	8.864	non	non	0.92	0.899	0.924	0.928	0.901	0.97	0.922	0.933	0.926	0.824	0.854	0.805	0.878	0.93	0.818	0.944	0.958	0.883	-	-	-	-	1	-	0	-	-	-	-	-	0	intergenic	-
DMR	chr1:28552410-28552884	475	4	0.653	0.544	-0.109	9.12	non	non	0.553	0.691	0.607	0.755	0.706	0.713	0.662	0.646	0.641	0.51	0.523	0.506	0.769	0.685	0.695	0.557	0.721	0.685	-	-	-	-	-	-	0	-	-	-	-	-	-	intergenic	-
DMR	chr1:28611858-28612441	584	6	0.91	0.754	-0.155	14.943	non	non	0.866	0.916	0.9	0.915	0.901	0.892	0.923	0.897	0.894	0.723	0.735	0.808	0.942	0.845	0.787	0.723	0.924	0.906	-	-	-	-	-	0	-	-	-	0	-	-	0	intergenic	-
DMR	chr1:28618852-28619101	250	4	0.647	0.514	-0.133	8.424	non	non	0.619	0.667	0.623	0.65	0.631	0.625	0.592	0.737	0.5	0.547	0.531	0.484	0.696	0.667	0.679	0.505	0.592	0.67	-	0	-	-	-	0	0	0.5	-	-	-	-	0	intergenic	-
DMR	chr1:28697466-28697882	417	4	0.891	0.754	-0.138	10.263	trans	non	0.922	0.918	0.914	0.655	0.763	0.665	0.501	0.725	0.734	0.734	0.624	0.843	0.755	0.698	0.457	0.471	0.485	0.666	0	-	-	0	-	-	0	-	0	0	-	-	0	intergenic	-
DMR	chr1:28776555-28777231	677	5	0.688	0.535	-0.153	13.111	non	non	0.653	0.68	0.714	0.491	0.555	0.608	0.514	0.471	0.46	0.479	0.512	0.557	0.655	0.476	0.386	0.432	0.359	0.475	-	-	-	0	-	-	0	-	-	0	-	-	0	exon,genebody,transcript,CDS,intron	ENSMUSG00000048411,Gm597,protein_coding	-
DMR	chr1:28787288-28787729	442	5	0.951	0.831	-0.12	14.016	non	non	0.944	0.96	0.983	0.916	0.929	0.917	1	0.831	0.885	0.806	0.844	0.861	0.905	0.952	0.871	0.827	0.923	0.952	-	-	-	-	-	-	-	0	0	-	-	-	-	intergenic	-
DMR	chr1:28851391-28852309	919	7	0.819	0.68	-0.139	17.742	trans	non	0.778	0.829	0.823	0.664	0.706	0.704	0.343	0.641	0.642	0.617	0.637	0.772	0.701	0.712	0.365	0.339	0.343	0.731	-	-	-	-	-	0	-	-	-	-	-	-	-	intergenic	-
DMR	chr1:28965469-28965987	519	5	0.902	0.807	-0.095	10.852	trans	non	0.846	0.936	0.923	0.8	0.808	0.815	0.548	0.742	0.808	0.718	0.733	0.791	0.822	0.692	0.572	0.549	0.566	0.72	-	-	-	-	-	-	-	-	-	-	-	-	1	intergenic	-
DMR	chr1:29010238-29010561	324	6	0.835	0.698	-0.138	14.378	non	non	0.853	0.848	0.792	0.673	0.719	0.566	0.556	0.601	0.577	0.626	0.784	0.687	0.717	0.618	0.665	0.486	0.421	0.718	0	-	-	0	-	-	0	1	0	-	-	0	0.722	intergenic	-
DMR	chr1:29013207-29014089	883	6	0.936	0.756	-0.179	18.288	trans	non	0.917	0.943	0.952	0.744	0.771	0.725	0.483	0.725	0.735	0.68	0.731	0.897	0.78	0.647	0.46	0.482	0.485	0.703	-	-	-	-	-	-	-	-	-	-	-	-	0	intergenic	-
DMR	chr1:29039529-29039805	277	5	0.894	0.745	-0.149	12.648	non	non	0.903	0.893	0.873	0.899	0.905	0.925	0.892	0.898	0.867	0.659	0.624	0.854	0.905	0.86	0.677	0.763	0.936	0.88	-	-	-	-	-	-	-	-	-	-	-	-	-	intergenic	-
DMR	chr1:29041737-29042087	351	6	0.945	0.822	-0.123	17.723	non	non	0.948	0.972	0.952	0.952	0.955	0.952	0.969	0.932	0.951	0.785	0.777	0.909	0.933	0.932	0.898	0.856	0.943	0.921	1	-	-	-	-	0	-	0.75	-	-	-	-	-	intergenic	-
DMR	chr1:29089860-29090112	253	4	0.969	0.849	-0.12	12.666	non	non	0.965	0.975	0.972	0.859	0.856	0.841	0.691	0.891	0.848	0.766	0.794	0.882	0.89	0.808	0.708	0.711	0.735	0.802	0	-	-	-	-	-	-	-	-	-	-	-	-	intergenic	-
DMR	chr1:29110946-29112393	1448	6	0.942	0.797	-0.145	13.473	trans	non	0.931	0.959	0.944	0.803	0.846	0.776	0.25	0.761	0.8	0.676	0.785	0.897	0.85	0.766	0.305	0	0	0.807	-	-	-	-	-	-	-	-	-	-	-	-	-	intergenic	-
DMR	chr1:29213634-29214232	599	5	0.906	0.791	-0.114	13.272	trans	non	0.858	0.919	0.917	0.899	0.88	0.88	0.758	0.836	0.851	0.72	0.74	0.832	0.9	0.788	0.728	0.632	0.692	0.84	-	-	-	-	-	-	-	-	-	0	-	-	-	intergenic	-
DMR	chr1:29225986-29227273	1288	12	0.908	0.801	-0.108	30.829	trans	non	0.891	0.948	0.903	0.906	0.915	0.885	0.896	0.862	0.92	0.793	0.751	0.857	0.929	0.817	0.749	0.753	0.916	0.889	-	1	0	0	1	0.05	-	-	0	-	-	0	0.5	intergenic	-
DMR	chr1:29227966-29228908	943	7	0.883	0.771	-0.112	15.74	non	non	0.9	0.903	0.864	0.854	0.83	0.868	0.873	0.914	0.839	0.683	0.722	0.839	0.896	0.771	0.766	0.718	0.846	0.855	0	1	-	-	-	-	-	-	-	-	-	-	-	intergenic	-
DMR	chr1:29235526-29237478	1953	16	0.8	0.657	-0.143	41.404	non	non	0.748	0.836	0.829	0.715	0.732	0.671	0.591	0.67	0.668	0.612	0.652	0.68	0.734	0.658	0.522	0.54	0.609	0.666	0.1	1	-	-	-	-	-	-	-	0	-	0	1	intergenic	-
DMR	chr1:29240070-29240636	567	4	0.91	0.776	-0.134	11.289	trans	non	0.882	0.967	0.903	0.824	0.879	0.756	0.683	0.77	0.816	0.665	0.73	0.855	0.832	0.773	0.651	0.602	0.708	0.752	-	-	-	-	-	-	-	-	-	-	-	-	0	intergenic	-
DMR	chr1:29251909-29252158	250	4	0.839	0.735	-0.105	8.755	non	non	0.794	0.906	0.911	0.902	0.91	0.896	0.928	0.96	0.862	0.783	0.784	0.743	0.927	0.864	0.902	0.8	0.903	0.905	0.067	1	-	-	-	-	-	-	-	-	1	0	-	intergenic	-
DMR	chr1:29260272-29262265	1994	9	0.848	0.747	-0.102	21.017	non	non	0.815	0.896	0.887	0.925	0.859	0.817	0.845	0.88	0.845	0.743	0.768	0.791	0.887	0.821	0.761	0.819	0.826	0.875	-	-	-	-	-	-	0	-	-	0	-	-	0	intergenic	-
DMR	chr1:29275063-29276312	1250	9	0.627	0.483	-0.144	20.943	trans	non-hypo	0.547	0.72	0.661	0.598	0.71	0.636	0.614	0.693	0.658	0.483	0.427	0.531	0.723	0.572	0.375	0.396	0.488	0.597	-	1	0.1	-	1	-	0.25	-	0.25	-	-	0	-	intergenic	-
DMR	chr1:29277151-29277939	789	5	0.632	0.424	-0.208	16.082	trans	non	0.588	0.636	0.698	0.72	0.711	0.706	0.829	0.619	0.659	0.379	0.276	0.486	0.728	0.683	0.4	0.416	0.455	0.667	-	-	-	-	-	-	-	-	-	-	-	-	-	intergenic	-
DMR	chr1:29294739-29295273	535	4	0.769	0.619	-0.149	12.097	non	non	0.712	0.809	0.789	0.782	0.827	0.747	0.689	0.795	0.833	0.615	0.585	0.68	0.813	0.717	0.572	0.617	0.704	0.883	0	-	-	-	-	-	-	-	-	-	-	-	-	intergenic	-
DMR	chr1:29322867-29324484	1618	5	0.926	0.667	-0.259	24.588	non	non	0.859	0.958	0.981	0.613	0.606	0.682	0.385	0.652	0.632	0.62	0.57	0.81	0.617	0.563	0.393	0.348	0.388	0.655	0.5	-	-	-	-	0	-	-	-	-	-	0	-	intergenic	-
DMR	chr1:29330853-29331317	465	4	0.781	0.637	-0.144	10.62	inter	non	0.705	0.804	0.813	0.667	0.607	0.605	0.488	0.448	0.619	0.644	0.601	0.578	0.705	0.407	0.364	0.503	0.516	0.511	-	-	-	-	-	-	0	0.5	0	0	-	-	0	intergenic	-
DMR	chr1:29334730-29335177	448	5	0.802	0.648	-0.154	14.248	trans	inter-hypo	0.767	0.761	0.786	0.745	0.784	0.605	0.476	0.688	0.725	0.531	0.712	0.641	0.615	0.543	0.421	0.472	0.328	0.895	0	-	-	-	-	-	-	-	-	-	-	-	-	intergenic	-
DMR	chr1:29335342-29335916	575	4	0.814	0.684	-0.13	9.495	non	non	0.888	0.96	0.92	0.88	0.814	0.751	0.717	0.884	0.752	0.713	0.742	0.76	0.883	0.742	0.8	0.767	0.71	0.9	-	-	-	-	-	-	-	-	-	-	-	-	-	intergenic	-
DMR	chr1:29365003-29366256	1254	5	0.888	0.771	-0.117	10.825	non	non	0.838	0.925	0.854	0.858	0.808	0.723	0.747	0.794	0.815	0.787	0.804	0.669	0.853	0.749	0.764	0.702	0.772	0.804	-	-	-	-	-	0	0	-	-	-	-	-	1	intergenic	-
DMR	chr1:29373573-29373962	390	5	0.777	0.629	-0.148	13.108	non	non	0.656	0.871	0.807	0.654	0.687	0.723	0.642	0.72	0.663	0.567	0.657	0.561	0.7	0.493	0.71	0.697	0.5	0.542	0	-	-	-	-	-	0	-	-	-	-	0	0	intergenic	-
DMR	chr1:29378593-29378934	342	5	0.753	0.622	-0.131	13.199	non	non	0.718	0.815	0.741	0.706	0.763	0.627	0.586	0.508	0.725	0.549	0.632	0.658	0.67	0.625	0.54	0.502	0.62	0.608	-	-	-	-	-	-	-	-	-	-	-	-	-	intergenic	-
DMR	chr1:29385771-29386067	297	4	0.876	0.762	-0.115	10.118	trans	non	0.887	0.919	0.886	0.958	0.973	0.944	0.991	0.967	0.989	0.782	0.819	0.729	0.985	0.858	0.915	0.851	1	0.907	-	-	-	-	-	-	-	-	-	0	-	-	-	intergenic	-
DMR	chr1:29408215-29408629	415	4	0.806	0.6	-0.206	15.396	non	non	0.744	0.867	0.807	0.881	0.829	0.681	0.614	0.696	0.795	0.506	0.64	0.633	0.866	0.763	0.681	0.791	0.758	0.784	0	-	-	-	-	-	-	-	-	-	-	-	-	intergenic	-
DMR	chr1:29410535-29412015	1481	14	0.763	0.613	-0.15	35.681	non	non	0.677	0.812	0.758	0.716	0.711	0.67	0.58	0.706	0.719	0.519	0.615	0.622	0.728	0.586	0.586	0.553	0.689	0.668	0	-	-	0	-	-	-	-	-	0	-	-	-	intergenic	-
DMR	chr1:29434067-29434677	611	6	0.775	0.617	-0.158	16.321	non	non	0.736	0.807	0.781	0.763	0.83	0.681	0.639	0.723	0.85	0.537	0.647	0.634	0.723	0.61	0.608	0.607	0.706	0.779	0.053	-	-	0	-	-	-	0	0	-	-	-	0.4	intergenic	-
DMR	chr1:29435653-29436090	438	6	0.749	0.613	-0.136	14.181	trans	inter-hypo	0.707	0.779	0.757	0.824	0.829	0.73	0.686	0.824	0.838	0.587	0.572	0.662	0.717	0.664	0.572	0.524	0.684	0.696	0	0.8	-	-	-	-	-	-	-	-	-	-	-	intergenic	-
DMR	chr1:29436872-29437956	1085	8	0.729	0.564	-0.165	23.17	non	non	0.681	0.743	0.78	0.725	0.675	0.728	0.694	0.728	0.635	0.551	0.543	0.643	0.729	0.624	0.545	0.549	0.613	0.782	0.048	-	-	0	0.75	0	0.1	-	-	0	1	-	-	intergenic	-
DMR	chr1:29464343-29465129	787	5	0.828	0.704	-0.125	11.878	non	non	0.803	0.912	0.814	0.791	0.872	0.829	0.744	0.819	0.816	0.679	0.694	0.769	0.849	0.781	0.719	0.707	0.763	0.77	-	0	-	0	-	-	0	-	-	0	-	-	0.6	intergenic	-
DMR	chr1:29485662-29485924	263	11	0.065	0.195	0.129	-32.721	non	non	0.066	0.034	0.044	0.204	0.015	0.076	0.049	0.104	0.03	0.288	0.237	0.081	0.192	0.107	0.083	0.006	0.022	0.068	-	-	-	0	-	0	1	1	-	0	0.706	0	0.375	exon,genebody,transcript	ENSMUSG00000099492,Gm5525,processed_pseudogene	-
DMR	chr1:29549649-29550339	691	4	0.595	0.421	-0.174	10.011	non	non	0.464	0.701	0.557	0.494	0.502	0.435	0.388	0.524	0.512	0.394	0.396	0.428	0.508	0.54	0.255	0.218	0.415	0.512	-	-	-	-	-	-	0	-	-	-	-	-	0	intergenic	-
DMR	chr1:29559256-29559550	295	4	0.728	0.489	-0.239	15.942	non	non	0.64	0.758	0.817	0.588	0.636	0.582	0.423	0.661	0.542	0.398	0.427	0.599	0.619	0.569	0.327	0.313	0.4	0.794	0.035	-	0	-	-	0	-	-	-	-	-	-	-	intergenic	-
DMR	chr1:29585789-29586131	343	6	0.7	0.883	0.183	-17.833	non	non	0.567	0.712	0.789	0.921	0.909	0.813	1	0.857	0.93	0.838	0.897	0.869	0.823	0.885	0.912	0.802	0.84	0.825	0.5	-	-	-	-	-	-	-	-	-	-	-	-	intergenic	-
DMR	chr1:29589701-29591351	1651	5	0.55	0.389	-0.16	11.985	non	non	0.428	0.591	0.635	0.558	0.586	0.461	0.451	0.534	0.462	0.355	0.442	0.305	0.795	0.43	0.457	0.434	0.523	0.619	-	-	-	-	-	-	-	0.5	-	-	-	-	-	intergenic	-
DMR	chr1:29658034-29658087	54	4	0.723	0.579	-0.144	8.557	non	non	0.744	0.739	0.804	0.808	0.558	0.625	0.545	0.619	0.717	0.598	0.491	0.637	0.859	0.757	0.396	0.667	0.541	0.62	-	-	-	-	-	-	0.5	-	-	-	-	-	-	intergenic	-
DMR	chr1:29659344-29659709	366	5	0.692	0.541	-0.151	13.111	non	non	0.688	0.702	0.685	0.783	0.795	0.731	0.801	0.675	0.688	0.577	0.558	0.5	0.664	0.718	0.741	0.726	0.807	0.74	0	-	-	-	-	0	-	-	-	-	-	-	-	intergenic	-
DMR	chr1:29793089-29793679	591	5	0.694	0.534	-0.159	13.649	non	non	0.627	0.721	0.715	0.846	0.834	0.756	0.795	0.793	0.776	0.503	0.465	0.595	0.837	0.717	0.637	0.702	0.874	0.787	-	-	-	0	-	-	-	-	-	-	0.571	0.1	0	intergenic	-
DMR	chr1:29863589-29863903	315	4	0.493	0.307	-0.186	11.003	non	non	0.407	0.506	0.521	0.362	0.325	0.302	0.234	0.38	0.242	0.34	0.174	0.254	0.334	0.45	0.207	0.177	0.247	0.345	0	0.5	-	-	-	-	-	0	-	-	-	-	0	intergenic	-
DMR	chr1:29926297-29926445	149	4	0.638	0.446	-0.191	10.774	non	non	0.597	0.713	0.608	0.689	0.686	0.558	0.518	0.533	0.634	0.392	0.393	0.515	0.633	0.592	0.47	0.454	0.572	0.599	-	1	-	0.05	-	-	0	-	0	-	0	-	-	intergenic	-
DMR	chr1:29927277-29927541	265	4	0.486	0.323	-0.163	10.851	trans	non	0.401	0.488	0.552	0.579	0.527	0.339	0.42	0.5	0.434	0.348	0.243	0.345	0.485	0.38	0.364	0.33	0.282	0.502	-	-	-	-	-	-	0	-	-	-	0.5	0	0.333	intergenic	-
DMR	chr1:29980729-29980952	224	5	0.71	0.568	-0.142	11.715	non	non	0.705	0.768	0.646	0.69	0.636	0.589	0.557	0.537	0.58	0.495	0.522	0.659	0.663	0.596	0.579	0.46	0.454	0.574	0	0.5	-	-	-	-	0	-	-	-	-	0	-	intergenic	-
DMR	chr1:29997821-29998546	726	5	0.738	0.525	-0.213	21.297	non	non	0.712	0.728	0.79	0.602	0.579	0.609	0.587	0.59	0.61	0.467	0.474	0.633	0.649	0.562	0.541	0.543	0.563	0.6	-	-	-	-	-	-	-	-	-	-	-	-	-	intergenic	-
DMR	chr1:30001417-30002163	747	7	0.867	0.701	-0.165	21.844	non	non	0.877	0.86	0.888	0.827	0.808	0.783	0.726	0.786	0.773	0.694	0.62	0.782	0.846	0.662	0.689	0.721	0.718	0.794	-	-	-	-	-	-	0.028	-	-	-	-	-	-	intergenic	-
DMR	chr1:30003305-30004358	1054	8	0.818	0.709	-0.109	18.66	non	non	0.8	0.838	0.774	0.809	0.777	0.727	0.689	0.709	0.744	0.697	0.618	0.765	0.792	0.781	0.681	0.652	0.733	0.792	0	-	-	-	-	-	-	1	-	-	-	-	1	intergenic	-
DMR	chr1:30024322-30027360	3039	6	0.862	0.672	-0.19	14.952	non	non	0.862	0.852	0.886	0.797	0.775	0.735	0.611	0.795	0.781	0.584	0.644	0.846	0.774	0.69	0.54	0.592	0.621	0.837	0	-	-	-	-	-	-	-	0	-	-	0	-	intergenic	-
DMR	chr1:30030593-30032503	1911	12	0.922	0.751	-0.17	40.685	non	non	0.941	0.908	0.923	0.759	0.744	0.757	0.655	0.703	0.777	0.736	0.655	0.863	0.745	0.716	0.58	0.605	0.682	0.728	0	1	-	0	-	-	-	-	-	-	-	0	-	intergenic	-
DMR	chr1:30045682-30046405	724	8	0.909	0.798	-0.111	19.128	non	non	0.921	0.934	0.88	0.786	0.811	0.679	0.794	0.672	0.728	0.879	0.728	0.803	0.763	0.678	0.779	0.793	0.766	0.681	0	-	-	-	-	-	0	-	-	-	-	-	-	intergenic	-
DMR	chr1:30051135-30052408	1274	7	0.862	0.75	-0.112	19.778	non	inter-hypo	0.841	0.872	0.881	0.859	0.858	0.852	0.842	0.819	0.857	0.767	0.686	0.788	0.789	0.773	0.814	0.764	0.815	0.843	0	-	-	-	-	-	-	-	-	-	-	-	1	intergenic	-
DMR	chr1:30054724-30055339	616	6	0.672	0.514	-0.159	15.014	non	non	0.587	0.651	0.787	0.515	0.531	0.476	0.373	0.395	0.368	0.523	0.468	0.567	0.487	0.429	0.276	0.331	0.404	0.51	0	-	0.05	0.075	-	-	0.042	1	0	0	-	-	-	intergenic	-
DMR	chr1:30083353-30083450	98	4	0.816	0.696	-0.119	8.296	trans	inter-hypo	0.82	0.804	0.834	0.837	0.782	0.866	0.704	0.834	0.778	0.713	0.661	0.775	0.707	0.738	0.746	0.709	0.722	0.764	1	-	-	-	-	-	0	-	-	-	-	-	-	intergenic	-
DMR	chr1:30084964-30085117	154	4	0.26	0.39	0.131	-8.902	non	non	0.265	0.198	0.299	0.387	0.5	0.491	0.221	0.198	0.37	0.392	0.376	0.353	0.448	0.451	0.338	0.406	0.415	0.387	-	-	-	-	-	-	-	-	-	-	-	-	-	intergenic	-
DMR	chr1:30095552-30095812	261	5	0.946	0.873	-0.073	10.629	non	non	0.942	0.943	0.956	0.967	0.96	0.947	0.926	0.992	0.978	0.904	0.843	0.886	0.949	0.974	0.896	0.927	0.944	0.991	-	-	-	-	-	-	0.75	-	-	-	-	-	-	intergenic	-
DMR	chr1:30120648-30121321	674	8	0.913	0.799	-0.114	20.254	non	non	0.91	0.911	0.924	0.83	0.798	0.811	0.726	0.766	0.806	0.745	0.669	0.887	0.813	0.82	0.683	0.718	0.718	0.75	-	-	-	-	-	-	-	-	-	-	-	-	0	intergenic	-
DMR	chr1:3013472-3013932	461	4	0.879	0.71	-0.169	10.672	non	non	0.862	0.9	0.873	0.768	0.806	0.728	0.726	0.795	0.792	0.692	0.705	0.699	0.784	0.842	0.735	0.846	0.758	0.792	-	-	-	-	-	-	-	-	-	-	-	-	-	intergenic	-
DMR	chr1:30147475-30147948	474	5	0.915	0.805	-0.11	13.319	non	non	0.905	0.946	0.906	0.82	0.855	0.94	0.888	0.953	0.945	0.828	0.725	0.845	0.911	0.84	0.801	0.843	0.946	0.934	-	-	-	-	-	-	-	-	-	0	-	-	0.5	intergenic	-
DMR	chr1:30158516-30159529	1014	5	0.882	0.767	-0.115	12.899	non	non	0.89	0.863	0.911	0.883	0.924	0.872	0.927	0.888	0.876	0.792	0.723	0.844	0.879	0.842	0.818	0.876	0.891	0.835	-	-	-	-	-	-	-	-	-	-	-	-	-	intergenic	-
DMR	chr1:30161383-30161959	577	4	0.879	0.773	-0.106	8.999	trans	inter-hypo	0.872	0.843	0.909	0.902	0.913	0.881	0.821	0.907	0.904	0.819	0.729	0.807	0.879	0.76	0.813	0.727	0.927	0.868	-	-	-	0	-	-	0	-	-	-	-	-	-	intergenic	-
DMR	chr1:30165466-30167185	1720	18	0.552	0.903	0.351	-108.773	non	non	0.478	0.763	0.441	0.894	0.886	0.914	0.708	0.777	0.825	0.916	0.889	0.913	0.882	0.833	0.887	0.796	0.737	0.825	0.344	-	-	0	-	0	0	0	0	-	-	0	0.749	intergenic	-
DMR	chr1:30170136-30172151	2016	9	0.802	0.615	-0.187	29.048	non	non	0.8	0.792	0.789	0.8	0.65	0.611	0.608	0.819	0.671	0.625	0.564	0.64	0.709	0.583	0.567	0.647	0.703	0.654	-	0.667	-	-	-	-	-	-	0	-	1	-	0.5	intergenic	-
DMR	chr1:3017247-3017624	378	4	0.805	0.659	-0.146	11.105	non	non	0.807	0.872	0.834	0.758	0.801	0.709	0.757	0.848	0.784	0.678	0.777	0.642	0.782	0.741	0.675	0.926	0.707	0.845	-	-	-	-	-	-	-	-	-	-	-	-	-	intergenic	-
DMR	chr1:3019332-3020035	704	4	0.862	0.747	-0.115	10.698	non	non	0.85	0.781	0.863	0.701	0.738	0.617	0.375	0.728	0.715	0.661	0.762	0.733	0.794	0.795	0.709	0.684	0.676	0.697	-	-	-	-	-	-	-	-	-	-	-	-	-	intergenic	-
DMR	chr1:3020945-3021025	81	5	0.922	0.828	-0.094	10.109	non	non	0.917	0.863	0.935	0.785	0.873	0.927	0.812	0.773	0.787	0.85	0.845	0.811	0.876	0.868	0.797	0.737	0.834	0.714	-	1	0.333	-	-	-	0.5	0.5	-	-	0.833	-	-	intergenic	-
DMR	chr1:30212793-30214189	1397	10	0.805	0.687	-0.119	22.526	trans	non	0.779	0.756	0.832	0.774	0.703	0.684	0.741	0.793	0.704	0.679	0.61	0.737	0.626	0.692	0.595	0.693	0.656	0.805	0	0.5	0	-	1	-	0	0	0	0	-	-	1	intergenic	-
DMR	chr1:30216685-30217130	446	7	0.843	0.696	-0.147	18.85	non	non	0.804	0.906	0.84	0.92	0.851	0.882	0.9	0.893	0.917	0.732	0.637	0.774	0.908	0.72	0.769	0.853	0.927	0.883	0.857	-	-	0	0.875	-	0.333	-	-	0.125	-	-	0	intergenic	-
DMR	chr1:30246430-30247909	1480	13	0.864	0.754	-0.111	29.826	non	non	0.865	0.883	0.842	0.755	0.778	0.788	0.64	0.813	0.796	0.769	0.7	0.797	0.815	0.707	0.635	0.743	0.771	0.766	0	0.333	-	0.04	-	-	0	-	-	-	-	-	0.575	intergenic	-
DMR	chr1:3028382-3031699	3318	31	0.895	0.749	-0.146	90.769	non	non	0.881	0.92	0.888	0.841	0.783	0.802	0.669	0.871	0.817	0.763	0.767	0.765	0.801	0.81	0.775	0.711	0.677	0.792	-	0	-	-	-	-	-	-	-	0	-	-	0	intergenic	-
DMR	chr1:30298153-30298814	662	9	0.585	0.431	-0.154	22.732	non	non	0.564	0.606	0.621	0.426	0.413	0.431	0.253	0.325	0.35	0.445	0.424	0.441	0.448	0.31	0.293	0.35	0.246	0.408	-	0.8	0	0	0.82	-	0	1	0	-	0.739	0	0	intergenic	-
DMR	chr1:30299203-30299999	797	9	0.904	0.726	-0.178	32.596	non	non	0.893	0.921	0.906	0.756	0.604	0.544	0.401	0.529	0.609	0.665	0.742	0.746	0.56	0.507	0.475	0.51	0.498	0.551	0	-	-	0.1	1	0	0.028	0.833	-	-	1	0	0	intergenic	-
DMR	chr1:30320635-30321268	634	8	0.912	0.8	-0.112	20.429	inter	inter-hypo	0.922	0.908	0.907	0.814	0.767	0.755	0.571	0.681	0.663	0.783	0.765	0.834	0.721	0.614	0.607	0.637	0.651	0.632	-	-	-	-	-	-	-	-	0	-	0.5	0	0	intergenic	-
DMR	chr1:30330085-30331232	1148	8	0.948	0.84	-0.107	20.769	inter	non	0.969	0.947	0.937	0.899	0.877	0.821	0.744	0.722	0.866	0.827	0.835	0.863	0.859	0.684	0.808	0.699	0.794	0.854	0	-	0	0	-	0	-	0.833	0	-	1	0	0.433	intergenic	-
DMR	chr1:3033712-3036246	2535	17	0.842	0.643	-0.199	59.344	non	non	0.867	0.821	0.817	0.761	0.716	0.64	0.602	0.626	0.755	0.606	0.657	0.639	0.719	0.614	0.603	0.648	0.525	0.688	0	-	-	-	-	0	-	-	-	0	0	0	-	intergenic	-
DMR	chr1:30337760-30338483	724	9	0.878	0.75	-0.128	22.873	non	non	0.949	0.837	0.865	0.741	0.792	0.742	0.676	0.646	0.761	0.726	0.702	0.822	0.786	0.737	0.596	0.597	0.657	0.72	0.26	-	-	0	-	-	-	-	-	0	-	-	-	intergenic	-
DMR	chr1:30358325-30358912	588	4	0.845	0.702	-0.144	12.684	non	non	0.903	0.761	0.849	0.705	0.705	0.669	0.614	0.641	0.681	0.669	0.629	0.727	0.767	0.646	0.593	0.546	0.58	0.627	-	-	-	-	-	-	-	0.5	-	-	-	-	0	intergenic	-
DMR	chr1:30367972-30368577	606	9	0.904	0.769	-0.135	23.512	non	non	0.914	0.896	0.91	0.807	0.827	0.777	0.762	0.743	0.784	0.78	0.765	0.797	0.84	0.698	0.69	0.755	0.786	0.794	0	0	-	-	0	-	-	0.667	-	-	-	0	0	intergenic	-
DMR	chr1:30373223-30374156	934	4	0.851	0.713	-0.137	9.715	non	non	0.922	0.828	0.907	0.856	0.919	0.705	0.831	0.95	0.807	0.63	0.757	0.762	0.948	0.969	0.787	0.71	0.812	0.64	-	-	0	-	0	-	-	-	-	-	-	-	0	intergenic	-
DMR	chr1:30384186-30384252	67	4	0.897	0.801	-0.096	8.743	non	non	0.911	0.885	0.876	0.641	0.75	0.519	0.383	0.546	0.507	0.746	0.749	0.831	0.639	0.542	0.574	0.4	0.574	0.661	-	-	-	0	1	-	-	-	0	-	-	0	-	intergenic	-
DMR	chr1:30386412-30387375	964	5	0.901	0.78	-0.12	14.864	trans	non	0.901	0.938	0.882	0.933	0.936	0.912	0.896	0.888	0.879	0.728	0.778	0.824	0.901	0.844	0.69	0.749	0.943	0.857	0	-	0	0.5	-	-	-	-	0	-	1	-	-	intergenic	-
DMR	chr1:3039371-3040968	1598	12	0.737	0.586	-0.151	30.935	non	non	0.767	0.729	0.746	0.743	0.645	0.707	0.6	0.716	0.79	0.645	0.565	0.57	0.618	0.641	0.649	0.686	0.699	0.711	-	-	0	-	0.5	-	0.167	-	0	-	-	-	-	intergenic	-
DMR	chr1:30395259-30395634	376	4	0.918	0.809	-0.109	9.877	non	non	0.905	0.899	0.956	0.784	0.681	0.668	0.537	0.575	0.772	0.848	0.7	0.84	0.743	0.719	0.592	0.68	0.659	0.793	-	0.5	-	-	-	0	0	-	0	-	0.75	0	0	intergenic	-
DMR	chr1:30400493-30401655	1163	13	0.658	0.875	0.218	-49.694	non	non	0.692	0.726	0.614	0.932	0.936	0.912	0.909	0.826	0.888	0.852	0.875	0.907	0.914	0.923	0.914	0.877	0.924	0.914	0.167	-	-	0	0	0	0	-	0	0	0.5	0	0	intergenic	-
DMR	chr1:3042383-3042797	415	5	0.805	0.585	-0.22	18.688	non	non	0.73	0.83	0.843	0.75	0.684	0.754	0.564	0.422	0.705	0.586	0.464	0.588	0.801	0.589	0.445	0.622	0.661	0.7	0	-	-	-	-	-	-	-	-	-	-	-	-	intergenic	-
DMR	chr1:3043661-3045088	1428	9	0.71	0.526	-0.184	26.413	non	non	0.748	0.691	0.726	0.601	0.721	0.584	0.565	0.597	0.666	0.531	0.583	0.558	0.639	0.633	0.612	0.544	0.647	0.599	-	-	-	0	1	-	-	-	-	-	-	-	0.5	intergenic	-
DMR	chr1:3045617-3052259	6643	19	0.861	0.627	-0.234	81.92	non	non	0.891	0.863	0.865	0.651	0.624	0.658	0.608	0.638	0.655	0.615	0.645	0.637	0.581	0.607	0.609	0.652	0.567	0.653	0.1	-	0	0	0	0.143	0.233	0.5	0	0.25	0	0	0	intergenic	-
DMR	chr1:3053482-3055095	1614	29	0.66	0.829	0.169	-89.296	non	non	0.623	0.661	0.703	0.773	0.741	0.753	0.703	0.729	0.735	0.849	0.841	0.837	0.762	0.754	0.762	0.739	0.709	0.769	0	-	0	0	1	0.167	0.267	0.833	0	1	1	0.333	0.188	intergenic	-
DMR	chr1:3055665-3057073	1409	10	0.916	0.789	-0.128	30.742	non	non	0.923	0.924	0.915	0.717	0.705	0.659	0.647	0.639	0.725	0.805	0.834	0.764	0.707	0.629	0.661	0.667	0.685	0.674	-	1	-	-	-	-	-	-	-	-	-	-	-	intergenic	-
DMR	chr1:30575640-30575842	203	9	0.882	0.787	-0.095	18.678	non	non	0.857	0.891	0.86	0.843	0.878	0.944	0.658	0.724	0.85	0.741	0.768	0.827	0.935	0.856	0.872	0.792	0.818	0.792	0	-	-	-	0	-	0	0	-	-	-	-	-	intergenic	-
DMR	chr1:3058939-3059590	652	17	0.695	0.83	0.136	-44.434	non	non	0.682	0.708	0.679	0.861	0.795	0.79	0.726	0.789	0.808	0.893	0.858	0.78	0.841	0.832	0.762	0.802	0.759	0.771	0.333	-	0.75	0	0.3	-	0.15	0.667	-	0	0.488	-	0.443	intergenic	-
DMR	chr1:3059792-3060018	227	8	0.693	0.825	0.132	-19.327	non	non	0.679	0.646	0.707	0.829	0.828	0.851	0.819	0.791	0.755	0.846	0.793	0.845	0.813	0.814	0.757	0.708	0.817	0.71	-	-	-	-	-	-	-	-	-	-	-	-	0.5	intergenic	-
DMR	chr1:3066296-3067136	841	5	0.936	0.856	-0.08	11.524	non	non	0.927	0.924	0.957	0.768	0.803	0.721	0.666	0.739	0.809	0.831	0.838	0.88	0.804	0.659	0.713	0.836	0.697	0.721	0	-	-	-	-	-	-	-	-	-	-	-	0	intergenic	-
DMR	chr1:30712768-30713320	553	5	0.699	0.559	-0.14	13.199	trans	trans-hypo	0.668	0.75	0.676	0.711	0.708	0.668	0.642	0.673	0.647	0.578	0.462	0.574	0.602	0.65	0.614	0.523	0.594	0.59	-	-	-	-	-	-	-	-	-	-	-	-	-	intergenic	-
DMR	chr1:30720053-30721432	1380	18	0.643	0.458	-0.184	56.514	non	non	0.674	0.541	0.679	0.588	0.693	0.618	0.578	0.546	0.6	0.451	0.404	0.489	0.655	0.588	0.528	0.54	0.627	0.551	0.173	0.571	0.167	0	0.571	0	0.267	0.714	-	0.5	0.757	0	0.714	intergenic	-
DMR	chr1:30726261-30728588	2328	21	0.84	0.674	-0.166	62.279	non	inter-hypo	0.814	0.812	0.815	0.692	0.646	0.695	0.654	0.655	0.688	0.626	0.666	0.672	0.631	0.637	0.58	0.599	0.662	0.654	0.478	0.7	0	0	0.5	0	0.333	0.8	0.1	0.75	0.25	0	0.489	intergenic	-
DMR	chr1:30729169-30729935	767	4	0.791	0.627	-0.164	12.081	non	non	0.778	0.819	0.759	0.599	0.673	0.574	0.378	0.542	0.582	0.6	0.581	0.643	0.663	0.656	0.506	0.487	0.441	0.494	0.641	-	-	0	-	0	0	0.5	-	-	0	0.2	0.25	intergenic	-
DMR	chr1:30735613-30735864	252	5	0.932	0.819	-0.113	12.016	non	non-hypo	0.962	0.884	0.967	0.735	0.878	1	1	0.872	0.969	0.907	0.744	0.775	0.9	0.927	0.791	0.841	0.858	0.765	-	-	-	-	-	-	-	-	-	-	-	-	-	intergenic	-
DMR	chr1:30741491-30742642	1152	10	0.921	0.801	-0.119	26.788	non	non	0.911	0.93	0.927	0.928	0.9	0.956	0.895	0.932	0.96	0.729	0.752	0.878	0.888	0.913	0.833	0.816	0.928	0.922	0	-	0	0.03	-	0.033	0.025	0.5	0.4	-	0.458	0	0.167	intergenic	-
DMR	chr1:30755434-30755801	368	4	0.93	0.802	-0.127	11.076	non	non	0.958	0.916	0.927	0.933	0.89	0.876	0.939	0.953	0.961	0.676	0.691	0.882	0.941	0.929	0.717	0.729	0.946	0.85	-	-	0	0	0.417	0	-	-	0	0	-	-	0.084	intergenic	-
DMR	chr1:30758130-30759034	905	9	0.926	0.799	-0.126	23.973	trans	non	0.931	0.895	0.946	0.796	0.857	0.879	0.737	0.847	0.845	0.763	0.786	0.865	0.818	0.81	0.683	0.745	0.756	0.774	0	1	0.2	-	1	0.167	0	0.75	-	0	-	0	0	intergenic	-
DMR	chr1:30803280-30803378	99	4	0.931	0.834	-0.097	9.672	non	non	0.979	0.89	0.919	0.798	0.804	0.764	0.823	0.885	0.815	0.786	0.814	0.867	0.8	0.779	0.828	0.781	0.958	0.837	0	-	-	-	-	-	0	-	-	-	0.75	-	0	three_prime_utr,exon,transcript,genebody,intron	ENSMUSG00000048874,Phf3,protein_coding	mmu-miR-26/148/152/188
DMR	chr1:31059654-31060399	746	8	0.947	0.8	-0.147	23.292	trans	non	0.974	0.91	0.95	0.752	0.762	0.745	0.361	0.774	0.769	0.755	0.678	0.889	0.608	0.837	0.357	0.338	0.5	0.697	-	-	0	-	-	-	-	-	-	-	-	-	-	transcript,genebody,intron	ENSMUSG00000086727,4931428L18Rik,protein_coding	-
DMR	chr1:31173271-31174127	857	7	0.985	0.85	-0.135	21.204	non	non	0.996	0.99	0.979	0.966	0.971	0.971	0.982	0.969	0.977	0.807	0.748	0.96	0.968	0.97	0.82	0.847	0.952	0.967	-	1	-	-	-	-	-	1	-	-	1	-	0.875	transcript,genebody,intron	ENSMUSG00000086727,4931428L18Rik,protein_coding	-
DMR	chr1:31204013-31204323	311	13	0.065	0.154	0.089	-31.532	non	non	0.017	0.059	0.046	0.092	0.012	0.025	0.006	0.08	0.066	0.128	0.134	0.169	0.028	0.182	0.125	0.023	0.003	0.08	0.286	0.9	0	0.62	1	0	0	0.575	-	0.1	0.833	-	0.527	transcript,genebody,CDS,exon,three_prime_utr,five_prime_utr,intron	ENSMUSG00000086727,4931428L18Rik,protein_coding;ENSMUSG00000050217,Lgsn,protein_coding	-;-
DMR	chr1:31214628-31214816	189	5	0.987	0.871	-0.116	16.454	trans	non	0.992	0.991	0.991	0.981	0.987	0.956	1	0.953	0.973	0.842	0.764	0.969	0.951	0.922	0.793	0.809	0.991	0.922	1	1	-	-	1	-	-	-	-	-	-	0	-	transcript,genebody,intron	ENSMUSG00000086727,4931428L18Rik,protein_coding	-
DMR	chr1:3124243-3124416	174	4	0.977	0.915	-0.062	8.695	non	non	0.988	0.992	0.963	0.925	0.858	0.888	0.785	0.932	0.922	0.913	0.898	0.942	0.871	0.951	0.901	0.953	0.814	0.955	0.333	-	-	-	0	-	-	-	-	0	-	-	-	intergenic	-
DMR	chr1:31246039-31246384	346	6	0.712	0.572	-0.14	14.532	trans	inter-hypo	0.713	0.668	0.76	0.763	0.793	0.651	0.627	0.723	0.685	0.534	0.533	0.588	0.648	0.635	0.597	0.634	0.681	0.557	-	-	-	-	0.75	-	0	-	-	-	-	-	0	intergenic	-
DMR	chr1:31249286-31251040	1755	11	0.911	0.689	-0.222	46.363	non	non	0.911	0.94	0.913	0.878	0.871	0.875	0.881	0.921	0.935	0.671	0.697	0.713	0.888	0.725	0.731	0.809	0.88	0.896	0.067	-	-	0	-	0.5	0	1	-	-	-	0	-	intergenic	-
DMR	chr1:31253686-31254265	580	4	0.904	0.785	-0.119	10.573	non	non	0.929	0.95	0.905	0.886	0.991	0.915	0.946	0.94	0.929	0.753	0.839	0.886	0.944	0.888	0.859	0.918	0.913	0.976	-	-	-	-	1	0.333	-	-	-	-	-	-	0	intergenic	-
DMR	chr1:31254715-31255720	1006	15	0.88	0.756	-0.123	34.499	trans	inter-hypo	0.887	0.867	0.895	0.933	0.955	0.918	0.95	0.927	0.94	0.714	0.812	0.787	0.903	0.782	0.763	0.893	0.937	0.878	0	-	0.24	-	0.5	0	0.6	1	-	0	-	0	0	intergenic	-
DMR	chr1:31256663-31257666	1004	8	0.946	0.858	-0.088	20.361	trans	non	0.937	0.965	0.941	0.938	0.964	0.951	0.968	0.968	0.956	0.843	0.895	0.845	0.927	0.87	0.894	0.922	0.949	0.911	0	0.725	-	0	-	0	-	1	0.084	-	0.667	0	0	promoter	ENSMUSG00000077664,Gm26145,snoRNA	-
DMR	chr1:31260098-31260537	440	10	0.726	0.545	-0.182	30.737	inter	inter-hypo	0.794	0.684	0.71	0.772	0.741	0.714	0.674	0.671	0.759	0.478	0.606	0.582	0.588	0.616	0.57	0.69	0.717	0.631	0	0.733	-	0	-	0	0.1	-	-	-	-	-	-	intergenic	-
DMR	chr1:31290161-31291408	1248	13	0.762	0.581	-0.181	39.465	non	non	0.76	0.734	0.816	0.568	0.582	0.576	0.591	0.535	0.661	0.571	0.59	0.557	0.625	0.507	0.517	0.535	0.62	0.683	0	0.25	-	0	0	-	0.1	0	0	-	0.433	-	0	intergenic	-
DMR	chr1:31294824-31295009	186	4	0.957	0.873	-0.084	9.585	non	non	0.947	0.966	0.974	0.957	0.913	0.949	0.835	0.874	0.905	0.863	0.872	0.865	0.942	0.813	0.884	0.859	0.915	0.911	-	0	0	-	0	-	-	-	-	-	1	0	0	intergenic	-
DMR	chr1:31296543-31296867	325	5	0.948	0.875	-0.073	10.714	non	non	0.939	0.922	0.947	0.951	0.887	0.971	0.855	0.889	0.918	0.824	0.902	0.852	0.875	0.928	0.862	0.948	0.915	0.92	-	-	-	-	-	-	0	0	-	-	-	-	0	intergenic	-
DMR	chr1:31298336-31298871	536	5	0.934	0.862	-0.073	10.321	inter	inter-hypo	0.951	0.919	0.94	0.926	0.948	0.926	0.978	0.899	0.93	0.84	0.893	0.824	0.906	0.851	0.843	0.92	0.962	0.912	-	-	-	-	-	-	-	-	-	-	-	-	-	intergenic	-
DMR	chr1:31303929-31304363	435	7	0.871	0.763	-0.108	17.141	inter	non	0.853	0.88	0.874	0.882	0.79	0.772	0.793	0.735	0.783	0.793	0.783	0.796	0.778	0.754	0.697	0.825	0.848	0.833	-	-	-	-	-	-	-	-	-	-	-	-	-	intergenic	-
DMR	chr1:31334650-31334853	204	5	0.907	0.813	-0.094	11.733	non	non	0.915	0.904	0.908	0.901	0.945	0.811	0.846	0.932	0.886	0.763	0.798	0.833	0.853	0.762	0.835	0.93	0.852	0.918	-	-	-	-	-	-	-	-	-	-	-	-	0	intergenic	-
DMR	chr1:31336943-31337262	320	5	0.839	0.725	-0.114	11.376	non	non	0.875	0.853	0.811	0.813	0.816	0.748	0.886	0.853	0.747	0.706	0.727	0.707	0.749	0.627	0.813	0.837	0.804	0.777	-	-	-	-	-	0	0.025	-	-	-	-	-	-	intergenic	-
DMR	chr1:31376007-31376155	149	4	0.975	0.893	-0.082	10.931	non	non	0.978	0.994	0.965	0.926	0.97	0.958	0.965	0.942	0.99	0.898	0.911	0.913	0.954	0.854	0.927	0.976	0.971	0.921	-	-	-	-	-	-	-	-	-	-	-	-	-	intergenic	-
DMR	chr1:31382375-31384924	2550	29	0.519	0.791	0.273	-144.51	non	non	0.465	0.519	0.542	0.781	0.796	0.768	0.698	0.703	0.758	0.806	0.757	0.811	0.789	0.72	0.736	0.725	0.695	0.707	0.143	0.556	-	0	0.333	0.417	0	0.626	0	0	0.537	0	0.506	intergenic	-
DMR	chr1:31385845-31391510	5666	41	0.847	0.663	-0.184	139.289	non	non	0.833	0.844	0.867	0.738	0.776	0.709	0.723	0.716	0.747	0.636	0.667	0.674	0.782	0.609	0.64	0.707	0.741	0.695	0.029	-	-	0	0.5	0	0.089	0	0	0.5	0.75	0	0.214	intergenic	-
DMR	chr1:31392260-31393615	1356	8	0.818	0.652	-0.166	26.525	non	non	0.822	0.834	0.807	0.755	0.791	0.715	0.746	0.734	0.688	0.641	0.633	0.661	0.805	0.687	0.689	0.756	0.741	0.706	0	0.6	-	0	-	-	0	1	0	0	-	0	0	intergenic	-
DMR	chr1:31410269-31410818	550	7	0.511	0.352	-0.16	16.155	non	non	0.442	0.573	0.477	0.417	0.397	0.388	0.348	0.464	0.408	0.367	0.33	0.356	0.586	0.355	0.382	0.387	0.439	0.493	-	-	0	-	0.5	0	0	-	-	-	-	-	1	intergenic	-
DMR	chr1:31411381-31412105	725	10	0.645	0.462	-0.183	29.908	non	non	0.685	0.567	0.707	0.696	0.564	0.484	0.501	0.561	0.508	0.446	0.459	0.466	0.672	0.521	0.51	0.603	0.514	0.484	-	-	0	0	-	-	-	-	-	-	-	0	-	intergenic	-
DMR	chr1:31413214-31414619	1406	11	0.738	0.577	-0.161	29.549	non	non	0.703	0.728	0.74	0.774	0.762	0.644	0.728	0.635	0.758	0.502	0.663	0.587	0.693	0.596	0.641	0.665	0.691	0.676	-	-	-	-	1	-	-	-	-	-	-	-	-	intergenic	-
DMR	chr1:31419332-31419618	287	5	0.663	0.515	-0.148	12.391	non	non	0.666	0.722	0.683	0.754	0.679	0.749	0.733	0.668	0.795	0.565	0.497	0.53	0.693	0.789	0.607	0.691	0.797	0.693	0	-	-	-	-	-	0	1	0.028	-	-	0	0	intergenic	-
DMR	chr1:31420749-31421254	506	5	0.666	0.477	-0.189	16.658	non	non	0.714	0.688	0.583	0.722	0.651	0.666	0.78	0.613	0.68	0.456	0.489	0.455	0.687	0.584	0.54	0.583	0.668	0.658	0	0.5	-	0.062	-	-	0	-	0	0	-	0	0.143	intergenic	-
DMR	chr1:31461983-31462630	648	4	0.638	0.51	-0.128	9.12	trans	non	0.619	0.588	0.673	0.74	0.779	0.773	0.86	0.761	0.827	0.408	0.537	0.537	0.818	0.644	0.603	0.607	0.843	0.655	-	-	-	-	-	-	-	-	-	0	-	-	-	intergenic	-
DMR	chr1:31521325-31521710	386	7	0.398	0.28	-0.118	14.668	non	non	0.326	0.458	0.37	0.415	0.423	0.305	0.358	0.267	0.292	0.272	0.273	0.264	0.437	0.436	0.219	0.317	0.324	0.355	0.375	-	-	0	0.5	0	0.333	0	-	-	-	-	0.45	intergenic	-
DMR	chr1:31553407-31553769	363	4	0.76	0.615	-0.145	9.909	non	inter-hypo	0.745	0.839	0.793	0.732	0.765	0.791	0.731	0.666	0.729	0.585	0.647	0.683	0.71	0.719	0.663	0.842	0.833	0.707	-	-	-	-	-	-	-	-	-	-	-	-	0	intergenic	-
DMR	chr1:31614088-31614838	751	7	0.783	0.65	-0.133	18.354	non	non	0.764	0.775	0.79	0.749	0.769	0.662	0.69	0.744	0.707	0.615	0.682	0.638	0.798	0.656	0.704	0.65	0.698	0.689	0	-	-	0	-	0	-	-	-	-	0.606	0	0.375	promoter	ENSMUSG00000070960,Gm19680,processed_pseudogene	-
DMR	chr1:31616418-31616823	406	11	0.052	0.141	0.089	-26.069	trans	non	0.015	0.017	0.067	0.023	0.041	0.135	0.032	0.011	0.011	0.111	0.186	0.094	0.127	0.141	0.103	0.031	0.027	0.151	0	0.5	0	-	-	-	-	-	-	-	-	-	0.625	exon,genebody,transcript	ENSMUSG00000070960,Gm19680,processed_pseudogene	-
DMR	chr1:31815675-31816236	562	5	0.787	0.63	-0.157	12.907	non	non	0.736	0.769	0.8	0.809	0.8	0.77	0.846	0.66	0.63	0.48	0.604	0.642	0.865	0.64	0.628	0.719	0.758	0.591	-	-	-	-	-	-	-	-	-	-	-	-	-	intergenic	-
DMR	chr1:31819862-31820436	575	19	0.421	0.898	0.477	-170.405	non	non	0.408	0.374	0.463	0.881	0.871	0.829	0.804	0.812	0.894	0.878	0.914	0.904	0.89	0.848	0.834	0.838	0.775	0.791	0.722	-	0	-	0.923	-	-	-	0.5	0.429	0.75	0.333	0.843	intergenic	-
DMR	chr1:31823540-31823635	96	4	0.845	0.678	-0.167	13.08	non	non	0.867	0.822	0.84	0.799	0.79	0.577	0.629	0.719	0.746	0.656	0.636	0.736	0.861	0.664	0.729	0.676	0.85	0.723	-	0.667	1	-	-	-	-	-	0	-	-	-	-	intergenic	-
DMR	chr1:31825040-31825660	621	4	0.936	0.806	-0.13	14.082	non	non	0.923	0.924	0.944	0.902	0.942	0.947	0.906	0.908	0.896	0.753	0.843	0.865	0.913	0.852	0.915	0.906	0.938	0.946	-	-	-	-	1	-	-	-	0	-	-	-	-	intergenic	-
DMR	chr1:31829113-31829741	629	9	0.711	0.572	-0.139	22.788	trans	non	0.691	0.732	0.73	0.759	0.736	0.706	0.745	0.636	0.628	0.562	0.604	0.607	0.724	0.601	0.584	0.568	0.723	0.63	-	-	-	-	-	-	-	-	-	-	0.5	-	-	intergenic	-
DMR	chr1:31832080-31832720	641	4	0.866	0.786	-0.08	9.07	non	non	0.862	0.859	0.878	0.908	0.893	0.866	0.907	0.81	0.855	0.778	0.802	0.777	0.97	0.804	0.892	0.833	0.914	0.884	-	-	-	-	-	-	-	-	-	-	-	-	-	intergenic	-
DMR	chr1:31865717-31866006	290	6	0.93	0.838	-0.091	15.046	non	non	0.91	0.949	0.93	0.888	0.911	0.871	0.792	0.821	0.86	0.809	0.857	0.845	0.943	0.911	0.913	0.909	0.812	0.868	-	-	-	-	-	-	-	-	-	-	-	-	-	intergenic	-
DMR	chr1:31874667-31875376	710	7	0.739	0.61	-0.128	19.186	non	non	0.717	0.8	0.748	0.804	0.827	0.639	0.763	0.71	0.596	0.514	0.653	0.643	0.777	0.637	0.676	0.605	0.775	0.601	-	-	-	0	-	-	0	-	-	-	1	-	0	intergenic	-
DMR	chr1:31903292-31903714	423	4	0.651	0.471	-0.18	12.322	non	non	0.753	0.631	0.602	0.625	0.598	0.568	0.583	0.634	0.517	0.441	0.516	0.501	0.674	0.655	0.46	0.482	0.572	0.538	0	-	-	0	-	0.042	-	-	-	-	1	-	0.15	intergenic	-
DMR	chr1:31940215-31940992	778	4	0.834	0.684	-0.15	11.825	non	inter-hypo	0.809	0.836	0.861	0.889	0.878	0.876	0.89	0.884	0.916	0.67	0.691	0.765	0.81	0.812	0.845	0.888	0.922	0.927	0	-	-	-	-	-	-	-	-	-	-	0	-	intergenic	-
DMR	chr1:31985016-31985473	458	5	0.898	0.797	-0.101	13.101	non	non	0.852	0.93	0.924	0.92	0.954	0.904	0.986	0.936	0.921	0.728	0.788	0.852	0.957	0.903	0.971	0.898	0.94	0.919	-	-	-	-	-	-	0	-	-	-	-	-	-	intergenic	-
DMR	chr1:32015885-32016434	550	5	0.846	0.745	-0.101	12.088	non	non	0.823	0.876	0.872	0.897	0.924	0.957	0.927	0.879	0.84	0.681	0.736	0.819	0.929	0.931	0.911	0.943	0.98	0.841	-	-	-	-	-	0	-	-	-	-	-	-	0	intergenic	-
DMR	chr1:32025435-32026452	1018	5	0.905	0.8	-0.105	14.326	non	non	0.836	0.939	0.941	0.907	0.91	0.882	0.918	0.892	0.889	0.763	0.767	0.831	0.877	0.847	0.926	0.91	0.936	0.863	0	-	-	-	-	0	-	-	0	-	0.4	-	0	intergenic	-
DMR	chr1:32092045-32092103	59	4	0.794	0.63	-0.164	10.167	non	non	0.751	0.799	0.817	0.746	0.778	0.782	0.758	0.781	0.781	0.751	0.594	0.623	0.818	0.8	0.654	0.853	0.646	0.669	-	-	-	-	-	-	-	-	-	-	-	-	-	intergenic	-
DMR	chr1:32378275-32379041	767	27	0.74	0.918	0.178	-94.124	non	non	0.69	0.881	0.602	0.991	0.971	0.91	0.982	0.839	0.945	0.94	0.909	0.954	0.92	0.963	0.912	0.881	0.972	0.912	0.5	0	0	-	0	0.2	0	-	-	-	0	0	-	genebody,transcript,intron	ENSMUSG00000026058,Khdrbs2,protein_coding	mmu-miR-221/222/379/411
DMR	chr1:32381324-32381503	180	4	0.909	0.742	-0.167	14.498	non	non	0.873	0.972	0.885	0.85	0.797	0.759	0.981	0.769	0.917	0.764	0.726	0.744	0.951	0.85	0.804	0.769	0.947	0.859	-	-	-	-	1	-	-	-	-	-	-	-	-	genebody,transcript,intron	ENSMUSG00000026058,Khdrbs2,protein_coding	mmu-miR-221/222/379/411
DMR	chr1:32741910-32742385	476	11	0.844	0.719	-0.125	26.12	non	non	0.812	0.888	0.886	0.853	0.771	0.783	0.714	0.74	0.673	0.825	0.752	0.658	0.839	0.725	0.689	0.68	0.734	0.829	0.167	-	-	0	0.5	-	0	-	0	-	-	0	-	intergenic	-
DMR	chr1:32772574-32773868	1295	23	0.448	0.641	0.194	-70.442	non	non	0.425	0.513	0.416	0.72	0.68	0.694	0.491	0.42	0.632	0.611	0.63	0.693	0.729	0.71	0.686	0.521	0.56	0.605	0.019	0.5	-	0.033	0.75	0	0	0.75	0	0	0.804	0	0.024	intergenic	-
DMR	chr1:32822166-32822656	491	6	0.945	0.843	-0.102	15.624	non	inter-hypo	0.969	0.919	0.944	0.961	0.956	0.949	0.879	0.949	0.919	0.879	0.828	0.825	0.941	0.874	0.882	0.942	0.953	0.918	-	1	0.1	-	1	0.167	-	0	0	-	1	0	0	intergenic	-
DMR	chr1:32823025-32823109	85	5	0.889	0.779	-0.11	10.633	non	non	0.909	0.922	0.948	0.85	0.977	0.886	0.939	0.956	0.884	0.774	0.83	0.874	0.987	0.861	0.918	0.785	0.865	0.924	-	-	-	-	-	-	-	0	-	-	-	-	0.333	intergenic	-
DMR	chr1:32990261-32990961	701	13	0.616	0.45	-0.166	34.46	non	non	0.639	0.573	0.651	0.487	0.454	0.498	0.457	0.503	0.409	0.441	0.472	0.426	0.477	0.465	0.517	0.455	0.499	0.338	0	0	0	0	-	0	-	0	-	-	-	0	1	intergenic	-
DMR	chr1:33005080-33005308	229	4	0.8	0.638	-0.162	11.198	non	non	0.773	0.752	0.868	0.757	0.847	0.691	0.734	0.84	0.775	0.598	0.617	0.712	0.851	0.806	0.819	0.85	0.731	0.78	-	-	0	-	-	0	0	-	-	-	-	-	-	intergenic	-
DMR	chr1:33036859-33037977	1119	25	0.252	0.473	0.221	-91.975	non	non	0.231	0.333	0.232	0.415	0.487	0.451	0.219	0.307	0.258	0.524	0.451	0.485	0.504	0.493	0.487	0.416	0.319	0.252	0	0.1	0	0	0.333	0	0	0.375	0	0	0.5	0	0.083	intergenic	-
DMR	chr1:33142616-33142791	176	4	0.969	0.899	-0.07	9.144	non	non	0.981	0.949	0.99	0.923	0.975	0.922	0.985	0.946	0.957	0.87	0.924	0.911	0.894	0.95	0.986	1	0.924	0.924	0	-	0.1	-	-	-	0	0	-	0	-	0	0	intergenic	-
DMR	chr1:33277140-33277485	346	7	0.255	0.451	0.195	-23.596	non	non	0.192	0.151	0.215	0.337	0.487	0.353	0.461	0.328	0.594	0.42	0.47	0.354	0.304	0.399	0.553	0.281	0.278	0.274	0	-	-	-	-	0	-	-	-	-	-	-	0	intergenic	-
DMR	chr1:33436680-33437191	512	5	0.855	0.724	-0.131	13.15	non	non	0.857	0.905	0.812	0.907	0.731	0.782	0.752	0.895	0.813	0.692	0.647	0.815	0.875	0.708	0.778	0.842	0.805	0.817	1	0.96	-	-	1	-	0	1	-	-	1	0	-	intergenic	-
DMR	chr1:33636051-33636579	529	12	0.876	0.74	-0.136	33.138	non	non	0.928	0.897	0.775	0.562	0.557	0.575	0.522	0.5	0.579	0.685	0.748	0.749	0.664	0.598	0.591	0.66	0.326	0.574	0.363	0.16	0	0.155	0	0	0.022	0	-	0.05	0.428	0	0.667	genebody,transcript,intron	ENSMUSG00000026134,Prim2,protein_coding	-
DMR	chr1:33688176-33688426	251	8	0.802	0.687	-0.116	17.874	non	non	0.823	0.867	0.744	0.713	0.662	0.667	0.785	0.697	0.736	0.575	0.66	0.753	0.686	0.859	0.671	0.601	0.82	0.733	0	0.849	0	0	0	0.048	0	0.8	0	0	0	0	0	intergenic	-
DMR	chr1:33754159-33754577	419	17	0.928	0.847	-0.081	36.231	non	non	0.95	0.918	0.921	0.902	0.887	0.941	0.825	0.968	0.992	0.878	0.794	0.866	0.81	0.905	0.91	0.995	0.957	0.767	0.012	0.81	0.524	0.083	0.9	0	0.041	0.24	-	0.014	0	0	0	genebody,transcript,intron	ENSMUSG00000042215,Bag2,protein_coding	-
DMR	chr1:33815176-33815663	488	11	0.124	0.243	0.119	-26.172	non	non	0.122	0.133	0.103	0.147	0.068	0.152	0.151	0.11	0.116	0.187	0.328	0.209	0.188	0.161	0.152	0.073	0.137	0.252	-	-	0	-	-	-	0	-	-	0	0.75	-	0	intergenic	-
DMR	chr1:33837262-33837960	699	13	0.637	0.497	-0.14	27.839	non	non	0.661	0.665	0.665	0.492	0.595	0.443	0.547	0.633	0.41	0.535	0.495	0.507	0.608	0.482	0.404	0.423	0.379	0.554	0	0.084	0.066	0	0.5	0	0	0	0	0	-	0	0	exon,genebody,transcript	ENSMUSG00000081402,Gm15455,processed_pseudogene	-
DMR	chr1:34139147-34139608	462	8	0.818	0.678	-0.14	22.304	non	non	0.824	0.84	0.83	0.808	0.808	0.721	0.667	0.709	0.795	0.616	0.73	0.669	0.795	0.59	0.668	0.822	0.75	0.847	0.256	0	0	0	0	0	0	0	-	0.5	0.129	0	0.4	transcript,genebody,intron	ENSMUSG00000026131,Dst,protein_coding	mmu-miR-181/let-7/98
DMR	chr1:34328621-34328840	220	6	0.987	0.933	-0.054	12.823	non	non	0.986	1	0.992	0.918	0.942	0.916	0.97	0.952	0.992	0.953	0.95	0.901	1	0.909	0.983	0.985	0.977	0.948	-	0	0	0	-	0	0.05	-	0	0	0.746	0	0.05	promoter	ENSMUSG00000104397,Gm37958,lncRNA	-
DMR	chr1:34351140-34351425	286	15	0.926	0.814	-0.112	34.855	non	non	0.927	0.93	0.948	0.906	0.948	0.929	0.862	0.921	0.916	0.785	0.844	0.876	0.949	0.883	0.88	0.81	0.917	0.934	-	-	0.7	-	1	0.75	-	-	-	-	0.5	-	0.9	exon,genebody,transcript	ENSMUSG00000102839,Gm37385,TEC	-
DMR	chr1:34351733-34352025	293	5	0.93	0.825	-0.105	11.804	non	inter-hypo	0.924	0.938	0.957	0.962	0.971	0.958	0.849	0.928	0.954	0.869	0.805	0.887	0.912	0.934	0.893	0.958	0.943	0.952	-	0	-	0	-	0	0	-	0	-	-	-	0.214	intergenic	-
DMR	chr1:34556745-34557052	308	7	0.952	0.87	-0.081	15.788	trans	non	0.961	0.965	0.955	0.946	0.878	0.88	0.929	0.98	0.877	0.893	0.827	0.902	0.808	0.834	0.61	0.711	0.822	0.932	0	0	-	0	0	-	0	-	-	-	-	-	-	genebody,transcript,intron	ENSMUSG00000037529,Prss40,protein_coding	-
DMR	chr1:34928954-34929273	320	10	0.087	0.197	0.11	-25.923	non	non	0.076	0.046	0.077	0.117	0.048	0.115	0.045	0.175	0.059	0.147	0.264	0.212	0.144	0.174	0.05	0.035	0.046	0.038	0.144	0.067	0	0.2	0.5	0	0.098	0.25	0	0	0.715	0	0.057	exon,genebody,transcript	ENSMUSG00000103716,Gm19430,processed_pseudogene	-
DMR	chr1:35048337-35048412	76	4	0.964	0.897	-0.067	7.916	non	non	0.972	1	0.936	0.971	0.947	0.939	0.938	0.911	0.965	0.892	0.921	0.901	0.958	0.838	0.955	0.979	0.985	0.95	0	-	0	-	-	0	-	-	0	-	-	0	0	intergenic	-
DMR	chr1:35077792-35078273	482	10	0.507	0.351	-0.156	23.936	non	non	0.613	0.426	0.567	0.529	0.52	0.353	0.273	0.328	0.459	0.289	0.342	0.408	0.531	0.309	0.338	0.599	0.345	0.377	0.243	0.667	-	0	0.5	-	0.333	1	0	-	-	-	0.5	intergenic	-
DMR	chr1:35092336-35092861	526	5	0.975	0.915	-0.06	12.011	non	non	0.988	0.971	0.969	0.959	0.948	0.991	0.964	0.921	0.956	0.923	0.926	0.899	0.952	0.929	0.982	0.991	0.964	0.96	-	0	-	-	-	-	0	0	-	-	-	-	1	intergenic	-
DMR	chr1:35125408-35126216	809	4	0.848	0.705	-0.143	13.764	inter	non	0.848	0.864	0.86	0.872	0.895	0.836	0.724	0.772	0.813	0.689	0.744	0.721	0.855	0.717	0.662	0.757	0.752	0.841	-	0.694	0.1	0	0.678	0.4	0	0.625	0.1	0	0.678	0	0.2	intergenic	-
DMR	chr1:35220726-35220975	250	6	0.606	0.443	-0.163	12.953	non	non	0.582	0.771	0.624	0.491	0.535	0.681	0.465	0.507	0.567	0.457	0.524	0.524	0.673	0.607	0.594	0.358	0.564	0.603	-	-	-	-	-	0	-	0	-	-	0	-	0	intergenic	-
DMR	chr1:35317455-35317637	183	7	0.873	0.959	0.086	-16.742	non	non	0.833	0.873	0.879	0.919	0.926	0.949	0.927	0.852	0.905	1	0.974	0.993	0.948	0.991	0.871	0.913	0.977	0.882	1	-	-	0	0.667	-	0	-	-	-	0	-	-	intergenic	-
DMR	chr1:35330603-35331096	494	8	0.87	0.72	-0.151	21.781	trans	non	0.905	0.828	0.889	0.787	0.73	0.802	0.816	0.885	0.831	0.793	0.65	0.755	0.84	0.656	0.685	0.813	0.667	0.842	-	-	-	-	-	-	-	-	0	-	0.7	-	-	intergenic	-
DMR	chr1:35414124-35414536	413	25	0.825	0.969	0.143	-89.834	non	non	0.798	0.876	0.83	0.92	0.861	0.922	0.84	0.933	0.921	0.949	0.99	0.989	0.933	0.923	0.91	0.888	0.823	0.863	-	-	-	-	-	-	-	-	-	-	-	0	-	intergenic	-
DMR	chr1:35749204-35749675	472	15	0.571	0.421	-0.149	36.193	non	non	0.448	0.604	0.589	0.589	0.618	0.59	0.396	0.423	0.396	0.461	0.42	0.294	0.662	0.628	0.415	0.574	0.317	0.661	0	0.789	0	0.059	0.778	0	0	0.754	0	0.021	0.75	-	0.05	intergenic	-
DMR	chr1:36038638-36039259	622	14	0.812	0.684	-0.128	32.945	non	non	0.754	0.874	0.871	0.854	0.842	0.772	0.858	0.76	0.704	0.696	0.683	0.731	0.898	0.785	0.724	0.825	0.881	0.786	0	0.625	0.05	0.033	0.675	0	0.08	0.714	0	0	0.654	0	0	intergenic	-
DMR	chr1:36103901-36104008	108	10	0.179	0.094	-0.086	20.711	non	non	0.127	0.269	0.138	0.066	0.126	0.083	0.017	0	0.054	0.074	0.09	0.074	0.047	0.077	0.008	0	0.02	0	0.143	0.688	0.009	0.016	0.724	-	0.032	0.827	0	0.1	0.585	0.008	0.651	genebody,transcript,exon,promoter,CDS	ENSMUSG00000045216,Hs6st1,protein_coding;ENSMUSG00000104523,Gm37335,lncRNA	mmu-miR-129/181/543;-
DMR	chr1:36272933-36273964	1032	27	0.553	0.388	-0.165	73.444	inter	non	0.59	0.515	0.549	0.676	0.68	0.682	0.356	0.589	0.533	0.356	0.441	0.322	0.731	0.443	0.47	0.609	0.643	0.462	0.003	0.25	0.018	0	0.163	0	0.005	0.384	0	0	0.407	0	0	transcript,genebody,CDS,exon,start_codon,five_prime_utr,intron	ENSMUSG00000047180,Neurl3,protein_coding	-
DMR	chr1:36531368-36532179	812	25	0.678	0.497	-0.181	73.218	non	non	0.772	0.622	0.646	0.504	0.524	0.265	0.251	0.402	0.366	0.499	0.503	0.431	0.601	0.298	0.297	0.306	0.376	0.362	0.022	0.706	0	0.045	0.692	0	0.021	0.459	0.042	0.062	0.579	0	0.656	three_prime_utr,exon,transcript,genebody,stop_codon,CDS,intron	ENSMUSG00000067653,Ankrd23,protein_coding;ENSMUSG00000109510,Gm42417,protein_coding	-;-
DMR	chr1:36744423-36744648	226	7	0.561	0.435	-0.126	15.139	non	non	0.578	0.646	0.514	0.731	0.613	0.647	0.444	0.68	0.686	0.395	0.476	0.401	0.769	0.44	0.449	0.746	0.657	0.832	0	-	-	0	0.35	0	0	0	0	0	0.04	-	0	genebody,transcript,intron,exon,CDS	ENSMUSG00000102416,4933424G06Rik,protein_coding;ENSMUSG00000104237,Gm33533,lncRNA	-;-
DMR	chr1:36761256-36761817	562	15	0.9	0.786	-0.113	36.851	non	non	0.934	0.865	0.887	0.628	0.656	0.563	0.468	0.512	0.804	0.728	0.79	0.822	0.689	0.587	0.536	0.484	0.467	0.603	0.015	0.573	0.05	0	0.597	-	0.013	0	0	0	0.687	0	0.735	promoter,exon,five_prime_utr,genebody,transcript	ENSMUSG00000026117,Zap70,protein_coding	mmu-miR-24
DMR	chr1:36778163-36778809	647	18	0.883	0.773	-0.11	42.707	inter	non	0.953	0.84	0.913	0.764	0.77	0.614	0.54	0.632	0.645	0.796	0.755	0.825	0.729	0.61	0.559	0.564	0.585	0.668	0.25	0.722	0.028	0	0.714	0	0.111	0	0	0.022	0.7	0	0.762	genebody,transcript,CDS,exon,intron	ENSMUSG00000026117,Zap70,protein_coding	mmu-miR-24
DMR	chr1:36778947-36779912	966	41	0.611	0.376	-0.235	152.006	non	non	0.506	0.603	0.625	0.307	0.224	0.229	0.163	0.202	0.26	0.319	0.419	0.33	0.399	0.295	0.206	0.276	0.218	0.34	0.467	0.647	0.063	0.078	0.767	0.163	0.079	0.692	0	0	0.853	0	0.727	genebody,transcript,intron,exon,CDS	ENSMUSG00000026117,Zap70,protein_coding	mmu-miR-24
DMR	chr1:36958358-36959009	652	21	0.486	0.32	-0.166	53.208	non	non	0.358	0.613	0.528	0.296	0.245	0.209	0.278	0.181	0.174	0.212	0.331	0.375	0.321	0.236	0.177	0.276	0.313	0.199	0	0.66	0.014	0	1	0	0	0.4	0	0	0.583	0.102	0.3	exon,genebody,transcript	ENSMUSG00000080054,Rpl12-ps1,processed_pseudogene	-
DMR	chr1:37009309-37009827	519	10	0.715	0.545	-0.17	28.494	non	non	0.696	0.755	0.729	0.619	0.764	0.722	0.664	0.643	0.722	0.458	0.58	0.561	0.759	0.537	0.454	0.729	0.817	0.785	0.056	-	0.125	0	0.667	-	0	-	0	-	0.76	0	0	intergenic	-
DMR	chr1:37041382-37042045	664	19	0.781	0.627	-0.155	51.058	non	non	0.775	0.763	0.796	0.762	0.762	0.63	0.566	0.586	0.697	0.699	0.544	0.631	0.794	0.495	0.583	0.725	0.625	0.685	0.026	0.717	-	0	0.667	-	0	-	0	0	0.714	-	0	transcript,genebody,intron	ENSMUSG00000050122,Vwa3b,protein_coding	-
DMR	chr1:37043024-37043431	408	5	0.557	0.407	-0.15	12.459	non	non	0.601	0.552	0.545	0.566	0.387	0.424	0.104	0.306	0.272	0.304	0.468	0.369	0.594	0.26	0.191	0.385	0.223	0.356	0.5	0.5	0	0	0	0	0	0	0.15	-	-	0	-	transcript,genebody,intron	ENSMUSG00000050122,Vwa3b,protein_coding	-
DMR	chr1:37074610-37075146	537	10	0.633	0.461	-0.172	25.638	non	non	0.509	0.675	0.7	0.573	0.503	0.599	0.463	0.463	0.547	0.418	0.479	0.436	0.63	0.474	0.421	0.414	0.448	0.519	0	-	-	0.075	1	-	0.333	-	0	-	1	-	0.686	transcript,genebody,intron	ENSMUSG00000050122,Vwa3b,protein_coding	-
DMR	chr1:37076547-37076911	365	7	0.761	0.586	-0.175	21.522	non	non	0.78	0.81	0.714	0.773	0.674	0.63	0.444	0.689	0.701	0.689	0.561	0.512	0.786	0.61	0.548	0.794	0.689	0.705	0	-	-	-	-	-	0	0	0	-	0	-	0.167	transcript,genebody,intron,exon,three_prime_utr	ENSMUSG00000050122,Vwa3b,protein_coding	-
DMR	chr1:37235640-37236082	443	12	0.629	0.468	-0.161	29.671	non	non	0.583	0.59	0.624	0.454	0.528	0.489	0.313	0.507	0.421	0.406	0.405	0.504	0.566	0.455	0.362	0.458	0.282	0.423	0	-	0	0	-	-	0	-	0	0	0	-	0.333	transcript,genebody,intron	ENSMUSG00000026114,Cnga3,protein_coding	mmu-miR-19
DMR	chr1:37244954-37245300	347	7	0.806	0.684	-0.122	15.19	non	non	0.905	0.866	0.851	0.821	0.822	0.791	0.843	0.79	0.894	0.708	0.715	0.79	0.86	0.874	0.802	0.745	0.813	0.929	0	0.25	0	0	0.5	-	0	0.25	-	0	0	0.05	0	genebody,transcript,CDS,exon,intron	ENSMUSG00000026114,Cnga3,protein_coding	mmu-miR-19
DMR	chr1:37448071-37448390	320	12	0.771	0.637	-0.134	27.141	trans	non	0.705	0.841	0.771	0.775	0.649	0.627	0.599	0.51	0.806	0.486	0.686	0.639	0.678	0.454	0.484	0.569	0.566	0.548	0.367	1	-	0	0.5	-	-	0	0.067	-	0.709	0	0.909	transcript,genebody,intron	ENSMUSG00000026110,Mgat4a,protein_coding	mmu-miR-125/351/26/148/152/322/503/221/222/24/300/381/329/379/411/543/let-7/98
DMR	chr1:37512649-37512938	290	4	0.92	0.825	-0.095	9.594	non	non	0.952	0.926	0.886	0.861	0.925	0.91	0.938	1	0.976	0.831	0.812	0.849	0.811	0.879	0.954	0.935	0.966	0.977	0.444	1	0	0.05	-	-	0.042	-	0.067	-	0	-	0.333	transcript,genebody,intron	ENSMUSG00000026110,Mgat4a,protein_coding	mmu-miR-125/351/26/148/152/322/503/221/222/24/300/381/329/379/411/543/let-7/98
DMR	chr1:37580275-37580442	168	7	0.303	0.184	-0.119	15.565	non	non	0.257	0.226	0.306	0.109	0.19	0.213	0.055	0.129	0.147	0.135	0.102	0.055	0.213	0.137	0.052	0.109	0.11	0.197	-	0.95	0	-	-	0	0.067	1	0	-	0.75	0	1	intergenic	-
DMR	chr1:37721736-37721978	243	4	0.351	0.508	0.157	-8.564	non	non	0.286	0.311	0.294	0.433	0.311	0.433	0.17	0.279	0.378	0.391	0.345	0.472	0.349	0.381	0.326	0.302	0.348	0.407	-	1	-	-	1	-	0	-	0	-	-	0	0	intergenic	-
DMR	chr1:38259880-38259960	81	4	0.674	0.807	0.133	-8.409	non	non	0.527	0.545	0.548	0.75	0.642	0.644	0.681	0.697	0.657	0.599	0.778	0.685	0.629	0.651	0.537	0.616	0.759	0.639	0	0.75	0	0	0	0	0	-	-	-	0	-	0.4	transcript,genebody,intron	ENSMUSG00000037138,Aff3,protein_coding	mmu-miR-129/224/300/381/379/411/409/493/543/874
DMR	chr1:39069103-39070163	1061	20	0.602	0.427	-0.176	58.595	inter	non	0.615	0.582	0.599	0.483	0.503	0.423	0.284	0.46	0.532	0.428	0.365	0.474	0.462	0.308	0.233	0.456	0.358	0.41	0	0.414	0	0	0	0	0	0.644	0	0	0.627	0	0.024	intergenic	-
[truncated: 22,961 more rows]
