# Supplementary material for: Sperm epigenetic alterations contribute to inter- and transgenerational effects of paternal exposure to long-term psychological stress via evading offspring embryonic reprogramming
Source: Cell Discov. 2021 Oct 27;7:101. doi: 10.1038/s41421-021-00343-5 (PMC8553786; doi:10.1038/s41421-021-00343-5)
Supplement: Supplementary file 4 — Supplemental Table S3 [file 41421_2021_343_MOESM4_ESM.csv]

Class	Sub_class	Control_#3_sequencing reads_number	Control_#4_sequencing reads_number	Control_#5_sequencing reads_number	Stress_#2_sequencing reads_number	Stress_#3_sequencing reads_number	Stress_#9_sequencing reads_number	Control_#3-RPM	Control_#4-RPM	Control_#5-RPM	Stress_#2-RPM	Stress_#3-RPM	Stress_#9-RPM	P_value	type
GtRNAdb-mature-tRNA_3_end_Match_Genome	mature-tRNA-Trp-CCA_3_end	5	6	5	26	21	21	0.34	0.42	0.35	1.76	1.39	1.38	0.000898631	up-regulated
GtRNAdb-mature-tRNA_3_end_Match_Genome	mature-tRNA-Arg-TCG_3_end	0	2	1	4	5.5	6	0	0.14	0.07	0.27	0.37	0.39	0.007602125	up-regulated
GtRNAdb-mature-tRNA_3_end_Match_Genome	mature-tRNA-Val-CAC_3_end	38.5	34	38.5	121.56	78.56	184.5	2.63	2.39	2.67	8.24	5.22	12.08	0.040255213	up-regulated
GtRNAdb-mature-tRNA_3_end_Match_Genome	mature-tRNA-Val-AAC_3_end	32.08	28.58	32.08	101.83	65.5	154.08	2.19	2.01	2.23	6.91	4.35	10.09	0.040258048	up-regulated
GtRNAdb-mature-tRNA_3_end_Match_Genome	mature-tRNA-Gly-ACC_3_end	6.42	5.42	6.42	19.61	12.94	30.42	0.44	0.38	0.45	1.33	0.86	1.99	0.04187008	up-regulated
GtRNAdb-mature-tRNA_5_end_Match_Genome	mature-tRNA-Arg-TCT_5_end	28	29	32	56	48.09	55.09	1.91	2.04	2.22	3.8	3.19	3.61	0.001796103	up-regulated
GtRNAdb-mature-tRNA_5_end_Match_Genome	mature-tRNA-Ala-CGC_5_end	3070.54	3095.23	3396.51	4662.72	4025.74	5005.99	209.52	217.86	235.84	316.18	267.34	327.84	0.014653231	up-regulated
GtRNAdb-mature-tRNA_5_end_Match_Genome	mature-tRNA-Cys-GCA_5_end	15358	15960	11849	37293	36788	23435	1047.94	1123.36	822.74	2528.84	2443	1534.74	0.023978845	up-regulated
GtRNAdb-mature-tRNA_5_end_Match_Genome	mature-tRNA-Met-CAT_5_end	67	45	84	115	118	162	4.57	3.17	5.83	7.8	7.84	10.61	0.024960985	up-regulated
GtRNAdb-mature-tRNA_5_end_Match_Genome	mature-tRNA-Gly-CCC_5_end	2141	2001	1959	3279	4526	3114	146.09	140.84	136.02	222.35	300.56	203.93	0.027191802	up-regulated
GtRNAdb-mature-tRNA_5_end_Match_Genome	mature-tRNA-Phe-GAA_5_end	72.5	76.5	78	150.5	103	160	4.95	5.38	5.42	10.21	6.84	10.48	0.029174106	up-regulated
GtRNAdb-mature-tRNA_5_end_Match_Genome	mature-tRNA-Lys-TTT_5_end	9490	6183	9968	13528	12190	16248	647.54	435.2	692.13	917.33	809.51	1064.07	0.035262668	up-regulated
GtRNAdb-mature-tRNA_5_end_Match_Genome	mature-tRNA-SeC-TCA_5_end	2263	1430	1914	2824	3253	4594	154.41	100.65	132.9	191.5	216.02	300.86	0.043427412	up-regulated
GtRNAdb-mature-tRNA_5_end_Match_Genome	mature-tRNA-Ser-TGA_5_end	3781.33	2416	5178	9073.78	5967.44	10854	258.02	170.05	359.54	615.29	396.28	710.82	0.044786692	up-regulated
GtRNAdb-mature-tRNA_5_end_Match_Genome	mature-tRNA-Ser-AGA_5_end	11975.67	7679	16338	28645.22	18558.56	33615	817.15	540.49	1134.44	1942.43	1232.43	2201.42	0.046128782	up-regulated
GtRNAdb-mature-tRNA_5_end_Match_Genome	mature-tRNA-Leu-TAA_5_end	1308.5	804.5	1300	2452.5	1884.5	3608	89.28	56.63	90.27	166.3	125.15	236.29	0.04707247	up-regulated
GtRNAdb-mature-tRNA_CCA_end_Unmatch_Genome	mature-tRNA-Asp-GTC_CCA_end	36	27	44	145	109	118	2.46	1.9	3.06	9.83	7.24	7.73	0.002557453	up-regulated
GtRNAdb-mature-tRNA_CCA_end_Unmatch_Genome	mature-tRNA-Glu-TTC_CCA_end	377.45	245.08	323.55	1174.89	916.88	806.8	25.75	17.25	22.47	79.67	60.89	52.84	0.006880388	up-regulated
GtRNAdb-mature-tRNA_CCA_end_Unmatch_Genome	mature-tRNA-Thr-TGT_CCA_end	26	30	22	54	42	53	1.77	2.11	1.53	3.66	2.79	3.47	0.008768252	up-regulated
GtRNAdb-mature-tRNA_CCA_end_Unmatch_Genome	mature-tRNA-Glu-CTC_CCA_end	6.55	4.92	2.45	22.11	22.12	13.2	0.45	0.35	0.17	1.5	1.47	0.86	0.012562852	up-regulated
GtRNAdb-mature-tRNA_CCA_end_Unmatch_Genome	mature-tRNA-Ile-TAT_CCA_end	4	2	4	14	9	10	0.27	0.14	0.28	0.95	0.6	0.65	0.012918628	up-regulated
GtRNAdb-mature-tRNA_CCA_end_Unmatch_Genome	mature-tRNA-Pro-TGG_CCA_end	18.57	25.36	13.57	42.79	41.36	66.79	1.27	1.78	0.94	2.9	2.75	4.37	0.024843877	up-regulated
GtRNAdb-mature-tRNA_CCA_end_Unmatch_Genome	mature-tRNA-Val-TAC_CCA_end	223	219	245	678	387	716	15.22	15.41	17.01	45.98	25.7	46.89	0.027107322	up-regulated
GtRNAdb-mature-tRNA_CCA_end_Unmatch_Genome	mature-tRNA-Pro-CGG_CCA_end	11.14	15.21	8.14	25.07	24.21	40.07	0.76	1.07	0.57	1.7	1.61	2.62	0.02971582	up-regulated
GtRNAdb-mature-tRNA_CCA_end_Unmatch_Genome	mature-tRNA-Pro-AGG_CCA_end	22.29	30.43	16.29	50.14	48.43	80.14	1.52	2.14	1.13	3.4	3.22	5.25	0.029719616	up-regulated
GtRNAdb-mature-tRNA_CCA_end_Unmatch_Genome	mature-tRNA-Cys-GCA_CCA_end	4	4	5	8	13	19	0.27	0.28	0.35	0.54	0.86	1.24	0.046201093	up-regulated
GtRNAdb-mature-tRNA_Match_Genome	mature-tRNA-SeC-TCA	5623	3229	5103	12120	10360	11938	383.68	227.28	354.33	821.86	687.98	781.81	0.002078483	up-regulated
GtRNAdb-mature-tRNA_Match_Genome	mature-tRNA-Asp-GTC	5458.8	6987.93	5690.93	9583.4	10321.87	12234.87	372.48	491.85	395.15	649.85	685.45	801.25	0.007528006	up-regulated
GtRNAdb-mature-tRNA_Match_Genome	mature-tRNA-Cys-GCA	17716.73	17901.27	13830.47	40310.55	40059.34	28604.45	1208.89	1260	960.33	2733.46	2660.25	1873.28	0.011654653	up-regulated
GtRNAdb-mature-tRNA_Match_Genome	mature-tRNA-Gly-CCC	4446.22	3388.78	4490.21	6293.85	8040.43	9576.8	303.38	238.52	311.78	426.79	533.95	627.18	0.017171513	up-regulated
GtRNAdb-mature-tRNA_Match_Genome	mature-tRNA-Val-CAC	102335.7	85652.99	110355.74	186573.72	279244.1	195712.06	6982.78	6028.76	7662.62	12651.57	18543.94	12817.04	0.017527493	up-regulated
GtRNAdb-mature-tRNA_Match_Genome	mature-tRNA-Val-TAC	1653.5	1303.85	1416.5	3012.75	2925.75	4566.5	112.83	91.77	98.36	204.29	194.29	299.06	0.017920421	up-regulated
GtRNAdb-mature-tRNA_Match_Genome	mature-tRNA-Val-AAC	49664.92	41416.01	52166.33	87044.55	132991.15	94532.96	3388.84	2915.1	3622.2	5902.5	8831.63	6190.89	0.018472581	up-regulated
GtRNAdb-mature-tRNA_Match_Genome	mature-tRNA-Ala-CGC	3461.93	3383.41	3731.28	5141.03	4507.49	6091.35	236.22	238.14	259.08	348.61	299.33	398.92	0.024415678	up-regulated
GtRNAdb-mature-tRNA_Match_Genome	mature-tRNA-Lys-TTT	12126.67	7941.49	12964.51	17831.53	15973.86	22927.18	827.45	558.97	900.2	1209.16	1060.79	1501.48	0.040615075	up-regulated
GtRNAdb-mature-tRNA_Match_Genome	mature-tRNA-Ser-TGA	3925.39	2534.68	5387.03	9345.81	6211.5	11386.36	267.85	178.41	374.05	633.74	412.49	745.68	0.045708837	up-regulated
GtRNAdb-mature-tRNA_Match_Genome	mature-tRNA-Ser-AGA	12253.84	7931.69	16804.33	29184.76	19016.49	34528.81	836.13	558.28	1166.82	1979.02	1262.84	2261.27	0.046874402	up-regulated
GtRNAdb-mature-tRNA_Match_Genome	mature-tRNA-Trp-CCA	681	642	598	1047	922	1521	46.47	45.19	41.52	71	61.23	99.61	0.047237827	up-regulated
GtRNAdb-mature-tRNA_Match_Genome	mature-tRNA-Asn-GTT	1464.38	1017	1525.69	2895.69	2076.91	4017.29	99.92	71.58	105.94	196.36	137.92	263.09	0.047328646	up-regulated
GtRNAdb-mature-tRNA_Unmatch_Genome	mature-tRNA-Glu-TTC	600.05	440.02	566.82	2022.02	1614.24	1369.64	40.94	30.97	39.36	137.11	107.2	89.7	0.006366026	up-regulated
GtRNAdb-mature-tRNA_Unmatch_Genome	mature-tRNA-Pro-TGG	20.71	29.64	16.07	53.45	47.38	80.36	1.41	2.09	1.12	3.62	3.15	5.26	0.024412483	up-regulated
GtRNAdb-mature-tRNA_Unmatch_Genome	mature-tRNA-Cys-GCA	4	6	9	13	17	23	0.27	0.42	0.62	0.88	1.13	1.51	0.024565692	up-regulated
GtRNAdb-mature-tRNA_Unmatch_Genome	mature-tRNA-Val-TAC	260	251	280	744	441	809	17.74	17.67	19.44	50.45	29.29	52.98	0.026176308	up-regulated
GtRNAdb-mature-tRNA_Unmatch_Genome	mature-tRNA-Pro-AGG	24.86	35.57	19.29	63.03	55.75	96.43	1.7	2.5	1.34	4.27	3.7	6.32	0.027931226	up-regulated
GtRNAdb-mature-tRNA_Unmatch_Genome	mature-tRNA-Pro-CGG	12.43	17.79	9.64	31.52	27.87	48.21	0.85	1.25	0.67	2.14	1.85	3.16	0.027941065	up-regulated
GtRNAdb-mature-tRNA_Unmatch_Genome	mature-tRNA-Thr-TGT	32	43	34	65	51	79	2.18	3.03	2.36	4.41	3.39	5.17	0.035727168	up-regulated
GtRNAdb-mature-tRNA_Unmatch_Genome	mature-tRNA-Glu-CTC	38.95	31.98	24.18	76.98	69.76	45.36	2.66	2.25	1.68	5.22	4.63	2.97	0.046701672	up-regulated
miRBase-miRNA_Match_Genome	mmu-mir-463	265	171	309	565	485	808	18.08	12.04	21.46	38.31	32.21	52.92	0.023633652	up-regulated
miRBase-miRNA_Match_Genome	mmu-mir-1247	10	17	11	20	23	24	0.68	1.2	0.76	1.36	1.53	1.57	0.02486991	up-regulated
miRBase-miRNA_Match_Genome	mmu-mir-703	51	58	68	94	83	119	3.48	4.08	4.72	6.37	5.51	7.79	0.031003698	up-regulated
miRBase-miRNA_Match_Genome	mmu-mir-350	173	175	168	397	359	656	11.8	12.32	11.67	26.92	23.84	42.96	0.031190093	up-regulated
miRBase-miRNA_Match_Genome	mmu-mir-19b-2	160.5	128	191	250	228	313.5	10.95	9.01	13.26	16.95	15.14	20.53	0.032096532	up-regulated
miRBase-miRNA_Match_Genome	mmu-mir-19b-1	159.5	128	191	250	224	310.5	10.88	9.01	13.26	16.95	14.88	20.33	0.034507658	up-regulated
miRBase-miRNA_Match_Genome	mmu-mir-1982	4	5	3	6	6	7	0.27	0.35	0.21	0.41	0.4	0.46	0.034521995	up-regulated
miRBase-miRNA_Match_Genome	mmu-mir-297a-2	7.37	8.25	6.53	13.18	28	28.75	0.5	0.58	0.45	0.89	1.86	1.88	0.034522532	up-regulated
miRBase-miRNA_Match_Genome	mmu-mir-1983	6	6	8	10	13	18	0.41	0.42	0.56	0.68	0.86	1.18	0.044303756	up-regulated
mitotRNAdb-mature-mt_tRNA_3_end_Match_Genome	-	154	169	197	300	342	297	10.51	11.9	13.68	20.34	22.71	19.45	0.002753741	up-regulated
mitotRNAdb-mature-mt_tRNA_3_end_Match_Genome	mature-mt_tRNA-His-GTG_3_end	68	22	101	215	223	170	4.64	1.55	7.01	14.58	14.81	11.13	0.010016684	up-regulated
mitotRNAdb-mature-mt_tRNA_5_end_Match_Genome	mature-mt_tRNA-Cys-GCA_5_end	15	23	20	43	61	48	1.02	1.62	1.39	2.92	4.05	3.14	0.006392829	up-regulated
mitotRNAdb-mature-mt_tRNA_CCA_end_Unmatch_Genome	mature-mt_tRNA-Lys-TTT_CCA_end	34	11	25	66	41	78	2.32	0.77	1.74	4.48	2.72	5.11	0.041837055	up-regulated
mitotRNAdb-mature-mt_tRNA_Match_Genome	-	54381	52109	58195	138090	95837	123817	3710.64	3667.74	4040.81	9363.89	6364.31	8108.68	0.009198136	up-regulated
mitotRNAdb-mature-mt_tRNA_Match_Genome	mature-mt_tRNA-His-GTG	25724	8025	27340	105643	63290	76218	1755.25	564.85	1898.37	7163.66	4202.94	4991.46	0.014553335	up-regulated
mitotRNAdb-mature-mt_tRNA_Unmatch_Genome	mature-mt_tRNA-Lys-TTT	46	24	41	115	75	128	3.14	1.69	2.85	7.8	4.98	8.38	0.016896735	up-regulated
ensembl-ribozyme_Match_Genome	-	455	473	395	273	375	374	31.05	33.29	27.43	18.51	24.9	24.49	0.041270249	down-regulated
ensembl-snRNA_Match_Genome	-	34080	40571	37811	22251	26071	32937	2325.42	2855.62	2625.43	1508.84	1731.31	2157.02	0.03032055	down-regulated
GtRNAdb-pre-tRNA_Match_Genome	pre-tRNA-Tyr-GTA	39	40	32	13	21	28	2.66	2.82	2.22	0.88	1.39	1.83	0.021738746	down-regulated
miRBase-miRNA_Match_Genome	mmu-mir-543	14	17	14	1	0	4	0.96	1.2	0.97	0.07	0	0.26	0.001084983	down-regulated
miRBase-miRNA_Match_Genome	mmu-mir-455	322	464	414	30	76	60	21.97	32.66	28.75	2.03	5.05	3.93	0.001745331	down-regulated
miRBase-miRNA_Match_Genome	mmu-mir-3081	25	20	26	11	11	9	1.71	1.41	1.81	0.75	0.73	0.59	0.001826512	down-regulated
miRBase-miRNA_Match_Genome	mmu-mir-146b	1201.5	1331	1184	621.5	451.5	752	81.98	93.68	82.21	42.14	29.98	49.25	0.002627752	down-regulated
miRBase-miRNA_Match_Genome	mmu-mir-874	8	11	10	2	0	3	0.55	0.77	0.69	0.14	0	0.2	0.003188051	down-regulated
miRBase-miRNA_Match_Genome	mmu-mir-322	39	45	50	8	21	17	2.66	3.17	3.47	0.54	1.39	1.11	0.003774997	down-regulated
miRBase-miRNA_Match_Genome	mmu-mir-493	5	6	8	0	1	1	0.34	0.42	0.56	0	0.07	0.07	0.003943019	down-regulated
miRBase-miRNA_Match_Genome	mmu-mir-26a-1	11653	13800.5	13838	5942	6495	8600.5	795.13	971.36	960.85	402.93	431.32	563.24	0.004198113	down-regulated
miRBase-miRNA_Match_Genome	mmu-mir-26a-2	11665	13808.5	13852	5951	6501	8615.5	795.95	971.92	961.82	403.54	431.72	564.22	0.00420994	down-regulated
miRBase-miRNA_Match_Genome	mmu-mir-376a	3	3	4	0	1	1	0.2	0.21	0.28	0	0.07	0.07	0.004289131	down-regulated
miRBase-miRNA_Match_Genome	mmu-mir-127	835	1265	1207	172	221	337	56.98	89.04	83.81	11.66	14.68	22.07	0.004357016	down-regulated
miRBase-miRNA_Match_Genome	mmu-mir-300	43	64	50	14	12	16	2.93	4.5	3.47	0.95	0.8	1.05	0.004399206	down-regulated
miRBase-miRNA_Match_Genome	mmu-let-7e	424.5	577	516.5	171	197	253.5	28.97	40.61	35.86	11.6	13.08	16.6	0.004417497	down-regulated
miRBase-miRNA_Match_Genome	mmu-mir-541	390	487	538	155	131	230	26.61	34.28	37.36	10.51	8.7	15.06	0.004556626	down-regulated
miRBase-miRNA_Match_Genome	mmu-mir-27a	761	884	862	315	331.5	554	51.93	62.22	59.85	21.36	22.01	36.28	0.005534513	down-regulated
miRBase-miRNA_Match_Genome	mmu-mir-380	24	29	19	2	4	9	1.64	2.04	1.32	0.14	0.27	0.59	0.00579985	down-regulated
miRBase-miRNA_Match_Genome	mmu-mir-181a-1	341	462	476	136.5	151	211	23.27	32.52	33.05	9.26	10.03	13.82	0.00589957	down-regulated
miRBase-miRNA_Match_Genome	mmu-mir-181a-2	334	460	472	133.5	149	201	22.79	32.38	32.77	9.05	9.89	13.16	0.00599409	down-regulated
miRBase-miRNA_Match_Genome	mmu-mir-125a	601	865	783	240	247	362	41.01	60.88	54.37	16.27	16.4	23.71	0.006308582	down-regulated
miRBase-miRNA_Match_Genome	mmu-mir-218-2	261.5	388.5	387.5	85.5	118	135.5	17.84	27.34	26.91	5.8	7.84	8.87	0.006867376	down-regulated
miRBase-miRNA_Match_Genome	mmu-mir-152	2047	2836	2504	682	921	1373	139.68	199.61	173.87	46.25	61.16	89.92	0.008167209	down-regulated
miRBase-miRNA_Match_Genome	mmu-mir-218-1	212.5	318.5	295.5	68.5	107	121.5	14.5	22.42	20.52	4.64	7.11	7.96	0.008248801	down-regulated
miRBase-miRNA_Match_Genome	mmu-mir-423	652	817	743	330	265	486	44.49	57.51	51.59	22.38	17.6	31.83	0.008360734	down-regulated
miRBase-miRNA_Match_Genome	mmu-mir-181b-2	61	79.5	84	30	34	44.5	4.16	5.6	5.83	2.03	2.26	2.91	0.008782713	down-regulated
miRBase-miRNA_Match_Genome	mmu-mir-351	15	22	20	3	9	7	1.02	1.55	1.39	0.2	0.6	0.46	0.009647646	down-regulated
miRBase-miRNA_Match_Genome	mmu-mir-692-2	19	13.67	21.33	3.33	7	8.5	1.3	0.96	1.48	0.23	0.46	0.56	0.010118809	down-regulated
miRBase-miRNA_Match_Genome	mmu-mir-692-3	19	13.67	21.33	3.33	7	8.5	1.3	0.96	1.48	0.23	0.46	0.56	0.010118809	down-regulated
miRBase-miRNA_Match_Genome	mmu-mir-337	48	85	95	6	7	14	3.28	5.98	6.6	0.41	0.46	0.92	0.010504096	down-regulated
miRBase-miRNA_Match_Genome	mmu-let-7a-1	4969.05	6192.95	5461.9	2559.7	2767.25	4008.8	339.06	435.9	379.25	173.57	183.77	262.53	0.010971656	down-regulated
miRBase-miRNA_Match_Genome	mmu-let-7a-2	4876.55	6101.95	5383.9	2499.2	2714.75	3939.8	332.75	429.49	373.83	169.47	180.28	258.01	0.011216215	down-regulated
miRBase-miRNA_Match_Genome	mmu-mir-376b	24	38	38	11	6	14	1.64	2.67	2.64	0.75	0.4	0.92	0.011914363	down-regulated
miRBase-miRNA_Match_Genome	mmu-mir-181b-1	65	77.5	92	33	34	50.5	4.44	5.45	6.39	2.24	2.26	3.31	0.013202415	down-regulated
miRBase-miRNA_Match_Genome	mmu-mir-409	98	155	109	35	47	50	6.69	10.91	7.57	2.37	3.12	3.27	0.0142215	down-regulated
miRBase-miRNA_Match_Genome	mmu-mir-100	4116.5	5584.5	6101.5	2123.5	2019	3189	280.89	393.07	423.66	143.99	134.08	208.85	0.014532731	down-regulated
miRBase-miRNA_Match_Genome	mmu-mir-434	355	659	429	76	92	108	24.22	46.38	29.79	5.15	6.11	7.07	0.014911854	down-regulated
miRBase-miRNA_Match_Genome	mmu-mir-224	190	310	238	74	95	112	12.96	21.82	16.53	5.02	6.31	7.33	0.01492953	down-regulated
miRBase-miRNA_Match_Genome	mmu-mir-24-2	689.5	1019.5	961.5	313.5	345	533.5	47.05	71.76	66.76	21.26	22.91	34.94	0.015044569	down-regulated
miRBase-miRNA_Match_Genome	mmu-mir-99b	905	1449	1320	406	419	646	61.75	101.99	91.66	27.53	27.82	42.31	0.015598829	down-regulated
miRBase-miRNA_Match_Genome	mmu-mir-24-1	529.5	807.5	751.5	214.5	256	402.5	36.13	56.84	52.18	14.55	17	26.36	0.015844923	down-regulated
miRBase-miRNA_Match_Genome	mmu-mir-574	93	152	103	30	27	51	6.35	10.7	7.15	2.03	1.79	3.34	0.01619265	down-regulated
miRBase-miRNA_Match_Genome	mmu-let-7g	23134	30410	28053.5	14143.5	14679.5	20176.5	1578.53	2140.43	1947.91	959.07	974.83	1321.34	0.016642395	down-regulated
miRBase-miRNA_Match_Genome	mmu-mir-8115	3	4	5	1	2	1.5	0.2	0.28	0.35	0.07	0.13	0.1	0.016992521	down-regulated
miRBase-miRNA_Match_Genome	mmu-let-7f-2	18556.5	25040	19249	9174	10180.5	14432	1266.19	1762.46	1336.57	622.09	676.06	945.14	0.018539443	down-regulated
miRBase-miRNA_Match_Genome	mmu-mir-379	1267	2595	2307	297	416	655	86.45	182.65	160.19	20.14	27.63	42.9	0.019340622	down-regulated
miRBase-miRNA_Match_Genome	mmu-let-7f-1	16452.5	22334	17233	7996	9112.5	12978	1122.62	1572	1196.58	542.21	605.14	849.92	0.019741091	down-regulated
miRBase-miRNA_Match_Genome	mmu-mir-329	30	59	42	15	8	5	2.05	4.15	2.92	1.02	0.53	0.33	0.020019142	down-regulated
miRBase-miRNA_Match_Genome	mmu-let-7i	17497	25342	19951.5	10022.5	9914.5	13715.5	1193.89	1783.72	1385.35	679.63	658.4	898.22	0.020237159	down-regulated
miRBase-miRNA_Match_Genome	mmu-mir-99a	22754.5	37634.5	32893.5	10059.5	13061	16820	1552.63	2648.94	2283.98	682.14	867.35	1101.53	0.02062984	down-regulated
miRBase-miRNA_Match_Genome	mmu-mir-125b-1	1075.5	1705.5	1414.5	501.5	629.5	814	73.39	120.04	98.22	34.01	41.8	53.31	0.020630632	down-regulated
miRBase-miRNA_Match_Genome	mmu-mir-136	69	132	97	18	26	38	4.71	9.29	6.74	1.22	1.73	2.49	0.020731638	down-regulated
miRBase-miRNA_Match_Genome	mmu-mir-411	295	618	591	71	126	129	20.13	43.5	41.04	4.81	8.37	8.45	0.021100102	down-regulated
miRBase-miRNA_Match_Genome	mmu-mir-199a-2	1719.83	2299.83	2254.67	804.17	1417.5	1282.83	117.35	161.88	156.55	54.53	94.13	84.01	0.021177279	down-regulated
miRBase-miRNA_Match_Genome	mmu-mir-199a-1	1718.83	2296.33	2253.67	804.17	1417.5	1282.83	117.28	161.63	156.49	54.53	94.13	84.01	0.021206759	down-regulated
miRBase-miRNA_Match_Genome	mmu-mir-433	11	24	22	0	4	5	0.75	1.69	1.53	0	0.27	0.33	0.021429475	down-regulated
miRBase-miRNA_Match_Genome	mmu-mir-126a	4064	6833	4975	1238	2364	2487	277.3	480.95	345.44	83.95	156.99	162.87	0.022990358	down-regulated
miRBase-miRNA_Match_Genome	mmu-mir-210	41	61	42	18	22	28	2.8	4.29	2.92	1.22	1.46	1.83	0.02327975	down-regulated
miRBase-miRNA_Match_Genome	mmu-mir-125b-2	1036.5	1679.5	1428.5	507.5	631.5	814	70.72	118.21	99.19	34.41	41.94	53.31	0.023655233	down-regulated
miRBase-miRNA_Match_Genome	mmu-mir-299a	38	71	38	7	7	12	2.59	5	2.64	0.47	0.46	0.79	0.024038637	down-regulated
miRBase-miRNA_Match_Genome	mmu-mir-98	266	345	205	118	111	147	18.15	24.28	14.23	8	7.37	9.63	0.024492173	down-regulated
miRBase-miRNA_Match_Genome	mmu-mir-188	2	4	3	0	1	1	0.14	0.28	0.21	0	0.07	0.07	0.025252877	down-regulated
miRBase-miRNA_Match_Genome	mmu-mir-542	9	13	16	4	3	7	0.61	0.92	1.11	0.27	0.2	0.46	0.025322107	down-regulated
miRBase-miRNA_Match_Genome	mmu-mir-667	7	12	11	4	1	5	0.48	0.84	0.76	0.27	0.07	0.33	0.025701331	down-regulated
miRBase-miRNA_Match_Genome	mmu-let-7d	1669	2711	1973	767	904	1216	113.88	190.82	137	52.01	60.03	79.63	0.026280541	down-regulated
miRBase-miRNA_Match_Genome	mmu-mir-503	16	15	16	6	5	13	1.09	1.06	1.11	0.41	0.33	0.85	0.026930599	down-regulated
miRBase-miRNA_Match_Genome	mmu-mir-199b	1378.33	1882.83	1782.67	685.67	1180	1084.33	94.05	132.52	123.78	46.5	78.36	71.01	0.027093543	down-regulated
miRBase-miRNA_Match_Genome	mmu-mir-674	49	53	72	16	20	40	3.34	3.73	5	1.08	1.33	2.62	0.027315563	down-regulated
miRBase-miRNA_Match_Genome	mmu-mir-148a	188496	255313	180604	107064	76727	142001	12861.86	17970.42	12540.36	7260.01	5095.26	9299.54	0.027594736	down-regulated
miRBase-miRNA_Match_Genome	mmu-mir-129-1	13	10	12	2.5	4	9	0.89	0.7	0.83	0.17	0.27	0.59	0.027866109	down-regulated
miRBase-miRNA_Match_Genome	mmu-mir-181d	154	226	223	105	81	137	10.51	15.91	15.48	7.12	5.38	8.97	0.028026436	down-regulated
miRBase-miRNA_Match_Genome	mmu-mir-26b	2450	3338	2817	1428	1564	2238	167.17	234.95	195.6	96.83	103.86	146.56	0.029032533	down-regulated
miRBase-miRNA_Match_Genome	mmu-mir-221	459	555	387	190	232	347	31.32	39.06	26.87	12.88	15.41	22.72	0.029052892	down-regulated
miRBase-miRNA_Match_Genome	mmu-mir-450a-2	41.5	32	36.5	20.5	13.5	29.5	2.83	2.25	2.53	1.39	0.9	1.93	0.029715569	down-regulated
miRBase-miRNA_Match_Genome	mmu-mir-27b	3040	3756	3348	1696	1981.5	2856	207.43	264.37	232.47	115.01	131.59	187.04	0.029838637	down-regulated
miRBase-miRNA_Match_Genome	mmu-mir-676	158	179	180	94	79	149	10.78	12.6	12.5	6.37	5.25	9.76	0.03080862	down-regulated
miRBase-miRNA_Match_Genome	mmu-mir-3064	17	17	29	8	9	8	1.16	1.2	2.01	0.54	0.6	0.52	0.032068723	down-regulated
miRBase-miRNA_Match_Genome	mmu-let-7c-2	5692.55	9613.95	6243.4	2353.7	2833.25	3798.8	388.43	676.69	433.51	159.6	188.15	248.78	0.032196012	down-regulated
miRBase-miRNA_Match_Genome	mmu-let-7c-1	5628.05	9506.95	6183.4	2326.2	2817.75	3773.8	384.02	669.15	429.35	157.74	187.12	247.14	0.032392837	down-regulated
miRBase-miRNA_Match_Genome	mmu-mir-450a-1	40.5	33	36.5	21.5	13.5	30.5	2.76	2.32	2.53	1.46	0.9	2	0.033452887	down-regulated
miRBase-miRNA_Match_Genome	mmu-let-7b	2749.8	4544.2	2897.4	1091.2	1275	1953.8	187.63	319.85	201.18	73.99	84.67	127.95	0.035598567	down-regulated
miRBase-miRNA_Match_Genome	mmu-mir-377	11	6	4	1	1	0	0.75	0.42	0.28	0.07	0.07	0	0.036308862	down-regulated
miRBase-miRNA_Match_Genome	mmu-mir-690	2720.78	1832.8	3426.52	802.77	1086.85	1597.37	185.65	129	237.92	54.44	72.18	104.61	0.036720908	down-regulated
miRBase-miRNA_Match_Genome	mmu-mir-28a	116.5	183	195	73.5	71	107.5	7.95	12.88	13.54	4.98	4.71	7.04	0.037083653	down-regulated
miRBase-miRNA_Match_Genome	mmu-mir-3068	795	1687	1011	308	254	405	54.25	118.74	70.2	20.89	16.87	26.52	0.03827344	down-regulated
miRBase-miRNA_Match_Genome	mmu-mir-744	214	336	228	118	106	168	14.6	23.65	15.83	8	7.04	11	0.038394361	down-regulated
miRBase-miRNA_Match_Genome	mmu-mir-370	31	70	41	11	9	13	2.12	4.93	2.85	0.75	0.6	0.85	0.038642963	down-regulated
miRBase-miRNA_Match_Genome	mmu-mir-381	135	246	127	36	56	58	9.21	17.31	8.82	2.44	3.72	3.8	0.039231321	down-regulated
miRBase-miRNA_Match_Genome	mmu-mir-615	69	49	102	12	33	30	4.71	3.45	7.08	0.81	2.19	1.96	0.040605614	down-regulated
miRBase-miRNA_Match_Genome	mmu-mir-146a	706.5	952	958	559.5	573.5	703	48.21	67.01	66.52	37.94	38.08	46.04	0.041939324	down-regulated
miRBase-miRNA_Match_Genome	mmu-mir-382	49	113	75	15	15	34	3.34	7.95	5.21	1.02	1	2.23	0.043174225	down-regulated
miRBase-miRNA_Match_Genome	mmu-mir-378a	688	1040.33	674.83	357.83	372.17	544.67	46.95	73.22	46.86	24.26	24.71	35.67	0.045007508	down-regulated
miRBase-miRNA_Match_Genome	mmu-mir-485	16	34	20	9	4	8	1.09	2.39	1.39	0.61	0.27	0.52	0.046673282	down-regulated
miRBase-miRNA_Match_Genome	mmu-mir-1198	50	97	66	26	27	39	3.41	6.83	4.58	1.76	1.79	2.55	0.048531413	down-regulated
miRBase-miRNA_Match_Genome	mmu-mir-222	302	422	265	123	127	245	20.61	29.7	18.4	8.34	8.43	16.04	0.049667826	down-regulated
mitotRNAdb-mature-mt_tRNA_5_end_Match_Genome	mature-mt_tRNA-Arg-TCG_5_end	11	5	14	0	2	1	0.75	0.35	0.97	0	0.13	0.07	0.027979405	down-regulated
mitotRNAdb-mature-mt_tRNA_Unmatch_Genome	mature-mt_tRNA-Ser-GCT	8	9	7	5	5	5	0.55	0.63	0.49	0.34	0.33	0.33	0.00662208	down-regulated
Rfam-DNA_Unmatch_Genome	-	62615	88497	64941	36514	24879	42169	4272.48	6228.94	4509.22	2476.02	1652.16	2761.62	0.018080147	down-regulated
Rfam-other_Match_Genome	-	307	443	395	201	129	188	20.95	31.18	27.43	13.63	8.57	12.31	0.010987257	down-regulated
rRNAdb-rRNA_Match_Genome	4.5S-rRNA	11123	14406	13661	6205	5767	8262	758.97	1013.98	948.56	420.76	382.97	541.07	0.007018109	down-regulated
rRNAdb-rRNA_Unmatch_Genome	18S-rRNA	27955	27456	22803	15202	15508	16647	1907.48	1932.51	1583.34	1030.85	1029.85	1090.2	0.002681278	down-regulated
Unannotated_Match_Genome	-	1465148	1589989	1686872	994121	1068740	1319367	99973.06	111912.74	117129.06	67411.39	70972.51	86404.35	0.01087026	down-regulated
Clean_Reads	-	14655428	14207400	14401823	14747077	15058507	15269682	-	-	-	-	-	-	-	-
ensembl-3prime_overlapping_ncRNA_Match_Genome	-	1	1	0	0	0	0	0.07	0.07	0	0	0	0	0.116212353	-
ensembl-antisense_Match_Genome	-	23122	21066	26128	18186	15922	27685	1577.71	1482.75	1814.21	1233.19	1057.34	1813.07	0.359734687	-
ensembl-antisense_Unmatch_Genome	-	109	64	117	119	87	123	7.44	4.5	8.12	8.07	5.78	8.06	0.672954871	-
ensembl-bidirectional_promoter_lncRNA_Match_Genome	-	1711	1348	2132	1329	1120	1846	116.75	94.88	148.04	90.12	74.38	120.89	0.295779602	-
ensembl-bidirectional_promoter_lncRNA_Unmatch_Genome	-	7	1	1	4	4	6	0.48	0.07	0.07	0.27	0.27	0.39	0.50440736	-
ensembl-lincRNA_Match_Genome	-	102562	97970	126664	79515	65716	104597	6998.23	6895.7	8795	5391.92	4364.04	6849.98	0.099447043	-
ensembl-lincRNA_Unmatch_Genome	-	456	333	663	599	377	625	31.11	23.44	46.04	40.62	25.04	40.93	0.82482078	-
ensembl-miRNA_Match_Genome	-	9408	17170	13209	13336	13918	15336	641.95	1208.53	917.18	904.31	924.26	1004.34	0.902288306	-
ensembl-misc_RNA_Match_Genome	-	26398	31246	29232	31598	27140	34115	1801.24	2199.28	2029.74	2142.66	1802.3	2234.17	0.790610123	-
ensembl-Mt_rRNA_Match_Genome	-	21996	2915	19451	2295	2817	3602	1500.88	205.17	1350.59	155.62	187.07	235.89	0.114076314	-
ensembl-processed_transcript_Match_Genome	-	25954	44760	35191	29984	33036	37634	1770.95	3150.47	2443.51	2033.22	2193.84	2464.62	0.619574893	-
ensembl-processed_transcript_Unmatch_Genome	-	217	204	255	243	213	236	14.81	14.36	17.71	16.48	14.14	15.46	0.84247265	-
ensembl-rRNA_Match_Genome	-	3192	1740	2302	2451	2263	3480	217.8	122.47	159.84	166.2	150.28	227.9	0.706391896	-
ensembl-scaRNA_Match_Genome	-	2254	3927	2627	1628	1843	2211	153.8	276.41	182.41	110.39	122.39	144.8	0.110789331	-
ensembl-scRNA_Match_Genome	-	5	3	6	6	6	5	0.34	0.21	0.42	0.41	0.4	0.33	0.448641501	-
ensembl-sense_intronic_Match_Genome	-	7844	7074	9289	6858	5634	9336	535.23	497.91	644.99	465.04	374.14	611.41	0.407383032	-
ensembl-sense_intronic_Unmatch_Genome	-	0	2	1	0	1	0	0	0.14	0.07	0	0.07	0	0.358801786	-
ensembl-sense_overlapping_Match_Genome	-	251	259	276	300	221	390	17.13	18.23	19.16	20.34	14.68	25.54	0.562528966	-
ensembl-sense_overlapping_Unmatch_Genome	-	0	0	1	0	1	0	0	0	0.07	0	0.07	0	0.976368169	-
ensembl-snoRNA_Match_Genome	-	79892	165646	105238	91045	97946	113337	5451.36	11659.14	7307.27	6173.77	6504.36	7422.35	0.486054009	-
ensembl-sRNA_Match_Genome	-	1	2	0	0	0	1	0.07	0.14	0	0	0	0.07	0.358336829	-
GtRNAdb-mature-tRNA_3_end_Match_Genome	mature-tRNA-Gly-GCC_3_end	0	5.33	0.67	8.38	7.33	16.5	0	0.38	0.05	0.57	0.49	1.08	0.060383493	-
GtRNAdb-mature-tRNA_3_end_Match_Genome	mature-tRNA-Glu-CTC_3_end	0	1.64	0	1.65	3.27	2.47	0	0.12	0	0.11	0.22	0.16	0.063205387	-
GtRNAdb-mature-tRNA_3_end_Match_Genome	mature-tRNA-Asn-GTT_3_end	33	37	30	93	54	58	2.25	2.6	2.08	6.31	3.59	3.8	0.064153013	-
GtRNAdb-mature-tRNA_3_end_Match_Genome	-	879	1032	791	1389	1067	1766	59.98	72.64	54.92	94.19	70.86	115.65	0.09028282	-
GtRNAdb-mature-tRNA_3_end_Match_Genome	mature-tRNA-Pro-AGG_3_end	38.14	22.71	23.14	51	51.86	106.71	2.6	1.6	1.61	3.46	3.44	6.99	0.09276526	-
GtRNAdb-mature-tRNA_3_end_Match_Genome	mature-tRNA-Pro-CGG_3_end	19.07	11.36	11.57	25.5	25.93	53.36	1.3	0.8	0.8	1.73	1.72	3.49	0.092799642	-
GtRNAdb-mature-tRNA_3_end_Match_Genome	mature-tRNA-Pro-TGG_3_end	31.79	18.93	19.29	42.5	43.21	88.93	2.17	1.33	1.34	2.88	2.87	5.82	0.09285234	-
GtRNAdb-mature-tRNA_3_end_Match_Genome	mature-tRNA-Glu-TTC_3_end	14	25.36	28	42.35	67.73	33.53	0.96	1.78	1.94	2.87	4.5	2.2	0.09549891	-
GtRNAdb-mature-tRNA_3_end_Match_Genome	mature-tRNA-Ser-GCT_3_end	6	4	3	8	7	16	0.41	0.28	0.21	0.54	0.46	1.05	0.115193549	-
GtRNAdb-mature-tRNA_3_end_Match_Genome	mature-tRNA-Met-CAT_3_end	1	0	1	3	1	2	0.07	0	0.07	0.2	0.07	0.13	0.12766087	-
GtRNAdb-mature-tRNA_3_end_Match_Genome	mature-tRNA-Arg-TCT_3_end	1	5	2	9	5	5	0.07	0.35	0.14	0.61	0.33	0.33	0.13452741	-
GtRNAdb-mature-tRNA_3_end_Match_Genome	mature-tRNA-Phe-GAA_3_end	2	8	2	10	11	6	0.14	0.56	0.14	0.68	0.73	0.39	0.142856446	-
GtRNAdb-mature-tRNA_3_end_Match_Genome	mature-tRNA-Gly-CCC_3_end	14	11.67	13.33	25.62	22.67	71.5	0.96	0.82	0.93	1.74	1.51	4.68	0.164115875	-
GtRNAdb-mature-tRNA_3_end_Match_Genome	mature-tRNA-Cys-GCA_3_end	13	7	9	15	19	53	0.89	0.49	0.62	1.02	1.26	3.47	0.188722075	-
GtRNAdb-mature-tRNA_3_end_Match_Genome	mature-tRNA-Leu-TAA_3_end	0	0	1	2	1	8	0	0	0.07	0.14	0.07	0.52	0.20383729	-
GtRNAdb-mature-tRNA_3_end_Match_Genome	mature-tRNA-Val-TAC_3_end	12	13	8	21	11	42	0.82	0.92	0.56	1.42	0.73	2.75	0.221263834	-
GtRNAdb-mature-tRNA_3_end_Match_Genome	mature-tRNA-Thr-CGT_3_end	3	1	1	3	3	13	0.2	0.07	0.07	0.2	0.2	0.85	0.242557667	-
GtRNAdb-mature-tRNA_3_end_Match_Genome	mature-tRNA-Ala-AGC_3_end	0.67	0	2.33	1	3	9	0.05	0	0.16	0.07	0.2	0.59	0.257278476	-
GtRNAdb-mature-tRNA_3_end_Match_Genome	mature-tRNA-Ile-TAT_3_end	0	1	0	2	0	2	0	0.07	0	0.14	0	0.13	0.263081556	-
GtRNAdb-mature-tRNA_3_end_Match_Genome	mature-tRNA-Thr-AGT_3_end	1	0	4	0	0	1	0.07	0	0.28	0	0	0.07	0.339911804	-
GtRNAdb-mature-tRNA_3_end_Match_Genome	mature-tRNA-Gly-TCC_3_end	3	2	3	6	2	4	0.2	0.14	0.21	0.41	0.13	0.26	0.371397577	-
GtRNAdb-mature-tRNA_3_end_Match_Genome	mature-tRNA-His-GTG_3_end	0	0	0	0	1	0	0	0	0	0	0.07	0	0.373900966	-
GtRNAdb-mature-tRNA_3_end_Match_Genome	mature-tRNA-Tyr-GTA_3_end	1	1	1	2	0	5	0.07	0.07	0.07	0.14	0	0.33	0.421441403	-
GtRNAdb-mature-tRNA_3_end_Match_Genome	mature-tRNA-Ser-TGA_3_end	1.89	1.44	2.11	2.33	1	8.11	0.13	0.1	0.15	0.16	0.07	0.53	0.426420769	-
GtRNAdb-mature-tRNA_3_end_Match_Genome	mature-tRNA-Leu-AAG_3_end	9.83	2.67	2	2.67	6	28.5	0.67	0.19	0.14	0.18	0.4	1.87	0.434077227	-
GtRNAdb-mature-tRNA_3_end_Match_Genome	mature-tRNA-Leu-TAG_3_end	5.17	1.33	1	1.33	3	14.5	0.35	0.09	0.07	0.09	0.2	0.95	0.445206308	-
GtRNAdb-mature-tRNA_3_end_Match_Genome	mature-tRNA-Gln-TTG_3_end	15.5	4	8.5	8.5	8.5	37.5	1.06	0.28	0.59	0.58	0.56	2.46	0.452037179	-
GtRNAdb-mature-tRNA_3_end_Match_Genome	mature-tRNA-Lys-TTT_3_end	49	81	47	100	57	68	3.34	5.7	3.26	6.78	3.79	4.45	0.496577818	-
GtRNAdb-mature-tRNA_3_end_Match_Genome	mature-tRNA-Ala-CGC_3_end	3.5	1.22	2	2.5	1.5	6.72	0.24	0.09	0.14	0.17	0.1	0.44	0.509091765	-
GtRNAdb-mature-tRNA_3_end_Match_Genome	mature-tRNA-Asp-GTC_3_end	77	100	103	115	165	71	5.25	7.04	7.15	7.8	10.96	4.65	0.529847684	-
GtRNAdb-mature-tRNA_3_end_Match_Genome	mature-tRNA-Ala-TGC_3_end	3.83	1.78	2.67	2.5	1.5	10.28	0.26	0.13	0.19	0.17	0.1	0.67	0.540945697	-
GtRNAdb-mature-tRNA_3_end_Match_Genome	mature-tRNA-Lys-CTT_3_end	227	439	241	353	177	235	15.49	30.9	16.73	23.94	11.75	15.39	0.547782607	-
GtRNAdb-mature-tRNA_3_end_Match_Genome	mature-tRNA-Ser-CGA_3_end	3	1	1	4	0	4	0.2	0.07	0.07	0.27	0	0.26	0.562097613	-
GtRNAdb-mature-tRNA_3_end_Match_Genome	mature-tRNA-Thr-TGT_3_end	8	4	5	1	7	21	0.55	0.28	0.35	0.07	0.46	1.38	0.569592469	-
GtRNAdb-mature-tRNA_3_end_Match_Genome	mature-tRNA-Ser-AGA_3_end	3.11	1.56	3.89	2.67	0	10.89	0.21	0.11	0.27	0.18	0	0.71	0.66965366	-
GtRNAdb-mature-tRNA_3_end_Match_Genome	mature-tRNA-SeC-TCA_3_end	14	17	11	17	12	11	0.96	1.2	0.76	1.15	0.8	0.72	0.677502909	-
GtRNAdb-mature-tRNA_3_end_Match_Genome	mature-tRNA-Arg-CCG_3_end	11	6	13	24	8.5	6	0.75	0.42	0.9	1.63	0.56	0.39	0.700954602	-
GtRNAdb-mature-tRNA_3_end_Match_Genome	mature-tRNA-Arg-CCT_3_end	6	9	8	7	11	3	0.41	0.63	0.56	0.47	0.73	0.2	0.715538445	-
GtRNAdb-mature-tRNA_3_end_Match_Genome	mature-tRNA-Ile-AAT_3_end	0	11	1	4	3	2	0	0.77	0.07	0.27	0.2	0.13	0.763444039	-
GtRNAdb-mature-tRNA_3_end_Match_Genome	mature-tRNA-Gln-CTG_3_end	111.5	21	55.5	43.5	38.5	152.5	7.61	1.48	3.85	2.95	2.56	9.99	0.790819346	-
GtRNAdb-mature-tRNA_3_end_Match_Genome	mature-tRNA-Arg-ACG_3_end	22	21	15	13	13	32	1.5	1.48	1.04	0.88	0.86	2.1	0.896629268	-
GtRNAdb-mature-tRNA_3_end_Match_Genome	mature-tRNA-Leu-CAA_3_end	10	5.32	6.54	6.29	4.68	10.86	0.68	0.37	0.45	0.43	0.31	0.71	0.896832838	-
GtRNAdb-mature-tRNA_3_end_Match_Genome	mature-tRNA-iMet-CAT_3_end	16	45	9	33	19	26	1.09	3.17	0.62	2.24	1.26	1.7	0.904579589	-
GtRNAdb-mature-tRNA_3_end_Match_Genome	mature-tRNA-Leu-CAG_3_end	7	6.68	7.46	1.71	6.32	15.14	0.48	0.47	0.52	0.12	0.42	0.99	0.940419806	-
GtRNAdb-mature-tRNA_5_end_Match_Genome	mature-tRNA-Val-CAC_5_end	80814.28	76048.47	91003.63	149552.85	246760.44	135639.96	5514.29	5352.74	6318.9	10141.19	16386.78	8882.96	0.060244966	-
GtRNAdb-mature-tRNA_5_end_Match_Genome	mature-tRNA-Val-AAC_5_end	39019.59	36737.73	42739.94	69143.76	117015.31	65132.12	2662.47	2585.82	2967.68	4688.64	7770.71	4265.45	0.063080199	-
GtRNAdb-mature-tRNA_5_end_Match_Genome	mature-tRNA-Tyr-GTA_5_end	111	70	144	248	159	326	7.57	4.93	10	16.82	10.56	21.35	0.06460612	-
GtRNAdb-mature-tRNA_5_end_Match_Genome	mature-tRNA-Ser-CGA_5_end	252	171	289	422	345	640	17.19	12.04	20.07	28.62	22.91	41.91	0.073392233	-
GtRNAdb-mature-tRNA_5_end_Match_Genome	mature-tRNA-Leu-AAG_5_end	2748.35	2143.55	2779.42	5027.93	3850.07	8119.48	187.53	150.88	192.99	340.94	255.67	531.74	0.073805726	-
GtRNAdb-mature-tRNA_5_end_Match_Genome	mature-tRNA-Ile-AAT_5_end	612	350	660	1001	705	1200	41.76	24.64	45.83	67.88	46.82	78.59	0.076261492	-
GtRNAdb-mature-tRNA_5_end_Match_Genome	mature-tRNA-Leu-TAG_5_end	1587.65	1312.45	1493.58	2603.07	2164.93	4381.52	108.33	92.38	103.71	176.51	143.77	286.94	0.081436113	-
GtRNAdb-mature-tRNA_5_end_Match_Genome	mature-tRNA-Ala-TGC_5_end	5808.69	4411.52	6688.76	9533.45	6628.25	11217.54	396.35	310.51	464.44	646.46	440.17	734.63	0.091462559	-
GtRNAdb-mature-tRNA_5_end_Match_Genome	mature-tRNA-Ser-GGA_5_end	0.5	0.5	0	0.5	1	1	0.03	0.04	0	0.03	0.07	0.07	0.110481313	-
GtRNAdb-mature-tRNA_5_end_Match_Genome	mature-tRNA-Ser-GCT_5_end	8281	7295	14270	19938	12099	23305	565.05	513.46	990.85	1352	803.47	1526.23	0.112604268	-
GtRNAdb-mature-tRNA_5_end_Match_Genome	mature-tRNA-Gly-GCC_5_end	687097	649930	771741	1502882	1576238	733896	46883.45	45745.88	53586.34	101910.5	104674.25	48062.3	0.123754431	-
GtRNAdb-mature-tRNA_5_end_Match_Genome	mature-tRNA-Asn-GTT_5_end	29	7	27	35	31.91	40.91	1.98	0.49	1.87	2.37	2.12	2.68	0.135972778	-
GtRNAdb-mature-tRNA_5_end_Match_Genome	mature-tRNA-Thr-TGT_5_end	563	672	556	896	851	645	38.42	47.3	38.61	60.76	56.51	42.24	0.137066046	-
GtRNAdb-mature-tRNA_5_end_Match_Genome	mature-tRNA-Arg-TCG_5_end	6	4	4	4.67	8.67	10	0.41	0.28	0.28	0.32	0.58	0.65	0.157056736	-
GtRNAdb-mature-tRNA_5_end_Match_Genome	mature-tRNA-Arg-CCG_5_end	37	73	39	100.33	132.33	54	2.52	5.14	2.71	6.8	8.79	3.54	0.170141903	-
GtRNAdb-mature-tRNA_5_end_Match_Genome	mature-tRNA-Gln-CTG_5_end	5619	6058	11378	14032	17469	8503	383.41	426.4	790.04	951.51	1160.08	556.86	0.179028729	-
GtRNAdb-mature-tRNA_5_end_Match_Genome	-	1927305	2414263	2087069	3432494	3696257	2069350	131507.93	169929.97	144917	232757.58	245459.73	135520.18	0.201121832	-
GtRNAdb-mature-tRNA_5_end_Match_Genome	mature-tRNA-Gly-ACC_5_end	233.13	120.8	272.43	157.39	527.26	551.91	15.91	8.5	18.92	10.67	35.01	36.14	0.221278716	-
GtRNAdb-mature-tRNA_5_end_Match_Genome	mature-tRNA-Sup-TTA_5_end	0.5	0.5	0	0.5	0.5	1	0.03	0.04	0	0.03	0.03	0.07	0.250531584	-
GtRNAdb-mature-tRNA_5_end_Match_Genome	mature-tRNA-iMet-CAT_5_end	257	457	258	394	592	413	17.54	32.17	17.91	26.72	39.31	27.05	0.252538336	-
GtRNAdb-mature-tRNA_5_end_Match_Genome	mature-tRNA-Arg-ACG_5_end	4	7	6	4	12	16	0.27	0.49	0.42	0.27	0.8	1.05	0.260571061	-
GtRNAdb-mature-tRNA_5_end_Match_Genome	mature-tRNA-Asp-GTC_5_end	971	1339	815	1302	2456	1150	66.26	94.25	56.59	88.29	163.1	75.31	0.284579441	-
GtRNAdb-mature-tRNA_5_end_Match_Genome	mature-tRNA-Gln-TTG_5_end	1541	1888	2880	3146	3554	2109	105.15	132.89	199.97	213.33	236.01	138.12	0.289511381	-
GtRNAdb-mature-tRNA_5_end_Match_Genome	mature-tRNA-Leu-CAA_5_end	207.37	187.6	215	195.46	246.4	527.57	14.15	13.2	14.93	13.25	16.36	34.55	0.33491224	-
GtRNAdb-mature-tRNA_5_end_Match_Genome	mature-tRNA-Ala-AGC_5_end	3888.77	3799.25	5105.73	4831.83	4591.02	5619.47	265.35	267.41	354.52	327.65	304.88	368.01	0.337803222	-
GtRNAdb-mature-tRNA_5_end_Match_Genome	mature-tRNA-Val-TAC_5_end	651	708	549	852	1297	555	44.42	49.83	38.12	57.77	86.13	36.35	0.341855891	-
GtRNAdb-mature-tRNA_5_end_Match_Genome	mature-tRNA-Thr-CGT_5_end	6	4	4	3	5	4	0.41	0.28	0.28	0.2	0.33	0.26	0.373575149	-
GtRNAdb-mature-tRNA_5_end_Match_Genome	mature-tRNA-Lys-CTT_5_end	44095	66023	38238	71846	88513	41793	3008.78	4647.09	2655.08	4871.88	5877.94	2736.99	0.394572509	-
GtRNAdb-mature-tRNA_5_end_Match_Genome	mature-tRNA-Leu-CAG_5_end	2415.63	3157.4	2766	1430.54	2375.6	3393.43	164.83	222.24	192.06	97	157.76	222.23	0.440314577	-
GtRNAdb-mature-tRNA_5_end_Match_Genome	mature-tRNA-Arg-CCT_5_end	4	5	3	1	8	8	0.27	0.35	0.21	0.07	0.53	0.52	0.575814581	-
GtRNAdb-mature-tRNA_5_end_Match_Genome	mature-tRNA-Thr-AGT_5_end	0	2	1	0	1	1	0	0.14	0.07	0	0.07	0.07	0.602279383	-
GtRNAdb-mature-tRNA_5_end_Match_Genome	mature-tRNA-Pro-AGG_5_end	1503.29	2785.73	1856.58	2193.18	2379.12	1264.39	102.58	196.08	128.91	148.72	157.99	82.8	0.745997729	-
GtRNAdb-mature-tRNA_5_end_Match_Genome	mature-tRNA-Pro-TGG_5_end	1517.57	2782.4	1879.13	2212.22	2407.83	1278.91	103.55	195.84	130.48	150.01	159.9	83.75	0.75662833	-
GtRNAdb-mature-tRNA_5_end_Match_Genome	mature-tRNA-Gly-TCC_5_end	3813	6653	4381	3334	9058	5080	260.18	468.28	304.2	226.08	601.52	332.69	0.757018392	-
GtRNAdb-mature-tRNA_5_end_Match_Genome	mature-tRNA-Ile-TAT_5_end	1	5	1	2	1	3	0.07	0.35	0.07	0.14	0.07	0.2	0.779841512	-
GtRNAdb-mature-tRNA_5_end_Match_Genome	mature-tRNA-Pro-CGG_5_end	774.14	1433.87	945.29	1162.59	1231.06	646.7	52.82	100.92	65.64	78.84	81.75	42.35	0.78912047	-
GtRNAdb-mature-tRNA_5_end_Match_Genome	mature-tRNA-Glu-CTC_5_end	931102.31	1437458.54	984699.85	1390833.38	1434850.69	880932.23	63532.93	101176.75	68373.28	94312.48	95285.06	57691.59	0.79571956	-
GtRNAdb-mature-tRNA_5_end_Match_Genome	mature-tRNA-Trp-CCA_5_end	55	70	50	46	84	62	3.75	4.93	3.47	3.12	5.58	4.06	0.82248849	-
GtRNAdb-mature-tRNA_5_end_Match_Genome	mature-tRNA-Glu-TTC_5_end	52123.69	60372.46	46234.15	71046.62	70145.31	29978.77	3556.61	4249.37	3210.3	4817.67	4658.18	1963.29	0.892053469	-
GtRNAdb-mature-tRNA_5_end_Unmatch_Genome	-	38599	56387	43606	50692	49982	21223	2633.77	3968.85	3027.81	3437.43	3319.19	1389.88	0.556985706	-
GtRNAdb-mature-tRNA_5_end_Unmatch_Genome	mature-tRNA-His-GTG_5_end	38600	56387	43606	50693	49983	21223	2633.84	3968.85	3027.81	3437.49	3319.25	1389.88	0.557007652	-
GtRNAdb-mature-tRNA_CCA_end_Match_Genome	mature-tRNA-Sup-TCA_CCA_end	0	0	0	1	1	3	0	0	0	0.07	0.07	0.2	0.062888834	-
GtRNAdb-mature-tRNA_CCA_end_Match_Genome	mature-tRNA-Ile-TAT_CCA_end	1	0	2	3	4	9	0.07	0	0.14	0.2	0.27	0.59	0.087743706	-
GtRNAdb-mature-tRNA_CCA_end_Match_Genome	mature-tRNA-Arg-CCG_CCA_end	1	0	1	5	3	12	0.07	0	0.07	0.34	0.2	0.79	0.090918757	-
GtRNAdb-mature-tRNA_CCA_end_Match_Genome	mature-tRNA-Leu-TAA_CCA_end	6	5	2	21	11	53	0.41	0.35	0.14	1.42	0.73	3.47	0.129463669	-
GtRNAdb-mature-tRNA_CCA_end_Match_Genome	mature-tRNA-Ala-CGC_CCA_end	85.17	67.72	62.72	132.28	84.56	209.89	5.81	4.77	4.36	8.97	5.62	13.75	0.13607469	-
GtRNAdb-mature-tRNA_CCA_end_Match_Genome	mature-tRNA-Ala-TGC_CCA_end	87.33	69.28	63.94	135.56	86.78	227.44	5.96	4.88	4.44	9.19	5.76	14.89	0.146486115	-
GtRNAdb-mature-tRNA_CCA_end_Match_Genome	mature-tRNA-Phe-GAA_CCA_end	250.26	183.81	210.12	405.05	209.36	459.57	17.08	12.94	14.59	27.47	13.9	30.1	0.157665898	-
GtRNAdb-mature-tRNA_CCA_end_Match_Genome	mature-tRNA-Val-TAC_CCA_end	26	9	20	68	37	195	1.77	0.63	1.39	4.61	2.46	12.77	0.165729453	-
GtRNAdb-mature-tRNA_CCA_end_Match_Genome	mature-tRNA-Gly-TCC_CCA_end	32	22	25	62	35	154	2.18	1.55	1.74	4.2	2.32	10.09	0.188309636	-
GtRNAdb-mature-tRNA_CCA_end_Match_Genome	mature-tRNA-Gly-GCC_CCA_end	93.99	52.21	57.13	117.75	115.3	362.66	6.41	3.67	3.97	7.98	7.66	23.75	0.191625809	-
GtRNAdb-mature-tRNA_CCA_end_Match_Genome	mature-tRNA-Gly-CCC_CCA_end	37.01	18.79	21.87	45.25	44.7	141.34	2.53	1.32	1.52	3.07	2.97	9.26	0.192348569	-
GtRNAdb-mature-tRNA_CCA_end_Match_Genome	mature-tRNA-Gln-TTG_CCA_end	103	71.5	81.5	164.94	116.5	420.5	7.03	5.03	5.66	11.18	7.74	27.54	0.193482298	-
GtRNAdb-mature-tRNA_CCA_end_Match_Genome	mature-tRNA-Val-CAC_CCA_end	5.83	1.17	3.67	13	7.33	50	0.4	0.08	0.25	0.88	0.49	3.27	0.211093013	-
GtRNAdb-mature-tRNA_CCA_end_Match_Genome	mature-tRNA-Cys-GCA_CCA_end	201	142	142	232	250	805	13.72	9.99	9.86	15.73	16.6	52.72	0.233911017	-
GtRNAdb-mature-tRNA_CCA_end_Match_Genome	mature-tRNA-Val-AAC_CCA_end	5.17	0.83	3.33	10	5.67	43	0.35	0.06	0.23	0.68	0.38	2.82	0.236094791	-
GtRNAdb-mature-tRNA_CCA_end_Match_Genome	mature-tRNA-Glu-TTC_CCA_end	176.17	36.67	86.33	338.83	194.83	1693.67	12.02	2.58	5.99	22.98	12.94	110.92	0.249300823	-
GtRNAdb-mature-tRNA_CCA_end_Match_Genome	mature-tRNA-Ser-GGA_CCA_end	6.74	3.19	4.88	10.95	4.64	30.43	0.46	0.22	0.34	0.74	0.31	1.99	0.25682265	-
GtRNAdb-mature-tRNA_CCA_end_Match_Genome	mature-tRNA-Arg-CCT_CCA_end	5	3	4	6	9	40	0.34	0.21	0.28	0.41	0.6	2.62	0.259206178	-
GtRNAdb-mature-tRNA_CCA_end_Match_Genome	mature-tRNA-Ile-AAT_CCA_end	1074	334	817	1427	1358	7548	73.28	23.51	56.73	96.76	90.18	494.31	0.260784735	-
GtRNAdb-mature-tRNA_CCA_end_Match_Genome	-	3910	1940	2750	5028	3892	19404	266.8	136.55	190.95	340.95	258.46	1270.75	0.262960271	-
GtRNAdb-mature-tRNA_CCA_end_Match_Genome	mature-tRNA-Asn-GTT_CCA_end	8	8	0	9	9	40	0.55	0.56	0	0.61	0.6	2.62	0.263324354	-
GtRNAdb-mature-tRNA_CCA_end_Match_Genome	mature-tRNA-Leu-AAG_CCA_end	39	16.83	21.17	42.17	39.33	219.5	2.66	1.18	1.47	2.86	2.61	14.37	0.282808672	-
GtRNAdb-mature-tRNA_CCA_end_Match_Genome	mature-tRNA-Gln-CTG_CCA_end	407	277.5	366.5	518.06	350.5	1315.5	27.77	19.53	25.45	35.13	23.28	86.15	0.285765242	-
GtRNAdb-mature-tRNA_CCA_end_Match_Genome	mature-tRNA-Glu-CTC_CCA_end	185.83	48.33	87.67	229.17	149.17	1208.33	12.68	3.4	6.09	15.54	9.91	79.13	0.286711313	-
GtRNAdb-mature-tRNA_CCA_end_Match_Genome	mature-tRNA-Leu-TAG_CCA_end	21	11.17	11.83	22.83	20.67	119.5	1.43	0.79	0.82	1.55	1.37	7.83	0.294833995	-
GtRNAdb-mature-tRNA_CCA_end_Match_Genome	mature-tRNA-iMet-CAT_CCA_end	148	52	79	149	115	704	10.1	3.66	5.49	10.1	7.64	46.1	0.302697599	-
GtRNAdb-mature-tRNA_CCA_end_Match_Genome	mature-tRNA-Pro-TGG_CCA_end	112.36	66.79	74.07	118.36	93.79	416.21	7.67	4.7	5.14	8.03	6.23	27.26	0.304205438	-
GtRNAdb-mature-tRNA_CCA_end_Match_Genome	mature-tRNA-Pro-CGG_CCA_end	66.21	40.07	42.64	69.21	55.07	244.93	4.52	2.82	2.96	4.69	3.66	16.04	0.305779345	-
GtRNAdb-mature-tRNA_CCA_end_Match_Genome	mature-tRNA-Pro-AGG_CCA_end	132.43	80.14	85.29	138.43	110.14	489.86	9.04	5.64	5.92	9.39	7.31	32.08	0.305785568	-
GtRNAdb-mature-tRNA_CCA_end_Match_Genome	mature-tRNA-Lys-TTT_CCA_end	77	24	52	63	73	323	5.25	1.69	3.61	4.27	4.85	21.15	0.307755822	-
GtRNAdb-mature-tRNA_CCA_end_Match_Genome	mature-tRNA-Thr-AGT_CCA_end	4	0	4	8	1	32	0.27	0	0.28	0.54	0.07	2.1	0.310973643	-
GtRNAdb-mature-tRNA_CCA_end_Match_Genome	mature-tRNA-Tyr-GTA_CCA_end	106	64	51	133	59	544	7.23	4.5	3.54	9.02	3.92	35.63	0.324821921	-
GtRNAdb-mature-tRNA_CCA_end_Match_Genome	mature-tRNA-Thr-TGT_CCA_end	122	65	93	113	83	385.33	8.32	4.58	6.46	7.66	5.51	25.23	0.373170765	-
GtRNAdb-mature-tRNA_CCA_end_Match_Genome	mature-tRNA-Asp-GTC_CCA_end	0	0	0	0	0	1	0	0	0	0	0	0.07	0.373900966	-
GtRNAdb-mature-tRNA_CCA_end_Match_Genome	mature-tRNA-His-GTG_CCA_end	0	0	0	0	0	1	0	0	0	0	0	0.07	0.373900966	-
GtRNAdb-mature-tRNA_CCA_end_Match_Genome	mature-tRNA-Ser-GCT_CCA_end	0	0	0	0	0	2	0	0	0	0	0	0.13	0.373900966	-
GtRNAdb-mature-tRNA_CCA_end_Match_Genome	mature-tRNA-Thr-CGT_CCA_end	0	0	0	0	0	0.67	0	0	0	0	0	0.04	0.373900966	-
GtRNAdb-mature-tRNA_CCA_end_Match_Genome	mature-tRNA-Met-CAT_CCA_end	8	4	1	5	4	50	0.55	0.28	0.07	0.34	0.27	3.27	0.376644823	-
GtRNAdb-mature-tRNA_CCA_end_Match_Genome	mature-tRNA-Arg-TCG_CCA_end	0	0	1	2	0	1	0	0	0.07	0.14	0	0.07	0.389224421	-
GtRNAdb-mature-tRNA_CCA_end_Match_Genome	mature-tRNA-Arg-ACG_CCA_end	1	2	1	3	0	7	0.07	0.14	0.07	0.2	0	0.46	0.396653277	-
GtRNAdb-mature-tRNA_CCA_end_Match_Genome	mature-tRNA-Lys-CTT_CCA_end	185	134	108	152	121	623	12.62	9.43	7.5	10.31	8.04	40.8	0.407557712	-
GtRNAdb-mature-tRNA_CCA_end_Match_Genome	mature-tRNA-Ala-AGC_CCA_end	14.5	4	5.33	7.17	6.67	39.67	0.99	0.28	0.37	0.49	0.44	2.6	0.446407394	-
GtRNAdb-mature-tRNA_CCA_end_Match_Genome	mature-tRNA-Leu-CAA_CCA_end	38.86	10.86	28.57	25.71	12.57	86.29	2.65	0.76	1.98	1.74	0.83	5.65	0.582099066	-
GtRNAdb-mature-tRNA_CCA_end_Match_Genome	mature-tRNA-Leu-CAG_CCA_end	37.14	12.14	28.43	22.29	11.43	92.71	2.53	0.85	1.97	1.51	0.76	6.07	0.596999063	-
GtRNAdb-mature-tRNA_CCA_end_Unmatch_Genome	mature-tRNA-Gly-GCC_CCA_end	419.33	378.67	397	839.33	517	999.67	28.61	26.65	27.57	56.92	34.33	65.47	0.057163863	-
GtRNAdb-mature-tRNA_CCA_end_Unmatch_Genome	mature-tRNA-Ile-AAT_CCA_end	82	132	47	236	137	291	5.6	9.29	3.26	16	9.1	19.06	0.064774308	-
GtRNAdb-mature-tRNA_CCA_end_Unmatch_Genome	-	5850	4944	4822	12144	8056	18718	399.17	347.99	334.82	823.49	534.98	1225.83	0.067642609	-
GtRNAdb-mature-tRNA_CCA_end_Unmatch_Genome	mature-tRNA-Asn-GTT_CCA_end	7	8	3	15	11	25	0.48	0.56	0.21	1.02	0.73	1.64	0.068893648	-
GtRNAdb-mature-tRNA_CCA_end_Unmatch_Genome	mature-tRNA-Ala-AGC_CCA_end	93.33	86	78.33	208.33	135	330.33	6.37	6.05	5.44	14.13	8.97	21.63	0.072121483	-
GtRNAdb-mature-tRNA_CCA_end_Unmatch_Genome	mature-tRNA-Leu-TAG_CCA_end	87.17	55.83	55.5	172.33	111.33	301.83	5.95	3.93	3.85	11.69	7.39	19.77	0.085943547	-
GtRNAdb-mature-tRNA_CCA_end_Unmatch_Genome	mature-tRNA-Leu-AAG_CCA_end	162.83	106.17	105.5	325.67	209.67	587.17	11.11	7.47	7.33	22.08	13.92	38.45	0.091456456	-
GtRNAdb-mature-tRNA_CCA_end_Unmatch_Genome	mature-tRNA-Val-AAC_CCA_end	759.83	468.25	549.33	1631.17	1109.08	3212.42	51.85	32.96	38.14	110.61	73.65	210.38	0.092961281	-
GtRNAdb-mature-tRNA_CCA_end_Unmatch_Genome	mature-tRNA-Val-CAC_CCA_end	909.39	561.64	657.06	1950.17	1327.67	3848.83	62.05	39.53	45.62	132.24	88.17	252.06	0.093317533	-
GtRNAdb-mature-tRNA_CCA_end_Unmatch_Genome	mature-tRNA-Gly-ACC_CCA_end	148.78	92.11	107.61	318.67	217.25	632.75	10.15	6.48	7.47	21.61	14.43	41.44	0.09449653	-
GtRNAdb-mature-tRNA_CCA_end_Unmatch_Genome	mature-tRNA-Gln-CTG_CCA_end	102	98	89	164.57	117	232.57	6.96	6.9	6.18	11.16	7.77	15.23	0.096019661	-
GtRNAdb-mature-tRNA_CCA_end_Unmatch_Genome	mature-tRNA-Gly-TCC_CCA_end	46	41	43	81	59	132	3.14	2.89	2.99	5.49	3.92	8.64	0.096159492	-
GtRNAdb-mature-tRNA_CCA_end_Unmatch_Genome	mature-tRNA-Ala-CGC_CCA_end	6.36	6.64	5.64	17.33	10.08	31.89	0.43	0.47	0.39	1.18	0.67	2.09	0.101761069	-
GtRNAdb-mature-tRNA_CCA_end_Unmatch_Genome	mature-tRNA-Leu-TAA_CCA_end	6	11	13	29	14	45	0.41	0.77	0.9	1.97	0.93	2.95	0.105526575	-
GtRNAdb-mature-tRNA_CCA_end_Unmatch_Genome	mature-tRNA-Arg-CCT_CCA_end	0	2	1	7	4	2	0	0.14	0.07	0.47	0.27	0.13	0.110733191	-
GtRNAdb-mature-tRNA_CCA_end_Unmatch_Genome	mature-tRNA-Ser-GCT_CCA_end	85	54	78	195	146	452	5.8	3.8	5.42	13.22	9.7	29.6	0.112416181	-
GtRNAdb-mature-tRNA_CCA_end_Unmatch_Genome	mature-tRNA-Arg-CCG_CCA_end	17.17	15.17	8.33	24.83	25.33	57	1.17	1.07	0.58	1.68	1.68	3.73	0.113847034	-
GtRNAdb-mature-tRNA_CCA_end_Unmatch_Genome	mature-tRNA-Gln-TTG_CCA_end	0	0	0	0.43	0	0.43	0	0	0	0.03	0	0.03	0.116237076	-
GtRNAdb-mature-tRNA_CCA_end_Unmatch_Genome	mature-tRNA-Gly-CCC_CCA_end	744.67	673.33	713	1201.67	808	1757.33	50.81	47.39	49.51	81.49	53.66	115.09	0.127097357	-
GtRNAdb-mature-tRNA_CCA_end_Unmatch_Genome	mature-tRNA-Ser-TGA_CCA_end	131.56	101.78	115.78	252.11	196.33	598.89	8.98	7.16	8.04	17.1	13.04	39.22	0.138479037	-
GtRNAdb-mature-tRNA_CCA_end_Unmatch_Genome	mature-tRNA-Ser-AGA_CCA_end	47.44	32.22	48.22	94.89	53.67	174.11	3.24	2.27	3.35	6.43	3.56	11.4	0.145109254	-
GtRNAdb-mature-tRNA_CCA_end_Unmatch_Genome	mature-tRNA-Trp-CCA_CCA_end	175	109	140	232	180	426	11.94	7.67	9.72	15.73	11.95	27.9	0.152864461	-
GtRNAdb-mature-tRNA_CCA_end_Unmatch_Genome	mature-tRNA-Ala-TGC_CCA_end	20.31	15.36	16.03	37.33	26.92	88.78	1.39	1.08	1.11	2.53	1.79	5.81	0.153120184	-
GtRNAdb-mature-tRNA_CCA_end_Unmatch_Genome	mature-tRNA-Lys-TTT_CCA_end	25	44	24	21	14	24	1.71	3.1	1.67	1.42	0.93	1.57	0.170994409	-
GtRNAdb-mature-tRNA_CCA_end_Unmatch_Genome	mature-tRNA-Arg-TCT_CCA_end	16	14	8	30	12	29	1.09	0.99	0.56	2.03	0.8	1.9	0.175096122	-
GtRNAdb-mature-tRNA_CCA_end_Unmatch_Genome	mature-tRNA-iMet-CAT_CCA_end	186	469	160	695	334	494	12.69	33.01	11.11	47.13	22.18	32.35	0.213254784	-
GtRNAdb-mature-tRNA_CCA_end_Unmatch_Genome	mature-tRNA-Tyr-GTA_CCA_end	190	167	135	330	135	462	12.96	11.75	9.37	22.38	8.97	30.26	0.219508846	-
GtRNAdb-mature-tRNA_CCA_end_Unmatch_Genome	mature-tRNA-His-GTG_CCA_end	28	23	15	52	29	182	1.91	1.62	1.04	3.53	1.93	11.92	0.241935913	-
GtRNAdb-mature-tRNA_CCA_end_Unmatch_Genome	mature-tRNA-Ser-CGA_CCA_end	20	9	9	32	8	48	1.36	0.63	0.62	2.17	0.53	3.14	0.250934147	-
GtRNAdb-mature-tRNA_CCA_end_Unmatch_Genome	mature-tRNA-Thr-CGT_CCA_end	78	41	71	103	95	444	5.32	2.89	4.93	6.98	6.31	29.08	0.26463562	-
GtRNAdb-mature-tRNA_CCA_end_Unmatch_Genome	mature-tRNA-Arg-TCG_CCA_end	20.83	32.83	20.67	35.17	22.67	62	1.42	2.31	1.44	2.38	1.51	4.06	0.313318527	-
GtRNAdb-mature-tRNA_CCA_end_Unmatch_Genome	mature-tRNA-Lys-CTT_CCA_end	2	3	3	0	4	0	0.14	0.21	0.21	0	0.27	0	0.351542353	-
GtRNAdb-mature-tRNA_CCA_end_Unmatch_Genome	mature-tRNA-Arg-ACG_CCA_end	247	265	258	319	220	433	16.85	18.65	17.91	21.63	14.61	28.36	0.404660928	-
GtRNAdb-mature-tRNA_CCA_end_Unmatch_Genome	mature-tRNA-Leu-CAA_CCA_end	64.29	57.71	48.96	79.43	42.71	99.43	4.39	4.06	3.4	5.39	2.84	6.51	0.44085716	-
GtRNAdb-mature-tRNA_CCA_end_Unmatch_Genome	mature-tRNA-Met-CAT_CCA_end	4	19	3	13	9	21	0.27	1.34	0.21	0.88	0.6	1.38	0.467750343	-
GtRNAdb-mature-tRNA_CCA_end_Unmatch_Genome	mature-tRNA-SeC-TCA_CCA_end	34	11	14	27	14	42	2.32	0.77	0.97	1.83	0.93	2.75	0.537841493	-
GtRNAdb-mature-tRNA_CCA_end_Unmatch_Genome	mature-tRNA-Leu-CAG_CCA_end	96.71	78.29	58.04	93.57	56.29	134.57	6.6	5.51	4.03	6.34	3.74	8.81	0.605920471	-
GtRNAdb-mature-tRNA_CCA_end_Unmatch_Genome	mature-tRNA-Thr-AGT_CCA_end	59	60	40	66	33	93	4.03	4.22	2.78	4.48	2.19	6.09	0.660456102	-
GtRNAdb-mature-tRNA_Match_Genome	mature-tRNA-Arg-TCG	130.23	118.17	140.93	179.63	166.57	242.7	8.89	8.32	9.79	12.18	11.06	15.89	0.05634722	-
GtRNAdb-mature-tRNA_Match_Genome	mature-tRNA-Phe-GAA	487.08	447.65	431.05	945.43	549.5	1177.15	33.24	31.51	29.93	64.11	36.49	77.09	0.082552385	-
GtRNAdb-mature-tRNA_Match_Genome	mature-tRNA-Ser-CGA	348.55	238.08	394.15	596.53	479.7	961.28	23.78	16.76	27.37	40.45	31.86	62.95	0.083373232	-
GtRNAdb-mature-tRNA_Match_Genome	mature-tRNA-Arg-CCG	707.74	646.5	748.88	916.87	912	1385.84	48.29	45.5	52	62.17	60.56	90.76	0.086704029	-
GtRNAdb-mature-tRNA_Match_Genome	mature-tRNA-Ala-TGC	6124.58	4647.19	6949.14	9964.65	6959.77	11999.64	417.91	327.1	482.52	675.7	462.18	785.85	0.091951763	-
GtRNAdb-mature-tRNA_Match_Genome	mature-tRNA-Gln-TTG	2673.34	2774.62	4311.16	4354.57	5017	4471.98	182.41	195.29	299.35	295.28	333.17	292.87	0.106704839	-
GtRNAdb-mature-tRNA_Match_Genome	mature-tRNA-Ser-GCT	8618.77	7543.06	14636.6	20508.07	12502.75	24307.53	588.09	530.92	1016.3	1390.65	830.28	1591.88	0.111363811	-
GtRNAdb-mature-tRNA_Match_Genome	mature-tRNA-Thr-TGT	1219.97	1197.18	1147.7	1404.24	1378.89	1924.8	83.24	84.26	79.69	95.22	91.57	126.05	0.118151131	-
GtRNAdb-mature-tRNA_Match_Genome	mature-tRNA-Arg-TCT	105.34	99.33	100.34	124.3	126.37	192.98	7.19	6.99	6.97	8.43	8.39	12.64	0.12104042	-
GtRNAdb-mature-tRNA_Match_Genome	mature-tRNA-Gly-GCC	730813.79	702510.54	824661.31	1558455.49	1651799.99	789559.34	49866.42	49446.81	57260.9	105678.94	109692.15	51707.65	0.122622092	-
GtRNAdb-mature-tRNA_Match_Genome	mature-tRNA-Leu-AAG	4506.74	3252.81	4430.41	7343.83	5772.4	13876.77	307.51	228.95	307.63	497.99	383.33	908.78	0.122855727	-
GtRNAdb-mature-tRNA_Match_Genome	mature-tRNA-Gln-CTG	8982.66	8775.38	15621.84	17098.43	21148	14378.83	612.92	617.66	1084.71	1159.45	1404.39	941.66	0.126127409	-
GtRNAdb-mature-tRNA_Match_Genome	mature-tRNA-Leu-TAG	2415.33	1950.55	2391.51	3499.26	3110.51	6950.02	164.81	137.29	166.06	237.28	206.56	455.15	0.142490862	-
GtRNAdb-mature-tRNA_Match_Genome	mature-tRNA-Leu-TAA	3248.22	1718.84	2898.4	5315.71	4175.02	12327.37	221.64	120.98	201.25	360.46	277.25	807.31	0.147237399	-
GtRNAdb-mature-tRNA_Match_Genome	-	2138786	2613618	2312237	3707998	4002497	2434315	145938.15	183961.74	160551.69	251439.52	265796.4	159421.46	0.151876763	-
GtRNAdb-mature-tRNA_Match_Genome	mature-tRNA-iMet-CAT	2255	1884	1982	3493	2965	7947	153.87	132.61	137.62	236.86	196.9	520.44	0.158385078	-
GtRNAdb-mature-tRNA_Match_Genome	mature-tRNA-Gly-TCC	5626.25	8215.41	6095.98	7011.61	12380.5	10646.18	383.9	578.25	423.28	475.46	822.16	697.21	0.158786584	-
GtRNAdb-mature-tRNA_Match_Genome	mature-tRNA-Gly-ACC	330.39	183.75	388.93	310.98	684.01	1021.98	22.54	12.93	27.01	21.09	45.42	66.93	0.163511512	-
GtRNAdb-mature-tRNA_Match_Genome	mature-tRNA-Ser-GGA	11.92	5.35	5.95	15.57	12.5	49.85	0.81	0.38	0.41	1.06	0.83	3.26	0.208376556	-
GtRNAdb-mature-tRNA_Match_Genome	mature-tRNA-Ile-AAT	2085	1052.67	1862	3061	2504.33	9765	142.27	74.09	129.29	207.57	166.31	639.5	0.218841069	-
GtRNAdb-mature-tRNA_Match_Genome	mature-tRNA-Thr-CGT	307.58	138.99	248.82	391.73	314.66	1391.23	20.99	9.78	17.28	26.56	20.9	91.11	0.255560487	-
GtRNAdb-mature-tRNA_Match_Genome	mature-tRNA-Lys-CTT	54105.51	75770.99	49612.98	84022.31	110113.16	60364.54	3691.84	5333.21	3444.91	5697.56	7312.36	3953.23	0.258008982	-
GtRNAdb-mature-tRNA_Match_Genome	mature-tRNA-Thr-AGT	33.45	35.83	49.48	50.03	42.45	93.15	2.28	2.52	3.44	3.39	2.82	6.1	0.27384132	-
GtRNAdb-mature-tRNA_Match_Genome	mature-tRNA-Tyr-GTA	598.07	459	506.07	646.71	449.57	1551.71	40.81	32.31	35.14	43.85	29.85	101.62	0.36902685	-
GtRNAdb-mature-tRNA_Match_Genome	mature-tRNA-Met-CAT	2921.5	3013	4465	3613	4213	4880.5	199.35	212.07	310.03	245	279.78	319.62	0.374917581	-
GtRNAdb-mature-tRNA_Match_Genome	mature-tRNA-Arg-CCT	3473.68	2885.33	4107.85	3787.3	3483.86	7464.78	237.02	203.09	285.23	256.82	231.35	488.86	0.381110746	-
GtRNAdb-mature-tRNA_Match_Genome	mature-tRNA-Ala-AGC	4166.81	4066.45	5497.36	5054.29	4896.88	6031.19	284.32	286.22	381.71	342.73	325.19	394.98	0.39098888	-
GtRNAdb-mature-tRNA_Match_Genome	mature-tRNA-Arg-ACG	201	154	220	162	232	408	13.72	10.84	15.28	10.99	15.41	26.72	0.414040357	-
GtRNAdb-mature-tRNA_Match_Genome	mature-tRNA-Leu-CAA	3159.01	2177.62	4115.47	2952.23	3129.24	9183.63	215.55	153.27	285.76	200.19	207.81	601.43	0.439433134	-
GtRNAdb-mature-tRNA_Match_Genome	mature-tRNA-Sup-TCA	10	4.52	2.69	6.44	4.41	11.56	0.68	0.32	0.19	0.44	0.29	0.76	0.647183041	-
GtRNAdb-mature-tRNA_Match_Genome	mature-tRNA-Ile-TAT	118.12	140	134.31	66.31	94	195.12	8.06	9.85	9.33	4.5	6.24	12.78	0.655195042	-
GtRNAdb-mature-tRNA_Match_Genome	mature-tRNA-Sup-TTA	2	2	0	0.5	0.5	5	0.14	0.14	0	0.03	0.03	0.33	0.736351839	-
GtRNAdb-mature-tRNA_Match_Genome	mature-tRNA-Glu-TTC	57267.67	64830.41	51740.78	78192.44	77274.54	39982.29	3907.61	4563.14	3592.65	5302.23	5131.62	2618.41	0.73646123	-
GtRNAdb-mature-tRNA_Match_Genome	mature-tRNA-Pro-TGG	2264.67	3430.85	2627.04	3053.22	3167.8	2855.77	154.53	241.48	182.41	207.04	210.37	187.02	0.761281862	-
GtRNAdb-mature-tRNA_Match_Genome	mature-tRNA-Pro-CGG	1111.78	1726.05	1283.99	1526.26	1576.04	1385.39	75.86	121.49	89.15	103.5	104.66	90.73	0.786740924	-
GtRNAdb-mature-tRNA_Match_Genome	mature-tRNA-His-GTG	41574	35691	39431	43474	45405.8	27119.8	2836.76	2512.14	2737.92	2947.97	3015.29	1776.06	0.793335201	-
GtRNAdb-mature-tRNA_Match_Genome	mature-tRNA-Glu-CTC	960278.72	1481126.01	1018498.03	1420835.7	1476463.47	911992.66	65523.76	104250.32	70720.08	96346.94	98048.46	59725.71	0.807181711	-
GtRNAdb-mature-tRNA_Match_Genome	mature-tRNA-Pro-AGG	2160.55	3358.1	2499.98	2870.52	3027.09	2687.77	147.42	236.36	173.59	194.65	201.02	176.02	0.870341074	-
GtRNAdb-mature-tRNA_Match_Genome	mature-tRNA-Leu-CAG	3529.91	4016.68	3934.84	2310.19	3313.85	5887.03	240.86	282.72	273.22	156.65	220.06	385.54	0.876274814	-
GtRNAdb-mature-tRNA_Unmatch_Genome	mature-tRNA-Gln-TTG	0	0	0	0.43	0.43	0.43	0	0	0	0.03	0.03	0.03	6.33E-08	-
GtRNAdb-mature-tRNA_Unmatch_Genome	mature-tRNA-Gly-GCC	454	400	420.67	896	557.67	1077.67	30.98	28.15	29.21	60.76	37.03	70.58	0.055801665	-
GtRNAdb-mature-tRNA_Unmatch_Genome	mature-tRNA-Ile-AAT	101	163	65	271	168	316	6.89	11.47	4.51	18.38	11.16	20.69	0.060885047	-
GtRNAdb-mature-tRNA_Unmatch_Genome	mature-tRNA-Asn-GTT	7	8	3	16	11	25	0.48	0.56	0.21	1.08	0.73	1.64	0.06129858	-
GtRNAdb-mature-tRNA_Unmatch_Genome	mature-tRNA-Gln-CTG	113	110	92	183.57	138.57	262.57	7.71	7.74	6.39	12.45	9.2	17.2	0.074503606	-
GtRNAdb-mature-tRNA_Unmatch_Genome	mature-tRNA-Ala-AGC	132	130.33	97.33	260.33	185.67	436.33	9.01	9.17	6.76	17.65	12.33	28.57	0.081740853	-
GtRNAdb-mature-tRNA_Unmatch_Genome	mature-tRNA-Asp-GTC	279	235	289	566	519	312	19.04	16.54	20.07	38.38	34.47	20.43	0.0865858	-
GtRNAdb-mature-tRNA_Unmatch_Genome	mature-tRNA-Gly-TCC	71	69	58	123	88	186	4.84	4.86	4.03	8.34	5.84	12.18	0.086620983	-
GtRNAdb-mature-tRNA_Unmatch_Genome	mature-tRNA-Leu-TAG	95.83	64.83	66.83	195	123.33	337.17	6.54	4.56	4.64	13.22	8.19	22.08	0.087648502	-
GtRNAdb-mature-tRNA_Unmatch_Genome	mature-tRNA-Ala-CGC	8.56	9.61	7.89	25.17	13.81	42.44	0.58	0.68	0.55	1.71	0.92	2.78	0.09112553	-
GtRNAdb-mature-tRNA_Unmatch_Genome	mature-tRNA-Val-AAC	1035	672.58	751	2204.17	1444.92	4197.5	70.62	47.34	52.15	149.46	95.95	274.89	0.09453901	-
GtRNAdb-mature-tRNA_Unmatch_Genome	mature-tRNA-Leu-AAG	180.17	124.17	126.17	368	231.67	656.83	12.29	8.74	8.76	24.95	15.38	43.02	0.094658716	-
GtRNAdb-mature-tRNA_Unmatch_Genome	mature-tRNA-Val-CAC	1237.39	806.14	898.22	2635.17	1728.67	5026.67	84.43	56.74	62.37	178.69	114.8	329.19	0.094825646	-
GtRNAdb-mature-tRNA_Unmatch_Genome	mature-tRNA-Gly-ACC	201.61	132.28	146.78	430.67	282.42	824.83	13.76	9.31	10.19	29.2	18.75	54.02	0.09557993	-
GtRNAdb-mature-tRNA_Unmatch_Genome	mature-tRNA-Tyr-GTA	264	254	202	564	267	615	18.01	17.88	14.03	38.24	17.73	40.28	0.102437467	-
GtRNAdb-mature-tRNA_Unmatch_Genome	mature-tRNA-Ile-TAT	277	524	539	207	287	308	18.9	36.88	37.43	14.04	19.06	20.17	0.104899419	-
GtRNAdb-mature-tRNA_Unmatch_Genome	mature-tRNA-Arg-TCT	48	39	44	69	55	107	3.28	2.75	3.06	4.68	3.65	7.01	0.106177455	-
GtRNAdb-mature-tRNA_Unmatch_Genome	mature-tRNA-Ser-GCT	116	71	94	238	183	533	7.92	5	6.53	16.14	12.15	34.91	0.107914081	-
GtRNAdb-mature-tRNA_Unmatch_Genome	mature-tRNA-Trp-CCA	261	155	198	353	290	621	17.81	10.91	13.75	23.94	19.26	40.67	0.112321447	-
GtRNAdb-mature-tRNA_Unmatch_Genome	mature-tRNA-Arg-CCG	30.83	24.83	15	39.17	34.33	69.67	2.1	1.75	1.04	2.66	2.28	4.56	0.117805459	-
GtRNAdb-mature-tRNA_Unmatch_Genome	mature-tRNA-Leu-TAA	10	18	15	36	18	60	0.68	1.27	1.04	2.44	1.2	3.93	0.132291441	-
GtRNAdb-mature-tRNA_Unmatch_Genome	mature-tRNA-Ser-TGA	164.89	126	140.44	316	236.67	766	11.25	8.87	9.75	21.43	15.72	50.16	0.147536382	-
GtRNAdb-mature-tRNA_Unmatch_Genome	mature-tRNA-Gly-CCC	1039	965	996.33	1587	1105.33	2392.33	70.9	67.92	69.18	107.61	73.4	156.67	0.148324618	-
GtRNAdb-mature-tRNA_Unmatch_Genome	mature-tRNA-Ser-AGA	59.11	40	64.56	117	65.33	220	4.03	2.82	4.48	7.93	4.34	14.41	0.162004997	-
GtRNAdb-mature-tRNA_Unmatch_Genome	mature-tRNA-Ala-TGC	27.44	25.06	24.78	55.5	33.53	118.22	1.87	1.76	1.72	3.76	2.23	7.74	0.164705279	-
GtRNAdb-mature-tRNA_Unmatch_Genome	mature-tRNA-Arg-TCG	36.17	43.17	23	50.83	36.67	92.33	2.47	3.04	1.6	3.45	2.44	6.05	0.235985251	-
GtRNAdb-mature-tRNA_Unmatch_Genome	mature-tRNA-Thr-CGT	87	50	78	123	112	478	5.94	3.52	5.42	8.34	7.44	31.3	0.242882237	-
GtRNAdb-mature-tRNA_Unmatch_Genome	mature-tRNA-Ser-CGA	25	11	11	37	11	60	1.71	0.77	0.76	2.51	0.73	3.93	0.251419393	-
GtRNAdb-mature-tRNA_Unmatch_Genome	mature-tRNA-Arg-ACG	333	329	330	430	294	611	22.72	23.16	22.91	29.16	19.52	40.01	0.325143618	-
GtRNAdb-mature-tRNA_Unmatch_Genome	mature-tRNA-Thr-AGT	69	72	48	86	55	129	4.71	5.07	3.33	5.83	3.65	8.45	0.339475896	-
GtRNAdb-mature-tRNA_Unmatch_Genome	mature-tRNA-Lys-TTT	48	77	38	44	37	49	3.28	5.42	2.64	2.98	2.46	3.21	0.362059785	-
GtRNAdb-mature-tRNA_Unmatch_Genome	mature-tRNA-Arg-CCT	10	6	10	25	14	5	0.68	0.42	0.69	1.7	0.93	0.33	0.396876473	-
GtRNAdb-mature-tRNA_Unmatch_Genome	mature-tRNA-iMet-CAT	312	783	253	914	469	656	21.29	55.11	17.57	61.98	31.15	42.96	0.40068231	-
GtRNAdb-mature-tRNA_Unmatch_Genome	mature-tRNA-Leu-CAA	100.21	97.21	92.29	125.96	73	191.29	6.84	6.84	6.41	8.54	4.85	12.53	0.431311363	-
GtRNAdb-mature-tRNA_Unmatch_Genome	mature-tRNA-Leu-CAG	136.79	109.79	79.71	134.04	77	216.71	9.33	7.73	5.53	9.09	5.11	14.19	0.534696758	-
GtRNAdb-mature-tRNA_Unmatch_Genome	mature-tRNA-His-GTG	38633	56416	43626	50757	50021	21452	2636.09	3970.89	3029.2	3441.83	3321.78	1404.88	0.559526898	-
GtRNAdb-mature-tRNA_Unmatch_Genome	mature-tRNA-Met-CAT	6	28	3	21	12	23	0.41	1.97	0.21	1.42	0.8	1.51	0.561597511	-
GtRNAdb-mature-tRNA_Unmatch_Genome	mature-tRNA-SeC-TCA	50	23	20	39	21	60	3.41	1.62	1.39	2.64	1.39	3.93	0.623277258	-
GtRNAdb-mature-tRNA_Unmatch_Genome	mature-tRNA-Lys-CTT	5	5	3	2	5	5	0.34	0.35	0.21	0.14	0.33	0.33	0.678905199	-
GtRNAdb-mature-tRNA_Unmatch_Genome	-	47056	64071	50928	67613	61629	46090	3210.82	4509.69	3536.22	4584.84	4092.64	3018.4	0.8207443	-
GtRNAdb-pre-tRNA_5_end_Match_Genome	-	0	1	0	0	0	0	0	0.07	0	0	0	0	0.373900966	-
GtRNAdb-pre-tRNA_5_end_Match_Genome	pre-tRNA-Arg-TCT_5_end	0	1	0	0	0	0	0	0.07	0	0	0	0	0.373900966	-
GtRNAdb-pre-tRNA_Match_Genome	pre-tRNA-Arg-TCT	57	71	61	23	39	64	3.89	5	4.24	1.56	2.59	4.19	0.128133164	-
GtRNAdb-pre-tRNA_Match_Genome	pre-tRNA-Ile-TAT	43	64	55	18	27	57	2.93	4.5	3.82	1.22	1.79	3.73	0.164803933	-
GtRNAdb-pre-tRNA_Match_Genome	-	220	226	207	105	141	248	15.01	15.91	14.37	7.12	9.36	16.24	0.206309909	-
GtRNAdb-pre-tRNA_Match_Genome	pre-tRNA-Leu-CAA	81	51	59	51	54	99	5.53	3.59	4.1	3.46	3.59	6.48	0.931498739	-
Match_Genome	-	6880424	7454713	7537276	7283139	7494065	7376234	469479.57	524706.35	523355.69	493870.01	497663.21	483064.02	0.486788514	-
miRBase-miRNA_Match_Genome	mmu-mir-3108	1	1	1	0	0	0	0.07	0.07	0.07	0	0	0	3.89E-08	-
miRBase-miRNA_Match_Genome	mmu-mir-7087	1	1	1	0	0	0	0.07	0.07	0.07	0	0	0	3.89E-08	-
miRBase-miRNA_Match_Genome	mmu-mir-8092	1	1	1	0	0	0	0.07	0.07	0.07	0	0	0	3.89E-08	-
miRBase-miRNA_Match_Genome	mmu-mir-1936	0	0	0	1	1	1	0	0	0	0.07	0.07	0.07	6.33E-08	-
miRBase-miRNA_Match_Genome	mmu-mir-216a	2	3	2	0	0	0	0.14	0.21	0.14	0	0	0	0.002703977	-
miRBase-miRNA_Match_Genome	mmu-mir-3475	2	1	2	0	0	0	0.14	0.07	0.14	0	0	0	0.006810827	-
miRBase-miRNA_Match_Genome	mmu-mir-692-1	1	0.67	1.33	0.33	0	0	0.07	0.05	0.09	0.02	0	0	0.014739748	-
miRBase-miRNA_Match_Genome	mmu-mir-5136	2	3	4	0	0	1	0.14	0.21	0.28	0	0	0.07	0.0156971	-
miRBase-miRNA_Match_Genome	mmu-mir-7083	0	0	0	1	2	1	0	0	0	0.07	0.13	0.07	0.01586323	-
miRBase-miRNA_Match_Genome	mmu-mir-7090	1	2	1	0	0	0	0.07	0.14	0.07	0	0	0	0.017989911	-
miRBase-miRNA_Match_Genome	mmu-mir-7219	1	2	1	0	0	0	0.07	0.14	0.07	0	0	0	0.017989911	-
miRBase-miRNA_Match_Genome	mmu-mir-7652	1	2	1	0	0	0	0.07	0.14	0.07	0	0	0	0.017989911	-
miRBase-miRNA_Match_Genome	mmu-mir-28c	1.5	2	1	0.5	0	0.5	0.1	0.14	0.07	0.03	0	0.03	0.024890829	-
miRBase-miRNA_Match_Genome	mmu-mir-1968	0	0	1	2	4	2	0	0	0.07	0.14	0.27	0.13	0.036372756	-
miRBase-miRNA_Match_Genome	mmu-mir-5098	290.5	322	384.5	130	129	289	19.82	22.66	26.7	8.82	8.57	18.93	0.050210365	-
miRBase-miRNA_Match_Genome	mmu-mir-495	10	21	9	3	3	1	0.68	1.48	0.62	0.2	0.2	0.07	0.050421687	-
miRBase-miRNA_Match_Genome	mmu-mir-151	581	820	760	345	300	604	39.64	57.72	52.77	23.39	19.92	39.56	0.050507917	-
miRBase-miRNA_Match_Genome	mmu-mir-344-1	11	7.5	11	2.5	4	8	0.75	0.53	0.76	0.17	0.27	0.52	0.050591867	-
miRBase-miRNA_Match_Genome	mmu-mir-344-2	11	7.5	11	2.5	4	8	0.75	0.53	0.76	0.17	0.27	0.52	0.050591867	-
miRBase-miRNA_Match_Genome	mmu-mir-7059	3	3	2	2	0	0	0.2	0.21	0.14	0.14	0	0	0.051268708	-
miRBase-miRNA_Match_Genome	mmu-mir-671	21	32	19	4	2	17	1.43	2.25	1.32	0.27	0.13	1.11	0.052022222	-
miRBase-miRNA_Match_Genome	mmu-mir-341	17	32	16	2	5	11	1.16	2.25	1.11	0.14	0.33	0.72	0.053546997	-
miRBase-miRNA_Match_Genome	mmu-mir-196a-1	88	177	167.5	66.5	70.5	73	6	12.46	11.63	4.51	4.68	4.78	0.0570655	-
miRBase-miRNA_Match_Genome	mmu-mir-214	113	232	145	41	77	78	7.71	16.33	10.07	2.78	5.11	5.11	0.058874457	-
miRBase-miRNA_Match_Genome	mmu-mir-6418	2	4	1	0	0	0	0.14	0.28	0.07	0	0	0	0.060319982	-
miRBase-miRNA_Match_Genome	mmu-mir-185	131	225	167	84	79	128	8.94	15.84	11.6	5.7	5.25	8.38	0.063797751	-
miRBase-miRNA_Match_Genome	mmu-mir-883b	52	22	43	62	66	96	3.55	1.55	2.99	4.2	4.38	6.29	0.064442711	-
miRBase-miRNA_Match_Genome	mmu-mir-484	26	46	30	16	7	23	1.77	3.24	2.08	1.08	0.46	1.51	0.066727016	-
miRBase-miRNA_Match_Genome	mmu-mir-5129	2	3	1	1	0	0	0.14	0.21	0.07	0.07	0	0	0.067499824	-
miRBase-miRNA_Match_Genome	mmu-mir-708	54	28	35	19	11	26	3.68	1.97	2.43	1.29	0.73	1.7	0.067578717	-
miRBase-miRNA_Match_Genome	mmu-mir-486a	82.5	138	138.5	50.5	45.5	93.5	5.63	9.71	9.62	3.42	3.02	6.12	0.067727539	-
miRBase-miRNA_Match_Genome	mmu-mir-483	2	5	8	0	1	1	0.14	0.35	0.56	0	0.07	0.07	0.068772154	-
miRBase-miRNA_Match_Genome	mmu-mir-145b	2.5	2.5	1	6	4.5	11.5	0.17	0.18	0.07	0.41	0.3	0.75	0.069729522	-
miRBase-miRNA_Match_Genome	mmu-mir-532	961	1019	1090	740	565	982	65.57	71.72	75.68	50.18	37.52	64.31	0.070054347	-
miRBase-miRNA_Match_Genome	mmu-mir-129-2	22	14	18	6.5	11	15	1.5	0.99	1.25	0.44	0.73	0.98	0.071002542	-
miRBase-miRNA_Match_Genome	mmu-mir-10b	24934	46642	31482	17042	14396	22432	1701.35	3282.94	2185.97	1155.62	956	1469.05	0.071477071	-
miRBase-miRNA_Match_Genome	mmu-mir-320	131	291	192	75	73	115	8.94	20.48	13.33	5.09	4.85	7.53	0.072125897	-
miRBase-miRNA_Match_Genome	mmu-mir-190b	47	22	61	91	63	110	3.21	1.55	4.24	6.17	4.18	7.2	0.073145381	-
miRBase-miRNA_Match_Genome	mmu-mir-196a-2	97	210	188.5	67.5	87.5	91	6.62	14.78	13.09	4.58	5.81	5.96	0.074807508	-
miRBase-miRNA_Match_Genome	mmu-mir-142a	568	551	661	356	397	581	38.76	38.78	45.9	24.14	26.36	38.05	0.077569127	-
miRBase-miRNA_Match_Genome	mmu-mir-742	4	3	7	10	7	14	0.27	0.21	0.49	0.68	0.46	0.92	0.078882674	-
miRBase-miRNA_Match_Genome	mmu-mir-1947	11	4	8	2	3	4	0.75	0.28	0.56	0.14	0.2	0.26	0.07894399	-
miRBase-miRNA_Match_Genome	mmu-mir-335	64	107	43	17	27	34	4.37	7.53	2.99	1.15	1.79	2.23	0.079038147	-
miRBase-miRNA_Match_Genome	mmu-mir-10a	31214	59913	36529	20860	16024	27325	2129.86	4217.03	2536.42	1414.52	1064.12	1789.49	0.084016269	-
miRBase-miRNA_Match_Genome	mmu-mir-7043	3	7	4	0	3	1	0.2	0.49	0.28	0	0.2	0.07	0.085975933	-
miRBase-miRNA_Match_Genome	mmu-mir-338	12	10	8	8	8	7	0.82	0.7	0.56	0.54	0.53	0.46	0.086991894	-
miRBase-miRNA_Match_Genome	mmu-mir-326	10	16	14	4	4	12	0.68	1.13	0.97	0.27	0.27	0.79	0.087716946	-
miRBase-miRNA_Match_Genome	-	794103	1060036	904767	596114	527747	866669	54184.91	74611.54	62823.09	40422.52	35046.44	56757.5	0.087985389	-
miRBase-miRNA_Match_Genome	mmu-mir-190a	8	21	9	1	4	4	0.55	1.48	0.62	0.07	0.27	0.26	0.088571769	-
miRBase-miRNA_Match_Genome	mmu-mir-878	1284	656	1647	2438	1600	2897	87.61	46.17	114.36	165.32	106.25	189.72	0.088772105	-
miRBase-miRNA_Match_Genome	mmu-mir-673	5	2	6	0	0	3	0.34	0.14	0.42	0	0	0.2	0.090110994	-
miRBase-miRNA_Match_Genome	mmu-mir-5106	1	1	2	0	0	1	0.07	0.07	0.14	0	0	0.07	0.090753634	-
miRBase-miRNA_Match_Genome	mmu-mir-34a	55	96	59	21	34	53	3.75	6.76	4.1	1.42	2.26	3.47	0.090764589	-
miRBase-miRNA_Match_Genome	mmu-mir-134	24	79	44	8	9	20	1.64	5.56	3.06	0.54	0.6	1.31	0.090897998	-
miRBase-miRNA_Match_Genome	mmu-let-7k	0.5	1	0.5	0	0	0.5	0.03	0.07	0.03	0	0	0.03	0.093807314	-
miRBase-miRNA_Match_Genome	mmu-mir-5101	1	2	1	0	0	1	0.07	0.14	0.07	0	0	0.07	0.093807314	-
miRBase-miRNA_Match_Genome	mmu-mir-431	9	5	5	2	0	5	0.61	0.35	0.35	0.14	0	0.33	0.094083464	-
miRBase-miRNA_Match_Genome	mmu-mir-193b	12	31	14	5	7	5	0.82	2.18	0.97	0.34	0.46	0.33	0.094144008	-
miRBase-miRNA_Match_Genome	mmu-mir-539	4	2	1	0	1	0	0.27	0.14	0.07	0	0.07	0	0.094273704	-
miRBase-miRNA_Match_Genome	mmu-mir-145a	2561.5	4603.5	2740	1523	1668.5	2297.5	174.78	324.02	190.25	103.27	110.8	150.46	0.09459344	-
miRBase-miRNA_Match_Genome	mmu-mir-665	1	1	1	0	0	1	0.07	0.07	0.07	0	0	0.07	0.095162956	-
miRBase-miRNA_Match_Genome	mmu-mir-494	15	32	9	4	3	4	1.02	2.25	0.62	0.27	0.2	0.26	0.097527482	-
miRBase-miRNA_Match_Genome	mmu-mir-205	295	699	299	101	127	185	20.13	49.2	20.76	6.85	8.43	12.12	0.097811606	-
miRBase-miRNA_Match_Genome	mmu-mir-5130	2	3	2	0	1	2	0.14	0.21	0.14	0	0.07	0.13	0.099221802	-
miRBase-miRNA_Match_Genome	mmu-mir-450b	5	12	4	1	0	3	0.34	0.84	0.28	0.07	0	0.2	0.101076194	-
miRBase-miRNA_Match_Genome	mmu-mir-1964	2	10	7	1	2	1	0.14	0.7	0.49	0.07	0.13	0.07	0.101365423	-
miRBase-miRNA_Match_Genome	mmu-mir-743b	2045	1099	2584	3352	2591	4618	139.54	77.35	179.42	227.3	172.06	302.43	0.101462359	-
miRBase-miRNA_Match_Genome	mmu-mir-486b	78.5	120	115.5	51.5	36.5	96.5	5.36	8.45	8.02	3.49	2.42	6.32	0.102050581	-
miRBase-miRNA_Match_Genome	mmu-mir-429	673	1553	755	326	304	533	45.92	109.31	52.42	22.11	20.19	34.91	0.103051427	-
miRBase-miRNA_Match_Genome	mmu-mir-30d	8899	11901	11244	6807	5973	10344	607.22	837.66	780.73	461.58	396.65	677.42	0.103765696	-
miRBase-miRNA_Match_Genome	mmu-mir-7236	1	1	1	1	0	0	0.07	0.07	0.07	0.07	0	0	0.107543084	-
miRBase-miRNA_Match_Genome	mmu-mir-3470b	937.5	771.5	994.5	330	408.5	915.5	63.97	54.3	69.05	22.38	27.13	59.96	0.108085718	-
miRBase-miRNA_Match_Genome	mmu-mir-5113	1	3	2	0	1	1	0.07	0.21	0.14	0	0.07	0.07	0.110718727	-
miRBase-miRNA_Match_Genome	mmu-mir-1957a	0	0	1	2	1	1	0	0	0.07	0.14	0.07	0.07	0.114316192	-
miRBase-miRNA_Match_Genome	mmu-mir-5620	0	0	1	2	1	1	0	0	0.07	0.14	0.07	0.07	0.114316192	-
miRBase-miRNA_Match_Genome	mmu-mir-669b	11.41	10.33	7.41	15.41	11	15.67	0.78	0.73	0.51	1.04	0.73	1.03	0.11562856	-
miRBase-miRNA_Match_Genome	mmu-mir-6996	0	1	1	0	0	0	0	0.07	0.07	0	0	0	0.116134892	-
miRBase-miRNA_Match_Genome	mmu-mir-7651	0	1	1	0	0	0	0	0.07	0.07	0	0	0	0.116134892	-
miRBase-miRNA_Match_Genome	mmu-mir-7662	0	1	1	0	0	0	0	0.07	0.07	0	0	0	0.116134892	-
miRBase-miRNA_Match_Genome	mmu-mir-142b	0	0	0	0	1	1	0	0	0	0	0.07	0.07	0.116135807	-
miRBase-miRNA_Match_Genome	mmu-mir-3112	0	0	0	0	1	1	0	0	0	0	0.07	0.07	0.116135807	-
miRBase-miRNA_Match_Genome	mmu-mir-6975	0	0	0	0	1	1	0	0	0	0	0.07	0.07	0.116135807	-
miRBase-miRNA_Match_Genome	mmu-mir-7225	0	0	0	0	1	1	0	0	0	0	0.07	0.07	0.116135807	-
miRBase-miRNA_Match_Genome	mmu-mir-3962	1	0	1	0	0	0	0.07	0	0.07	0	0	0	0.116146821	-
miRBase-miRNA_Match_Genome	mmu-mir-5046	1	0	1	0	0	0	0.07	0	0.07	0	0	0	0.116146821	-
miRBase-miRNA_Match_Genome	mmu-mir-681	1	0	1	0	0	0	0.07	0	0.07	0	0	0	0.116146821	-
miRBase-miRNA_Match_Genome	mmu-mir-6938	1	0	1	0	0	0	0.07	0	0.07	0	0	0	0.116146821	-
miRBase-miRNA_Match_Genome	mmu-mir-6966	1	0	1	0	0	0	0.07	0	0.07	0	0	0	0.116146821	-
miRBase-miRNA_Match_Genome	mmu-mir-7017	1	0	1	0	0	0	0.07	0	0.07	0	0	0	0.116146821	-
miRBase-miRNA_Match_Genome	mmu-mir-7026	1	0	1	0	0	0	0.07	0	0.07	0	0	0	0.116146821	-
miRBase-miRNA_Match_Genome	mmu-mir-487b	1	1	0	0	0	0	0.07	0.07	0	0	0	0	0.116212353	-
miRBase-miRNA_Match_Genome	mmu-mir-7650	1	1	0	0	0	0	0.07	0.07	0	0	0	0	0.116212353	-
miRBase-miRNA_Match_Genome	mmu-mir-7676-1	0.5	0.5	0	0	0	0	0.03	0.04	0	0	0	0	0.116212353	-
miRBase-miRNA_Match_Genome	mmu-mir-7676-2	0.5	0.5	0	0	0	0	0.03	0.04	0	0	0	0	0.116212353	-
miRBase-miRNA_Match_Genome	mmu-mir-5108	0	0	0	1	0	1	0	0	0	0.07	0	0.07	0.116237076	-
miRBase-miRNA_Match_Genome	mmu-mir-8094	6	9	7	4	6	6	0.41	0.63	0.49	0.27	0.4	0.39	0.11625746	-
miRBase-miRNA_Match_Genome	mmu-mir-421	13	16	10	12	4	6	0.89	1.13	0.69	0.81	0.27	0.39	0.118107644	-
miRBase-miRNA_Match_Genome	mmu-mir-103-1	605	752	585.17	407.67	394	646.33	41.28	52.93	40.63	27.64	26.16	42.33	0.119166876	-
miRBase-miRNA_Match_Genome	mmu-mir-501	77	129	130	61	55	99	5.25	9.08	9.03	4.14	3.65	6.48	0.120374652	-
miRBase-miRNA_Match_Genome	mmu-mir-103-2	615	758	589.17	417.67	399	654.33	41.96	53.35	40.91	28.32	26.5	42.85	0.120433089	-
miRBase-miRNA_Match_Genome	mmu-mir-499	84	48	91	133	86	155	5.73	3.38	6.32	9.02	5.71	10.15	0.121408125	-
miRBase-miRNA_Match_Genome	mmu-mir-200b	5830	13493	7411	3850	3405	5496	397.8	949.72	514.59	261.07	226.12	359.93	0.121589518	-
miRBase-miRNA_Match_Genome	mmu-mir-219c	2	2.5	1	1	1	1	0.14	0.18	0.07	0.07	0.07	0.07	0.122616351	-
miRBase-miRNA_Match_Genome	mmu-mir-935	3	4	2	5	4	8	0.2	0.28	0.14	0.34	0.27	0.52	0.126597947	-
miRBase-miRNA_Match_Genome	mmu-mir-1843a	123	142.5	148	90	81.5	143	8.39	10.03	10.28	6.1	5.41	9.36	0.12668337	-
miRBase-miRNA_Match_Genome	mmu-mir-101a	1227	1977.5	1481	832.5	944.5	1415.5	83.72	139.19	102.83	56.45	62.72	92.7	0.126875331	-
miRBase-miRNA_Match_Genome	mmu-mir-200c	5500	14523	7792	3878	3259	4971	375.29	1022.21	541.04	262.97	216.42	325.55	0.126930904	-
miRBase-miRNA_Match_Genome	mmu-mir-719	1	0	1	3	1	2	0.07	0	0.07	0.2	0.07	0.13	0.12766087	-
miRBase-miRNA_Match_Genome	mmu-mir-3073b	1	0	1	3	2	1	0.07	0	0.07	0.2	0.13	0.07	0.127994087	-
miRBase-miRNA_Match_Genome	mmu-mir-376c	7	20	5	2	1	2	0.48	1.41	0.35	0.14	0.07	0.13	0.131435503	-
miRBase-miRNA_Match_Genome	mmu-mir-150	87	155	97	52	47	98	5.94	10.91	6.74	3.53	3.12	6.42	0.132392149	-
miRBase-miRNA_Match_Genome	mmu-mir-701	4	4	0	4	7	11	0.27	0.28	0	0.27	0.46	0.72	0.13263823	-
miRBase-miRNA_Match_Genome	mmu-mir-16-2	796	801.5	979.5	1167	1031	1776.5	54.31	56.41	68.01	79.13	68.47	116.34	0.133598636	-
miRBase-miRNA_Match_Genome	mmu-mir-207	0	0	1	1	1	1	0	0	0.07	0.07	0.07	0.07	0.133999951	-
miRBase-miRNA_Match_Genome	mmu-mir-7079	0	0	1	1	1	1	0	0	0.07	0.07	0.07	0.07	0.133999951	-
miRBase-miRNA_Match_Genome	mmu-mir-6948	2	1	2	4	2	3	0.14	0.07	0.14	0.27	0.13	0.2	0.137711026	-
miRBase-miRNA_Match_Genome	mmu-mir-16-1	844	855.5	1021.5	1200	1085	1838.5	57.59	60.22	70.93	81.37	72.05	120.4	0.138554189	-
miRBase-miRNA_Match_Genome	mmu-mir-144	11	19	35	8	6	12	0.75	1.34	2.43	0.54	0.4	0.79	0.1391873	-
miRBase-miRNA_Match_Genome	mmu-mir-5131	1	3	4	2	0	0	0.07	0.21	0.28	0.14	0	0	0.140422626	-
miRBase-miRNA_Match_Genome	mmu-mir-669e	16	9	8	17.07	14	19.13	1.09	0.63	0.56	1.16	0.93	1.25	0.140973674	-
miRBase-miRNA_Match_Genome	mmu-mir-5099	17	57	27	8	7	18	1.16	4.01	1.87	0.54	0.46	1.18	0.141482374	-
miRBase-miRNA_Match_Genome	mmu-mir-1954	70.5	73	86.5	23	41	81	4.81	5.14	6.01	1.56	2.72	5.3	0.141955715	-
miRBase-miRNA_Match_Genome	mmu-mir-34b	3753	2236	4156	5171	4312	8563	256.08	157.38	288.57	350.65	286.35	560.78	0.146150266	-
miRBase-miRNA_Match_Genome	mmu-mir-30b	1592	2299.33	1533.33	2644.33	2226.67	4139.33	108.63	161.84	106.47	179.31	147.87	271.08	0.147536807	-
miRBase-miRNA_Match_Genome	mmu-mir-187	23	55	46	14	21	33	1.57	3.87	3.19	0.95	1.39	2.16	0.148037849	-
miRBase-miRNA_Match_Genome	mmu-let-7j	4	14	15	6	3	5	0.27	0.99	1.04	0.41	0.2	0.33	0.148221299	-
miRBase-miRNA_Match_Genome	mmu-mir-1291	116	128	79	65	53	104	7.92	9.01	5.49	4.41	3.52	6.81	0.148695115	-
miRBase-miRNA_Match_Genome	mmu-mir-3072	4	2	0	0	0	0	0.27	0.14	0	0	0	0	0.155022107	-
miRBase-miRNA_Match_Genome	mmu-mir-196b	442	936	930	394	485	580	30.16	65.88	64.58	26.72	32.21	37.98	0.155142507	-
miRBase-miRNA_Match_Genome	mmu-mir-106a	0	2	1	0	0	0	0	0.14	0.07	0	0	0	0.159762089	-
miRBase-miRNA_Match_Genome	mmu-mir-7025	0	0	0	0	2	1	0	0	0	0	0.13	0.07	0.15979817	-
miRBase-miRNA_Match_Genome	mmu-mir-770	1	0	2	0	0	0	0.07	0	0.14	0	0	0	0.16017955	-
miRBase-miRNA_Match_Genome	mmu-mir-7008	1	2	0	0	0	0	0.07	0.14	0	0	0	0	0.161656338	-
miRBase-miRNA_Match_Genome	mmu-mir-328	219	294.5	242.5	131	114.5	270	14.94	20.73	16.84	8.88	7.6	17.68	0.164375356	-
miRBase-miRNA_Match_Genome	mmu-mir-540	7	5	2	0	1	4	0.48	0.35	0.14	0	0.07	0.26	0.166487709	-
miRBase-miRNA_Match_Genome	mmu-mir-21a	23720.5	45152.5	23959	17268.5	15353	23713	1618.55	3178.1	1663.61	1170.98	1019.56	1552.95	0.16669925	-
miRBase-miRNA_Match_Genome	mmu-mir-1949	15	13	6	0	3	11	1.02	0.92	0.42	0	0.2	0.72	0.168079206	-
miRBase-miRNA_Match_Genome	mmu-mir-669c	256.33	203.5	327.33	398.5	281.5	491.89	17.49	14.32	22.73	27.02	18.69	32.21	0.168091154	-
miRBase-miRNA_Match_Genome	mmu-mir-139	140	240	149	98	120	148	9.55	16.89	10.35	6.65	7.97	9.69	0.169632714	-
miRBase-miRNA_Match_Genome	mmu-mir-96	251	584	276	165	176	243	17.13	41.11	19.16	11.19	11.69	15.91	0.17522437	-
miRBase-miRNA_Match_Genome	mmu-mir-297a-3	24.87	29.65	31.23	40.63	31.75	63.75	1.7	2.09	2.17	2.76	2.11	4.17	0.176429641	-
miRBase-miRNA_Match_Genome	mmu-mir-297a-4	24.87	29.65	31.23	40.63	31.75	63.75	1.7	2.09	2.17	2.76	2.11	4.17	0.176429641	-
miRBase-miRNA_Match_Genome	mmu-mir-22	1436	1904	1465	1258	926	1593	97.98	134.01	101.72	85.31	61.49	104.32	0.177846388	-
miRBase-miRNA_Match_Genome	mmu-mir-1843b	135	189.5	179	107	102.5	175	9.21	13.34	12.43	7.26	6.81	11.46	0.179562266	-
miRBase-miRNA_Match_Genome	mmu-mir-203	344	510	345	192	176	417	23.47	35.9	23.96	13.02	11.69	27.31	0.180589103	-
miRBase-miRNA_Match_Genome	mmu-mir-223	123	218	132	107	105	121	8.39	15.34	9.17	7.26	6.97	7.92	0.181448271	-
miRBase-miRNA_Match_Genome	mmu-mir-425	1718	1179	2100	2407	1862	3329	117.23	82.98	145.81	163.22	123.65	218.01	0.1821378	-
miRBase-miRNA_Match_Genome	mmu-mir-195a	175	268.5	239	146	154	226	11.94	18.9	16.6	9.9	10.23	14.8	0.182282701	-
miRBase-miRNA_Match_Genome	mmu-mir-297c	24.5	29.4	31.7	40.45	31.75	65	1.67	2.07	2.2	2.74	2.11	4.26	0.183395208	-
miRBase-miRNA_Match_Genome	mmu-mir-760	1	2	3	0	0	2	0.07	0.14	0.21	0	0	0.13	0.184035698	-
miRBase-miRNA_Match_Genome	mmu-mir-451a	140	484	454	221	131	199	9.55	34.07	31.52	14.99	8.7	13.03	0.184653931	-
miRBase-miRNA_Match_Genome	mmu-mir-183	973	1935	1029	751	630	1041	66.39	136.2	71.45	50.93	41.84	68.17	0.187810282	-
miRBase-miRNA_Match_Genome	mmu-mir-339	27	47	33	12	28	31	1.84	3.31	2.29	0.81	1.86	2.03	0.188615622	-
miRBase-miRNA_Match_Genome	mmu-mir-130b	55	35	64	40	27	45	3.75	2.46	4.44	2.71	1.79	2.95	0.190322261	-
miRBase-miRNA_Match_Genome	mmu-mir-881	30061	14226	37202	46098	30295	54926	2051.19	1001.31	2583.15	3125.91	2011.82	3597.06	0.193099905	-
miRBase-miRNA_Match_Genome	mmu-mir-186	215	345	274	167	184	276	14.67	24.28	19.03	11.32	12.22	18.08	0.193536794	-
miRBase-miRNA_Match_Genome	mmu-mir-3110	3	3	1	2	1	0	0.2	0.21	0.07	0.14	0.07	0	0.193971867	-
miRBase-miRNA_Match_Genome	mmu-mir-3097	1	2	4	0	2	0	0.07	0.14	0.28	0	0.13	0	0.194202201	-
miRBase-miRNA_Match_Genome	mmu-mir-471	923	487	987	1247	871	1408	62.98	34.28	68.53	84.56	57.84	92.21	0.197847053	-
miRBase-miRNA_Match_Genome	mmu-mir-883a	749	443	867	918	811	1334	51.11	31.18	60.2	62.25	53.86	87.36	0.198963366	-
miRBase-miRNA_Match_Genome	mmu-mir-7658	3	1	0	0	0	0	0.2	0.07	0	0	0	0	0.201444375	-
miRBase-miRNA_Match_Genome	mmu-mir-7b	26	12	31	15	10	18	1.77	0.84	2.15	1.02	0.66	1.18	0.201492908	-
miRBase-miRNA_Match_Genome	mmu-mir-511	9	3	7	3	5	3	0.61	0.21	0.49	0.2	0.33	0.2	0.20233894	-
miRBase-miRNA_Match_Genome	mmu-mir-1306	21	8	17	15	30	43	1.43	0.56	1.18	1.02	1.99	2.82	0.202914985	-
miRBase-miRNA_Match_Genome	mmu-mir-1955	2	1	1	1	0	1	0.14	0.07	0.07	0.07	0	0.07	0.20370176	-
miRBase-miRNA_Match_Genome	mmu-mir-23a	575	835.5	491	436.5	432.5	571.5	39.23	58.81	34.09	29.6	28.72	37.43	0.20504917	-
miRBase-miRNA_Match_Genome	mmu-mir-7687	0	3	1	0	0	0	0	0.21	0.07	0	0	0	0.206705264	-
miRBase-miRNA_Match_Genome	mmu-mir-31	106	233	87	45	74	99	7.23	16.4	6.04	3.05	4.91	6.48	0.211948846	-
miRBase-miRNA_Match_Genome	mmu-mir-467e	160.73	108.08	225.81	217.65	199.58	323.96	10.97	7.61	15.68	14.76	13.25	21.22	0.214118647	-
miRBase-miRNA_Match_Genome	mmu-mir-7688	2	2	1	0	0	2	0.14	0.14	0.07	0	0	0.13	0.219182207	-
miRBase-miRNA_Match_Genome	mmu-mir-669o	54.91	54.55	74.1	80.11	65.64	121.43	3.75	3.84	5.15	5.43	4.36	7.95	0.22213925	-
miRBase-miRNA_Match_Genome	mmu-mir-466o	0.97	2.55	2	2.98	2.04	3.84	0.07	0.18	0.14	0.2	0.14	0.25	0.222220837	-
miRBase-miRNA_Match_Genome	mmu-mir-679	1	10	3	0	2	0	0.07	0.7	0.21	0	0.13	0	0.226449375	-
miRBase-miRNA_Match_Genome	mmu-mir-3474	3	1	5	4	5	6	0.2	0.07	0.35	0.27	0.33	0.39	0.226504696	-
miRBase-miRNA_Match_Genome	mmu-mir-466d	46.69	39.28	60.59	79.32	45.21	106.89	3.19	2.76	4.21	5.38	3	7	0.232138783	-
miRBase-miRNA_Match_Genome	mmu-mir-3079	1	4	5	1	2	2	0.07	0.28	0.35	0.07	0.13	0.13	0.233576417	-
miRBase-miRNA_Match_Genome	mmu-mir-7a-2	1978	1944	2285	1799	1591	2217.5	134.97	136.83	158.66	121.99	105.65	145.22	0.2357716	-
miRBase-miRNA_Match_Genome	mmu-mir-219a-2	0	0	0	0	1	4	0	0	0	0	0.07	0.26	0.236288231	-
miRBase-miRNA_Match_Genome	mmu-mir-140	1824	1513	2223	2363	2002	3784	124.46	106.49	154.36	160.24	132.95	247.81	0.237078167	-
miRBase-miRNA_Match_Genome	mmu-mir-293	68	20	65	80	58	114	4.64	1.41	4.51	5.42	3.85	7.47	0.23815814	-
miRBase-miRNA_Match_Genome	mmu-mir-182	1533	3019	1354	1174	914	1603	104.6	212.49	94.02	79.61	60.7	104.98	0.238838095	-
miRBase-miRNA_Match_Genome	mmu-mir-653	0	4	1	0	0	0	0	0.28	0.07	0	0	0	0.239258813	-
miRBase-miRNA_Match_Genome	mmu-mir-5625	2	2	0	0	0	1	0.14	0.14	0	0	0	0.07	0.239482023	-
miRBase-miRNA_Match_Genome	mmu-mir-6945	0	2	2	0	1	0	0	0.14	0.14	0	0.07	0	0.240410993	-
miRBase-miRNA_Match_Genome	mmu-mir-23b	277	354.5	322	213.5	235.5	350.5	18.9	24.95	22.36	14.48	15.64	22.95	0.240415358	-
miRBase-miRNA_Match_Genome	mmu-mir-465a	1007.1	657.13	1362.87	1442.07	1081.9	2024	68.72	46.25	94.63	97.79	71.85	132.55	0.241469487	-
miRBase-miRNA_Match_Genome	mmu-mir-141	362.5	804.5	525.5	307	331	509	24.73	56.63	36.49	20.82	21.98	33.33	0.241828875	-
miRBase-miRNA_Match_Genome	mmu-mir-1193	2	2	0	0	1	0	0.14	0.14	0	0	0.07	0	0.242190514	-
miRBase-miRNA_Match_Genome	mmu-mir-700	5	20	12	11	1	4	0.34	1.41	0.83	0.75	0.07	0.26	0.244260211	-
miRBase-miRNA_Match_Genome	mmu-mir-470	1426	607	1334	1663	1192	2389	97.3	42.72	92.63	112.77	79.16	156.45	0.245732703	-
miRBase-miRNA_Match_Genome	mmu-mir-219a-1	2	5	3	2	1	3	0.14	0.35	0.21	0.14	0.07	0.2	0.248412686	-
miRBase-miRNA_Match_Genome	mmu-mir-217	7	14	7	5	3	9	0.48	0.99	0.49	0.34	0.2	0.59	0.248693583	-
miRBase-miRNA_Match_Genome	mmu-mir-7215	5	2	2	2	2	1	0.34	0.14	0.14	0.14	0.13	0.07	0.24884608	-
miRBase-miRNA_Match_Genome	mmu-mir-1892	8	3	8	0	4	6	0.55	0.21	0.56	0	0.27	0.39	0.249425884	-
miRBase-miRNA_Match_Genome	mmu-mir-7226	3	11	2	3	0	1	0.2	0.77	0.14	0.2	0	0.07	0.249923539	-
miRBase-miRNA_Match_Genome	mmu-mir-17	79	165	92	69	67	95	5.39	11.61	6.39	4.68	4.45	6.22	0.25283458	-
miRBase-miRNA_Match_Genome	mmu-mir-547	12	5	14	11	16	29	0.82	0.35	0.97	0.75	1.06	1.9	0.253416449	-
miRBase-miRNA_Match_Genome	mmu-mir-365-1	21	46	24.5	15.5	23.5	22	1.43	3.24	1.7	1.05	1.56	1.44	0.255389084	-
miRBase-miRNA_Match_Genome	mmu-mir-323	10	5	1	2	2	2	0.68	0.35	0.07	0.14	0.13	0.13	0.255646863	-
miRBase-miRNA_Match_Genome	mmu-mir-324	19	21	15	8	12	21	1.3	1.48	1.04	0.54	0.8	1.38	0.255695907	-
miRBase-miRNA_Match_Genome	mmu-mir-592	0	1	3	1	7	4	0	0.07	0.21	0.07	0.46	0.26	0.256213974	-
miRBase-miRNA_Match_Genome	mmu-mir-741	1402	707	1442	1581	1299	2272	95.66	49.76	100.13	107.21	86.26	148.79	0.257409376	-
miRBase-miRNA_Match_Genome	mmu-mir-297b	43.5	35.4	51.7	58.45	42.75	80	2.97	2.49	3.59	3.96	2.84	5.24	0.26113405	-
miRBase-miRNA_Match_Genome	mmu-mir-345	66	128	68	44	54	81	4.5	9.01	4.72	2.98	3.59	5.3	0.261620034	-
miRBase-miRNA_Match_Genome	mmu-mir-1943	0	0	1	0	2	2	0	0	0.07	0	0.13	0.13	0.262260667	-
miRBase-miRNA_Match_Genome	mmu-mir-294	10	5	17	14	14	25	0.68	0.35	1.18	0.95	0.93	1.64	0.264743113	-
miRBase-miRNA_Match_Genome	mmu-mir-295	7	3	14	15	8	23	0.48	0.21	0.97	1.02	0.53	1.51	0.265336428	-
miRBase-miRNA_Match_Genome	mmu-mir-8108	2	6	2	0	3	1	0.14	0.42	0.14	0	0.2	0.07	0.265353869	-
miRBase-miRNA_Match_Genome	mmu-mir-682	32	22	36	10	27	29	2.18	1.55	2.5	0.68	1.79	1.9	0.266054483	-
miRBase-miRNA_Match_Genome	mmu-mir-200a	4861.5	11760.5	6851.5	4682	3962	6836	331.72	827.77	475.74	317.49	263.11	447.68	0.267474395	-
miRBase-miRNA_Match_Genome	mmu-mir-1981	102	138	120	81	70	137	6.96	9.71	8.33	5.49	4.65	8.97	0.272138113	-
miRBase-miRNA_Match_Genome	mmu-mir-5126	4	2	2	3	0	1	0.27	0.14	0.14	0.2	0	0.07	0.273692867	-
miRBase-miRNA_Match_Genome	mmu-mir-1b	0	1	1	3	1	1	0	0.07	0.07	0.2	0.07	0.07	0.273727896	-
miRBase-miRNA_Match_Genome	mmu-mir-1946b	11	22	22	8	5.5	21	0.75	1.55	1.53	0.54	0.37	1.38	0.275083935	-
miRBase-miRNA_Match_Genome	mmu-mir-1a-2	940.5	1528	1480.5	777.5	1004.5	1368	64.17	107.55	102.8	52.72	66.71	89.59	0.278760354	-
miRBase-miRNA_Match_Genome	mmu-mir-1a-1	940.5	1528	1479.5	777.5	1005.5	1368	64.17	107.55	102.73	52.72	66.77	89.59	0.2793931	-
miRBase-miRNA_Match_Genome	mmu-mir-1187	12	7.17	11.5	1	5	12.5	0.82	0.5	0.8	0.07	0.33	0.82	0.28155427	-
miRBase-miRNA_Match_Genome	mmu-mir-135b	14	32	10	9	8	14	0.96	2.25	0.69	0.61	0.53	0.92	0.283017692	-
miRBase-miRNA_Match_Genome	mmu-mir-3069	2	2	11	1	1	2	0.14	0.14	0.76	0.07	0.07	0.13	0.284566647	-
miRBase-miRNA_Match_Genome	mmu-mir-30a	8839.5	13877	10514	7308.5	7199	12022	603.16	976.74	730.05	495.59	478.07	787.31	0.285656728	-
miRBase-miRNA_Match_Genome	mmu-mir-181c	18	36	39	18	16	32	1.23	2.53	2.71	1.22	1.06	2.1	0.286130427	-
miRBase-miRNA_Match_Genome	mmu-mir-743a	1107	678	1393	1367	1143	2013	75.54	47.72	96.72	92.7	75.9	131.83	0.286308641	-
miRBase-miRNA_Match_Genome	mmu-mir-340	4326	3099	5070	5026	4412	7393	295.18	218.13	352.04	340.81	292.99	484.16	0.291239957	-
miRBase-miRNA_Match_Genome	mmu-mir-361	91	162	115	77	83	127	6.21	11.4	7.99	5.22	5.51	8.32	0.295701868	-
miRBase-miRNA_Match_Genome	mmu-mir-466b-3	4.79	5.05	9.62	9.19	6.54	15.24	0.33	0.36	0.67	0.62	0.43	1	0.301736508	-
miRBase-miRNA_Match_Genome	mmu-mir-7242	8	7	17	5	7	9	0.55	0.49	1.18	0.34	0.46	0.59	0.301919811	-
miRBase-miRNA_Match_Genome	mmu-mir-7a-1	2082	2047	2395	1933	1729	2381.5	142.06	144.08	166.3	131.08	114.82	155.96	0.302599846	-
miRBase-miRNA_Match_Genome	mmu-mir-3088	0	1	6	4	7	4	0	0.07	0.42	0.27	0.46	0.26	0.304494545	-
miRBase-miRNA_Match_Genome	mmu-mir-465c-1	1974.6	1185.8	2612.7	2724.4	1916.07	3609.5	134.74	83.46	181.41	184.74	127.24	236.38	0.306683583	-
miRBase-miRNA_Match_Genome	mmu-mir-465c-2	1974.6	1185.8	2612.7	2724.4	1916.07	3609.5	134.74	83.46	181.41	184.74	127.24	236.38	0.306683583	-
miRBase-miRNA_Match_Genome	mmu-mir-7073	3	1	6	2	1	2	0.2	0.07	0.42	0.14	0.07	0.13	0.311194247	-
miRBase-miRNA_Match_Genome	mmu-mir-154	2	16	4	1	2	4	0.14	1.13	0.28	0.07	0.13	0.26	0.316750076	-
miRBase-miRNA_Match_Genome	mmu-mir-19a	81	38	95	80	90	132	5.53	2.67	6.6	5.42	5.98	8.64	0.318227224	-
miRBase-miRNA_Match_Genome	mmu-mir-374c	0	0.5	1	0.5	4.5	1	0	0.04	0.07	0.03	0.3	0.07	0.318248088	-
miRBase-miRNA_Match_Genome	mmu-mir-93	1064	681	1227	1235	1055	1500	72.6	47.93	85.2	83.75	70.06	98.23	0.320888936	-
miRBase-miRNA_Match_Genome	mmu-mir-669n	0	1	1	0.5	1.5	2	0	0.07	0.07	0.03	0.1	0.13	0.322993501	-
miRBase-miRNA_Match_Genome	mmu-mir-3083	0	2	1	1	3	2	0	0.14	0.07	0.07	0.2	0.13	0.323175524	-
miRBase-miRNA_Match_Genome	mmu-mir-684-2	3	2.5	0.5	0	1	2	0.2	0.18	0.03	0	0.07	0.13	0.32439332	-
miRBase-miRNA_Match_Genome	mmu-mir-6539	0	2	1	3	2	1	0	0.14	0.07	0.2	0.13	0.07	0.324644249	-
miRBase-miRNA_Match_Genome	mmu-mir-330	35	51	48	38	18	49	2.39	3.59	3.33	2.58	1.2	3.21	0.328133412	-
miRBase-miRNA_Match_Genome	mmu-mir-7241	118	68	206	106	62	93	8.05	4.79	14.3	7.19	4.12	6.09	0.330165279	-
miRBase-miRNA_Match_Genome	mmu-mir-466b-4	11.05	9.31	18.64	17.89	12.54	26.97	0.75	0.66	1.29	1.21	0.83	1.77	0.333162889	-
miRBase-miRNA_Match_Genome	mmu-mir-466b-6	11.05	9.31	18.64	17.89	12.54	26.97	0.75	0.66	1.29	1.21	0.83	1.77	0.333162889	-
miRBase-miRNA_Match_Genome	mmu-mir-7669	3	2	0	1	0	1	0.2	0.14	0	0.07	0	0.07	0.33391008	-
miRBase-miRNA_Match_Genome	mmu-mir-15a	46	42	42	46	46	86	3.14	2.96	2.92	3.12	3.05	5.63	0.335295099	-
miRBase-miRNA_Match_Genome	mmu-mir-378c	35	44.33	27.83	17.83	22.17	42.67	2.39	3.12	1.93	1.21	1.47	2.79	0.336488209	-
miRBase-miRNA_Match_Genome	mmu-mir-3470a	967.5	779.5	1006.5	400	555.5	1158.5	66.02	54.87	69.89	27.12	36.89	75.87	0.336825885	-
miRBase-miRNA_Match_Genome	mmu-mir-6380	0	4	1	0	0	1	0	0.28	0.07	0	0	0.07	0.337682765	-
miRBase-miRNA_Match_Genome	mmu-mir-216b	4	1	0	1	0	0	0.27	0.07	0	0.07	0	0	0.340116547	-
miRBase-miRNA_Match_Genome	mmu-mir-706	3	1.5	3	0	0.5	3.5	0.2	0.11	0.21	0	0.03	0.23	0.340775597	-
miRBase-miRNA_Match_Genome	mmu-mir-137	3	3	4	2	4	2	0.2	0.21	0.28	0.14	0.27	0.13	0.341930004	-
miRBase-miRNA_Match_Genome	mmu-mir-466b-1	11.05	9.31	18.64	17.56	12.54	26.97	0.75	0.66	1.29	1.19	0.83	1.77	0.342782025	-
miRBase-miRNA_Match_Genome	mmu-mir-466b-5	11.05	9.31	18.64	17.56	12.54	26.97	0.75	0.66	1.29	1.19	0.83	1.77	0.342782025	-
miRBase-miRNA_Match_Genome	mmu-mir-466b-7	11.05	9.31	18.64	17.56	12.54	26.97	0.75	0.66	1.29	1.19	0.83	1.77	0.342782025	-
miRBase-miRNA_Match_Genome	mmu-mir-6911	6	3	2	1	3	3	0.41	0.21	0.14	0.07	0.2	0.2	0.342868058	-
miRBase-miRNA_Match_Genome	mmu-mir-465d	6.5	2	4	4	6.17	9	0.44	0.14	0.28	0.27	0.41	0.59	0.344382163	-
miRBase-miRNA_Match_Genome	mmu-mir-7115	1	3	0	1	0	0	0.07	0.21	0	0.07	0	0	0.346700428	-
miRBase-miRNA_Match_Genome	mmu-mir-344b	1	0	3	1	0	0	0.07	0	0.21	0.07	0	0	0.3470023	-
miRBase-miRNA_Match_Genome	mmu-mir-2137	0	2	0	2	0	8	0	0.14	0	0.14	0	0.52	0.350804481	-
miRBase-miRNA_Match_Genome	mmu-mir-466b-2	10.92	9.06	18.52	17.43	12.18	26.72	0.75	0.64	1.29	1.18	0.81	1.75	0.351659173	-
miRBase-miRNA_Match_Genome	mmu-mir-664	28	46	20	12	16	36	1.91	3.24	1.39	0.81	1.06	2.36	0.351911857	-
miRBase-miRNA_Match_Genome	mmu-mir-465b-1	2044.6	1118.63	2557.37	2690.07	1818.4	3413.5	139.51	78.74	177.57	182.41	120.76	223.55	0.352199538	-
miRBase-miRNA_Match_Genome	mmu-mir-465b-2	2044.6	1118.63	2557.37	2690.07	1818.4	3413.5	139.51	78.74	177.57	182.41	120.76	223.55	0.352199538	-
miRBase-miRNA_Match_Genome	mmu-mir-3073a	0	1	2	0	0	1	0	0.07	0.14	0	0	0.07	0.353037184	-
miRBase-miRNA_Match_Genome	mmu-mir-3070-2	0	1	0.5	0	0	0.5	0	0.07	0.03	0	0	0.03	0.354720463	-
miRBase-miRNA_Match_Genome	mmu-mir-208b	0	1	0	1	0	3	0	0.07	0	0.07	0	0.2	0.357510817	-
miRBase-miRNA_Match_Genome	mmu-mir-1931	1	2	0	0	0	1	0.07	0.14	0	0	0	0.07	0.358336829	-
miRBase-miRNA_Match_Genome	mmu-mir-7061	1	2	0	0	0	1	0.07	0.14	0	0	0	0.07	0.358336829	-
miRBase-miRNA_Match_Genome	mmu-mir-466a	9.91	8.61	16.1	15.75	10.28	25.74	0.68	0.61	1.12	1.07	0.68	1.69	0.358425321	-
miRBase-miRNA_Match_Genome	mmu-mir-362	19	35	15	35	20	52	1.3	2.46	1.04	2.37	1.33	3.41	0.35909962	-
miRBase-miRNA_Match_Genome	mmu-mir-1190	1	0	2	0	0	1	0.07	0	0.14	0	0	0.07	0.359508594	-
miRBase-miRNA_Match_Genome	mmu-mir-5123	1	0	2	0	0	1	0.07	0	0.14	0	0	0.07	0.359508594	-
miRBase-miRNA_Match_Genome	mmu-mir-452	11	14	14	3	10	16	0.75	0.99	0.97	0.2	0.66	1.05	0.359784493	-
miRBase-miRNA_Match_Genome	mmu-mir-124-2	8.67	4.33	7.33	9.33	6	13.33	0.59	0.3	0.51	0.63	0.4	0.87	0.361031191	-
miRBase-miRNA_Match_Genome	mmu-mir-872	1536	1142	2068	1903	1647	2571	104.81	80.38	143.59	129.04	109.37	168.37	0.361954971	-
miRBase-miRNA_Match_Genome	mmu-mir-3086	1	0	1	0	2	3	0.07	0	0.07	0	0.13	0.2	0.362922997	-
miRBase-miRNA_Match_Genome	mmu-mir-1907	1	0	2	0	1	0	0.07	0	0.14	0	0.07	0	0.36368113	-
miRBase-miRNA_Match_Genome	mmu-mir-669a-1	41.2	37.33	50.24	50.32	40.71	88.21	2.81	2.63	3.49	3.41	2.7	5.78	0.363743442	-
miRBase-miRNA_Match_Genome	mmu-mir-669a-10	41.2	37.33	50.24	50.32	40.71	88.21	2.81	2.63	3.49	3.41	2.7	5.78	0.363743442	-
miRBase-miRNA_Match_Genome	mmu-mir-669a-11	41.2	37.33	50.24	50.32	40.71	88.21	2.81	2.63	3.49	3.41	2.7	5.78	0.363743442	-
miRBase-miRNA_Match_Genome	mmu-mir-669a-12	41.2	37.33	50.24	50.32	40.71	88.21	2.81	2.63	3.49	3.41	2.7	5.78	0.363743442	-
miRBase-miRNA_Match_Genome	mmu-mir-669a-4	41.2	37.33	50.24	50.32	40.71	88.21	2.81	2.63	3.49	3.41	2.7	5.78	0.363743442	-
miRBase-miRNA_Match_Genome	mmu-mir-669a-5	41.2	37.33	50.24	50.32	40.71	88.21	2.81	2.63	3.49	3.41	2.7	5.78	0.363743442	-
miRBase-miRNA_Match_Genome	mmu-mir-669a-6	41.2	37.33	50.24	50.32	40.71	88.21	2.81	2.63	3.49	3.41	2.7	5.78	0.363743442	-
miRBase-miRNA_Match_Genome	mmu-mir-669a-7	41.2	37.33	50.24	50.32	40.71	88.21	2.81	2.63	3.49	3.41	2.7	5.78	0.363743442	-
miRBase-miRNA_Match_Genome	mmu-mir-669a-8	41.2	37.33	50.24	50.32	40.71	88.21	2.81	2.63	3.49	3.41	2.7	5.78	0.363743442	-
miRBase-miRNA_Match_Genome	mmu-mir-669a-9	41.2	37.33	50.24	50.32	40.71	88.21	2.81	2.63	3.49	3.41	2.7	5.78	0.363743442	-
miRBase-miRNA_Match_Genome	mmu-mir-582	5	12	2	4	4	2	0.34	0.84	0.14	0.27	0.27	0.13	0.365658903	-
miRBase-miRNA_Match_Genome	mmu-mir-3471-2	62.5	38.5	60.5	27	40	63	4.26	2.71	4.2	1.83	2.66	4.13	0.367612597	-
miRBase-miRNA_Match_Genome	mmu-mir-669a-2	41.2	37.33	50.57	50.32	40.71	88.54	2.81	2.63	3.51	3.41	2.7	5.8	0.367830893	-
miRBase-miRNA_Match_Genome	mmu-mir-18a	73.5	74	121.5	84	113.5	187	5.02	5.21	8.44	5.7	7.54	12.25	0.3683428	-
miRBase-miRNA_Match_Genome	mmu-mir-184	2395	1022	2674	3113	1783	3818	163.42	71.93	185.67	211.09	118.4	250.04	0.369522353	-
miRBase-miRNA_Match_Genome	mmu-mir-669d	15.92	8.5	23.33	20.83	16.83	28.92	1.09	0.6	1.62	1.41	1.12	1.89	0.372286615	-
miRBase-miRNA_Match_Genome	mmu-mir-133a-1	54.5	87.5	78.67	53.5	66.33	74.33	3.72	6.16	5.46	3.63	4.4	4.87	0.372668014	-
miRBase-miRNA_Match_Genome	mmu-mir-6369	1	1	2	1	2	4	0.07	0.07	0.14	0.07	0.13	0.26	0.373158406	-
miRBase-miRNA_Match_Genome	mmu-mir-1191b	1	0	0	0	0	0	0.07	0	0	0	0	0	0.373900966	-
miRBase-miRNA_Match_Genome	mmu-mir-1197	0	3	0	0	0	0	0	0.21	0	0	0	0	0.373900966	-
miRBase-miRNA_Match_Genome	mmu-mir-1251	0	0	1	0	0	0	0	0	0.07	0	0	0	0.373900966	-
miRBase-miRNA_Match_Genome	mmu-mir-1258	0	0	1	0	0	0	0	0	0.07	0	0	0	0.373900966	-
miRBase-miRNA_Match_Genome	mmu-mir-1897	0	0	0	0	0	1	0	0	0	0	0	0.07	0.373900966	-
miRBase-miRNA_Match_Genome	mmu-mir-1912	0	0	0	0	1	0	0	0	0	0	0.07	0	0.373900966	-
miRBase-miRNA_Match_Genome	mmu-mir-1932	0	2	0	0	0	0	0	0.14	0	0	0	0	0.373900966	-
miRBase-miRNA_Match_Genome	mmu-mir-1938	2	0	0	0	0	0	0.14	0	0	0	0	0	0.373900966	-
miRBase-miRNA_Match_Genome	mmu-mir-1941	0	0	0	0	0	2	0	0	0	0	0	0.13	0.373900966	-
miRBase-miRNA_Match_Genome	mmu-mir-1950	0	1	0	0	0	0	0	0.07	0	0	0	0	0.373900966	-
miRBase-miRNA_Match_Genome	mmu-mir-1951	0	0	0	1	0	0	0	0	0	0.07	0	0	0.373900966	-
miRBase-miRNA_Match_Genome	mmu-mir-1953	0	1	0	0	0	0	0	0.07	0	0	0	0	0.373900966	-
miRBase-miRNA_Match_Genome	mmu-mir-1957b	0	0	0	0	1	0	0	0	0	0	0.07	0	0.373900966	-
miRBase-miRNA_Match_Genome	mmu-mir-195b	0	2.5	0	0	0	0	0	0.18	0	0	0	0	0.373900966	-
miRBase-miRNA_Match_Genome	mmu-mir-1962	0	0	0	0	1	0	0	0	0	0	0.07	0	0.373900966	-
miRBase-miRNA_Match_Genome	mmu-mir-216c	0	1	0	0	0	0	0	0.07	0	0	0	0	0.373900966	-
miRBase-miRNA_Match_Genome	mmu-mir-219b	0	0.5	0	0	0	0	0	0.04	0	0	0	0	0.373900966	-
miRBase-miRNA_Match_Genome	mmu-mir-2861	0	0	0	0	0	1	0	0	0	0	0	0.07	0.373900966	-
miRBase-miRNA_Match_Genome	mmu-mir-290a	0	0	2	0	0	0	0	0	0.14	0	0	0	0.373900966	-
miRBase-miRNA_Match_Genome	mmu-mir-3058	0	1	0	0	0	0	0	0.07	0	0	0	0	0.373900966	-
miRBase-miRNA_Match_Genome	mmu-mir-3059	0	1	0	0	0	0	0	0.07	0	0	0	0	0.373900966	-
miRBase-miRNA_Match_Genome	mmu-mir-3060	0	1	0	0	0	0	0	0.07	0	0	0	0	0.373900966	-
miRBase-miRNA_Match_Genome	mmu-mir-3078	0	0	0	0	0	1	0	0	0	0	0	0.07	0.373900966	-
miRBase-miRNA_Match_Genome	mmu-mir-3080	0	0	0	0	0	1	0	0	0	0	0	0.07	0.373900966	-
miRBase-miRNA_Match_Genome	mmu-mir-3085	0	1	0	0	0	0	0	0.07	0	0	0	0	0.373900966	-
miRBase-miRNA_Match_Genome	mmu-mir-3087	0	0	0	2	0	0	0	0	0	0.14	0	0	0.373900966	-
miRBase-miRNA_Match_Genome	mmu-mir-3091	0	0	0	0	0	1	0	0	0	0	0	0.07	0.373900966	-
miRBase-miRNA_Match_Genome	mmu-mir-3092	0	0	0	1	0	0	0	0	0	0.07	0	0	0.373900966	-
miRBase-miRNA_Match_Genome	mmu-mir-3094	1	0	0	0	0	0	0.07	0	0	0	0	0	0.373900966	-
miRBase-miRNA_Match_Genome	mmu-mir-3103	0	0	0	1	0	0	0	0	0	0.07	0	0	0.373900966	-
miRBase-miRNA_Match_Genome	mmu-mir-3109	0	0	1	0	0	0	0	0	0.07	0	0	0	0.373900966	-
miRBase-miRNA_Match_Genome	mmu-mir-3113	0	0	1	0	0	0	0	0	0.07	0	0	0	0.373900966	-
miRBase-miRNA_Match_Genome	mmu-mir-3154	0	1	0	0	0	0	0	0.07	0	0	0	0	0.373900966	-
miRBase-miRNA_Match_Genome	mmu-mir-3618	0	0	1	0	0	0	0	0	0.07	0	0	0	0.373900966	-
miRBase-miRNA_Match_Genome	mmu-mir-3620	1	0	0	0	0	0	0.07	0	0	0	0	0	0.373900966	-
miRBase-miRNA_Match_Genome	mmu-mir-3967	0	0	0	0	1	0	0	0	0	0	0.07	0	0.373900966	-
miRBase-miRNA_Match_Genome	mmu-mir-453	0	1	0	0	0	0	0	0.07	0	0	0	0	0.373900966	-
miRBase-miRNA_Match_Genome	mmu-mir-5112	0	0	0	0	1	0	0	0	0	0	0.07	0	0.373900966	-
miRBase-miRNA_Match_Genome	mmu-mir-5116	0	0	0	0	0	1	0	0	0	0	0	0.07	0.373900966	-
miRBase-miRNA_Match_Genome	mmu-mir-5118	1	0	0	0	0	0	0.07	0	0	0	0	0	0.373900966	-
miRBase-miRNA_Match_Genome	mmu-mir-5623	0	0	0	0	1	0	0	0	0	0	0.07	0	0.373900966	-
miRBase-miRNA_Match_Genome	mmu-mir-5624	0	1	0	0	0	0	0	0.07	0	0	0	0	0.373900966	-
miRBase-miRNA_Match_Genome	mmu-mir-5627	0	1	0	0	0	0	0	0.07	0	0	0	0	0.373900966	-
miRBase-miRNA_Match_Genome	mmu-mir-5709	0	0	2	0	0	0	0	0	0.14	0	0	0	0.373900966	-
miRBase-miRNA_Match_Genome	mmu-mir-599	0	0	1	0	0	0	0	0	0.07	0	0	0	0.373900966	-
miRBase-miRNA_Match_Genome	mmu-mir-6239	0	0	0	0	0	2	0	0	0	0	0	0.13	0.373900966	-
miRBase-miRNA_Match_Genome	mmu-mir-6244	0	1	0	0	0	0	0	0.07	0	0	0	0	0.373900966	-
miRBase-miRNA_Match_Genome	mmu-mir-6349	0	1	0	0	0	0	0	0.07	0	0	0	0	0.373900966	-
miRBase-miRNA_Match_Genome	mmu-mir-6352	0	0	0	0	0	1	0	0	0	0	0	0.07	0.373900966	-
miRBase-miRNA_Match_Genome	mmu-mir-6358	0	0	0	0	0	1	0	0	0	0	0	0.07	0.373900966	-
miRBase-miRNA_Match_Genome	mmu-mir-6360	0	0	0	0	1	0	0	0	0	0	0.07	0	0.373900966	-
miRBase-miRNA_Match_Genome	mmu-mir-6362	1	0	0	0	0	0	0.07	0	0	0	0	0	0.373900966	-
miRBase-miRNA_Match_Genome	mmu-mir-6363	0	0	1	0	0	0	0	0	0.07	0	0	0	0.373900966	-
miRBase-miRNA_Match_Genome	mmu-mir-6368	0	0	0	0	0	1	0	0	0	0	0	0.07	0.373900966	-
miRBase-miRNA_Match_Genome	mmu-mir-6371	1	0	0	0	0	0	0.07	0	0	0	0	0	0.373900966	-
miRBase-miRNA_Match_Genome	mmu-mir-6386	0	0	0	0	2	0	0	0	0	0	0.13	0	0.373900966	-
miRBase-miRNA_Match_Genome	mmu-mir-6391	1	0	0	0	0	0	0.07	0	0	0	0	0	0.373900966	-
miRBase-miRNA_Match_Genome	mmu-mir-6399	0	0	0	0	2	0	0	0	0	0	0.13	0	0.373900966	-
miRBase-miRNA_Match_Genome	mmu-mir-6405	4	0	0	0	0	0	0.27	0	0	0	0	0	0.373900966	-
miRBase-miRNA_Match_Genome	mmu-mir-6409	0	0	0	1	0	0	0	0	0	0.07	0	0	0.373900966	-
miRBase-miRNA_Match_Genome	mmu-mir-6417	0	0	0	1	0	0	0	0	0	0.07	0	0	0.373900966	-
miRBase-miRNA_Match_Genome	mmu-mir-6537	0	0	0	0	0	3	0	0	0	0	0	0.2	0.373900966	-
miRBase-miRNA_Match_Genome	mmu-mir-6540	1	0	0	0	0	0	0.07	0	0	0	0	0	0.373900966	-
miRBase-miRNA_Match_Genome	mmu-mir-6546	0	0	0	0	2	0	0	0	0	0	0.13	0	0.373900966	-
miRBase-miRNA_Match_Genome	mmu-mir-669i	0	0	0	0	0	0.06	0	0	0	0	0	0	0.373900966	-
miRBase-miRNA_Match_Genome	mmu-mir-669j	0	0	0	0	0	0.06	0	0	0	0	0	0	0.373900966	-
miRBase-miRNA_Match_Genome	mmu-mir-669k	0	0	0	0	0	0.06	0	0	0	0	0	0	0.373900966	-
miRBase-miRNA_Match_Genome	mmu-mir-670	0	0	0	0	0	1	0	0	0	0	0	0.07	0.373900966	-
miRBase-miRNA_Match_Genome	mmu-mir-675	0	1	0	0	0	0	0	0.07	0	0	0	0	0.373900966	-
miRBase-miRNA_Match_Genome	mmu-mir-6769b	0	0	0	1	0	0	0	0	0	0.07	0	0	0.373900966	-
miRBase-miRNA_Match_Genome	mmu-mir-680-2	0	0	0	0	0	1.5	0	0	0	0	0	0.1	0.373900966	-
miRBase-miRNA_Match_Genome	mmu-mir-683-1	0	0	0	0.5	0	0	0	0	0	0.03	0	0	0.373900966	-
miRBase-miRNA_Match_Genome	mmu-mir-683-2	0	0	0	0.5	0	0	0	0	0	0.03	0	0	0.373900966	-
miRBase-miRNA_Match_Genome	mmu-mir-6903	1	0	0	0	0	0	0.07	0	0	0	0	0	0.373900966	-
miRBase-miRNA_Match_Genome	mmu-mir-6908	0	0	2	0	0	0	0	0	0.14	0	0	0	0.373900966	-
miRBase-miRNA_Match_Genome	mmu-mir-6909	0	0	1	0	0	0	0	0	0.07	0	0	0	0.373900966	-
miRBase-miRNA_Match_Genome	mmu-mir-6914	0	0	1	0	0	0	0	0	0.07	0	0	0	0.373900966	-
miRBase-miRNA_Match_Genome	mmu-mir-6926	0	1	0	0	0	0	0	0.07	0	0	0	0	0.373900966	-
miRBase-miRNA_Match_Genome	mmu-mir-6928	0	0	0	0	1	0	0	0	0	0	0.07	0	0.373900966	-
miRBase-miRNA_Match_Genome	mmu-mir-6929	0	0	0	0	0	2	0	0	0	0	0	0.13	0.373900966	-
miRBase-miRNA_Match_Genome	mmu-mir-693	0	0	1	0	0	0	0	0	0.07	0	0	0	0.373900966	-
miRBase-miRNA_Match_Genome	mmu-mir-6931	0	0	0	0	0	1	0	0	0	0	0	0.07	0.373900966	-
miRBase-miRNA_Match_Genome	mmu-mir-6934	0	0	0	0	1	0	0	0	0	0	0.07	0	0.373900966	-
miRBase-miRNA_Match_Genome	mmu-mir-6935	0	0	0	2	0	0	0	0	0	0.14	0	0	0.373900966	-
miRBase-miRNA_Match_Genome	mmu-mir-6937	0	0	0	0	0	1	0	0	0	0	0	0.07	0.373900966	-
miRBase-miRNA_Match_Genome	mmu-mir-6939	0	0	1	0	0	0	0	0	0.07	0	0	0	0.373900966	-
miRBase-miRNA_Match_Genome	mmu-mir-6954	0	0	2	0	0	0	0	0	0.14	0	0	0	0.373900966	-
miRBase-miRNA_Match_Genome	mmu-mir-6955	0	0	1	0	0	0	0	0	0.07	0	0	0	0.373900966	-
miRBase-miRNA_Match_Genome	mmu-mir-6958	0	0	3	0	0	0	0	0	0.21	0	0	0	0.373900966	-
miRBase-miRNA_Match_Genome	mmu-mir-6961	0	0	1	0	0	0	0	0	0.07	0	0	0	0.373900966	-
miRBase-miRNA_Match_Genome	mmu-mir-6963	0	0	0	1	0	0	0	0	0	0.07	0	0	0.373900966	-
miRBase-miRNA_Match_Genome	mmu-mir-6971	1	0	0	0	0	0	0.07	0	0	0	0	0	0.373900966	-
miRBase-miRNA_Match_Genome	mmu-mir-6972	0	0	0	0	1	0	0	0	0	0	0.07	0	0.373900966	-
miRBase-miRNA_Match_Genome	mmu-mir-6973a	1	0	0	0	0	0	0.07	0	0	0	0	0	0.373900966	-
miRBase-miRNA_Match_Genome	mmu-mir-6977	0	0	0	0	0	2	0	0	0	0	0	0.13	0.373900966	-
miRBase-miRNA_Match_Genome	mmu-mir-6978	0	0	1	0	0	0	0	0	0.07	0	0	0	0.373900966	-
miRBase-miRNA_Match_Genome	mmu-mir-6979	0	0	1	0	0	0	0	0	0.07	0	0	0	0.373900966	-
miRBase-miRNA_Match_Genome	mmu-mir-698	0	0	0	0	0	1	0	0	0	0	0	0.07	0.373900966	-
miRBase-miRNA_Match_Genome	mmu-mir-6990	0	0	0	1	0	0	0	0	0	0.07	0	0	0.373900966	-
miRBase-miRNA_Match_Genome	mmu-mir-6993	1	0	0	0	0	0	0.07	0	0	0	0	0	0.373900966	-
miRBase-miRNA_Match_Genome	mmu-mir-6998	0	0	1	0	0	0	0	0	0.07	0	0	0	0.373900966	-
miRBase-miRNA_Match_Genome	mmu-mir-7000	0	0	1	0	0	0	0	0	0.07	0	0	0	0.373900966	-
miRBase-miRNA_Match_Genome	mmu-mir-7004	0	1	0	0	0	0	0	0.07	0	0	0	0	0.373900966	-
miRBase-miRNA_Match_Genome	mmu-mir-7010	0	1	0	0	0	0	0	0.07	0	0	0	0	0.373900966	-
miRBase-miRNA_Match_Genome	mmu-mir-7018	0	0	0	0	0	2	0	0	0	0	0	0.13	0.373900966	-
miRBase-miRNA_Match_Genome	mmu-mir-7022	0	0	0	0	1	0	0	0	0	0	0.07	0	0.373900966	-
miRBase-miRNA_Match_Genome	mmu-mir-7023	0	0	0	0	0	1	0	0	0	0	0	0.07	0.373900966	-
miRBase-miRNA_Match_Genome	mmu-mir-7029	1	0	0	0	0	0	0.07	0	0	0	0	0	0.373900966	-
miRBase-miRNA_Match_Genome	mmu-mir-7030	0	0	1	0	0	0	0	0	0.07	0	0	0	0.373900966	-
miRBase-miRNA_Match_Genome	mmu-mir-7041	0	0	0	0	1	0	0	0	0	0	0.07	0	0.373900966	-
miRBase-miRNA_Match_Genome	mmu-mir-7046	1	0	0	0	0	0	0.07	0	0	0	0	0	0.373900966	-
miRBase-miRNA_Match_Genome	mmu-mir-7049	0	0	0	0	0	1	0	0	0	0	0	0.07	0.373900966	-
miRBase-miRNA_Match_Genome	mmu-mir-7053	0	0	1	0	0	0	0	0	0.07	0	0	0	0.373900966	-
miRBase-miRNA_Match_Genome	mmu-mir-7065	0	1	0	0	0	0	0	0.07	0	0	0	0	0.373900966	-
miRBase-miRNA_Match_Genome	mmu-mir-7067	1	0	0	0	0	0	0.07	0	0	0	0	0	0.373900966	-
miRBase-miRNA_Match_Genome	mmu-mir-7070	0	3	0	0	0	0	0	0.21	0	0	0	0	0.373900966	-
miRBase-miRNA_Match_Genome	mmu-mir-7075	0	0	2	0	0	0	0	0	0.14	0	0	0	0.373900966	-
miRBase-miRNA_Match_Genome	mmu-mir-7082	0	0	0	0	0	2	0	0	0	0	0	0.13	0.373900966	-
miRBase-miRNA_Match_Genome	mmu-mir-7084	0	2	0	0	0	0	0	0.14	0	0	0	0	0.373900966	-
miRBase-miRNA_Match_Genome	mmu-mir-7089	0	0	1	0	0	0	0	0	0.07	0	0	0	0.373900966	-
miRBase-miRNA_Match_Genome	mmu-mir-7091	0	0	0	0	1	0	0	0	0	0	0.07	0	0.373900966	-
miRBase-miRNA_Match_Genome	mmu-mir-7093	0	0	0	2	0	0	0	0	0	0.14	0	0	0.373900966	-
miRBase-miRNA_Match_Genome	mmu-mir-7094-1	0.5	0	0	0	0	0	0.03	0	0	0	0	0	0.373900966	-
miRBase-miRNA_Match_Genome	mmu-mir-7094-2	0.5	0	0	0	0	0	0.03	0	0	0	0	0	0.373900966	-
miRBase-miRNA_Match_Genome	mmu-mir-711	0	0	0	0	0	1	0	0	0	0	0	0.07	0.373900966	-
miRBase-miRNA_Match_Genome	mmu-mir-7228	1	0	0	0	0	0	0.07	0	0	0	0	0	0.373900966	-
miRBase-miRNA_Match_Genome	mmu-mir-7231	0	0	1	0	0	0	0	0	0.07	0	0	0	0.373900966	-
miRBase-miRNA_Match_Genome	mmu-mir-7578	0	0	0	0	1	0	0	0	0	0	0.07	0	0.373900966	-
miRBase-miRNA_Match_Genome	mmu-mir-763	0	0	0	0	0	1	0	0	0	0	0	0.07	0.373900966	-
miRBase-miRNA_Match_Genome	mmu-mir-764	0	0	1	0	0	0	0	0	0.07	0	0	0	0.373900966	-
miRBase-miRNA_Match_Genome	mmu-mir-7646	0	0	1	0	0	0	0	0	0.07	0	0	0	0.373900966	-
miRBase-miRNA_Match_Genome	mmu-mir-7654	0	0	0	1	0	0	0	0	0	0.07	0	0	0.373900966	-
miRBase-miRNA_Match_Genome	mmu-mir-7664	0	0	0	0	1	0	0	0	0	0	0.07	0	0.373900966	-
miRBase-miRNA_Match_Genome	mmu-mir-7666	0	0	1	0	0	0	0	0	0.07	0	0	0	0.373900966	-
miRBase-miRNA_Match_Genome	mmu-mir-7668	1	0	0	0	0	0	0.07	0	0	0	0	0	0.373900966	-
miRBase-miRNA_Match_Genome	mmu-mir-767	0	0	0	1	0	0	0	0	0	0.07	0	0	0.373900966	-
miRBase-miRNA_Match_Genome	mmu-mir-7677	1	0	0	0	0	0	0.07	0	0	0	0	0	0.373900966	-
miRBase-miRNA_Match_Genome	mmu-mir-7678	0	0	0	1	0	0	0	0	0	0.07	0	0	0.373900966	-
miRBase-miRNA_Match_Genome	mmu-mir-7681	0	0	0	0	0	1	0	0	0	0	0	0.07	0.373900966	-
miRBase-miRNA_Match_Genome	mmu-mir-8091	0	0	0	0	0	1	0	0	0	0	0	0.07	0.373900966	-
miRBase-miRNA_Match_Genome	mmu-mir-8095	0	0	0	0	0	1	0	0	0	0	0	0.07	0.373900966	-
miRBase-miRNA_Match_Genome	mmu-mir-8096	1	0	0	0	0	0	0.07	0	0	0	0	0	0.373900966	-
miRBase-miRNA_Match_Genome	mmu-mir-8099-1	0	0	0	1	0	0	0	0	0	0.07	0	0	0.373900966	-
miRBase-miRNA_Match_Genome	mmu-mir-8099-2	0	0	0	1	0	0	0	0	0	0.07	0	0	0.373900966	-
miRBase-miRNA_Match_Genome	mmu-mir-8106	0	0	1	0	0	0	0	0	0.07	0	0	0	0.373900966	-
miRBase-miRNA_Match_Genome	mmu-mir-8107	0	0	0	0	0	1	0	0	0	0	0	0.07	0.373900966	-
miRBase-miRNA_Match_Genome	mmu-mir-8113	0	0	1	0	0	0	0	0	0.07	0	0	0	0.373900966	-
miRBase-miRNA_Match_Genome	mmu-mir-8119	0	0	0	0	0	2	0	0	0	0	0	0.13	0.373900966	-
miRBase-miRNA_Match_Genome	mmu-mir-873b	0	0	0	0	0	1	0	0	0	0	0	0.07	0.373900966	-
miRBase-miRNA_Match_Genome	mmu-mir-9768	0	0	0	0	0	1	0	0	0	0	0	0.07	0.373900966	-
miRBase-miRNA_Match_Genome	mmu-mir-9769	0	0	0	0	0	1	0	0	0	0	0	0.07	0.373900966	-
miRBase-miRNA_Match_Genome	mmu-mir-466b-8	10.67	9.06	19.14	18.21	11.81	25.83	0.73	0.64	1.33	1.23	0.78	1.69	0.375745055	-
miRBase-miRNA_Match_Genome	mmu-mir-466e	10.67	9.06	19.14	18.21	11.81	25.83	0.73	0.64	1.33	1.23	0.78	1.69	0.375745055	-
miRBase-miRNA_Match_Genome	mmu-mir-92a-1	3257.5	2347	4010	3921.5	3008.5	6182.5	222.27	165.2	278.44	265.92	199.79	404.89	0.376939186	-
miRBase-miRNA_Match_Genome	mmu-mir-7667	2	1	1	0	0	2	0.14	0.07	0.07	0	0	0.13	0.378632363	-
miRBase-miRNA_Match_Genome	mmu-mir-7021	1	0	0	1	0	2	0.07	0	0	0.07	0	0.13	0.37990328	-
miRBase-miRNA_Match_Genome	mmu-mir-147	37	29	58	49	42	84	2.52	2.04	4.03	3.32	2.79	5.5	0.380652256	-
miRBase-miRNA_Match_Genome	mmu-mir-7672	4	1	2	0	2	2	0.27	0.07	0.14	0	0.13	0.13	0.380748073	-
miRBase-miRNA_Match_Genome	mmu-mir-101c	8	13	7	3.5	4	12	0.55	0.92	0.49	0.24	0.27	0.79	0.381210219	-
miRBase-miRNA_Match_Genome	mmu-mir-466p	9.89	10.01	16.77	16.13	10.79	25.81	0.67	0.7	1.16	1.09	0.72	1.69	0.381682861	-
miRBase-miRNA_Match_Genome	mmu-mir-7036b	1	0	0	2	0	1	0.07	0	0	0.14	0	0.07	0.38341301	-
miRBase-miRNA_Match_Genome	mmu-mir-107	27	52	30.67	17.67	18	44.33	1.84	3.66	2.13	1.2	1.2	2.9	0.386235515	-
miRBase-miRNA_Match_Genome	mmu-mir-29b-2	42.83	95.33	50	35.5	51	56.5	2.92	6.71	3.47	2.41	3.39	3.7	0.388212426	-
miRBase-miRNA_Match_Genome	mmu-mir-291a	1	5	7	10	4	7	0.07	0.35	0.49	0.68	0.27	0.46	0.389333718	-
miRBase-miRNA_Match_Genome	mmu-mir-3062	3	4	3	7	6	2	0.2	0.28	0.21	0.47	0.4	0.13	0.390198597	-
miRBase-miRNA_Match_Genome	mmu-mir-6992	0	1	0	2	1	0	0	0.07	0	0.14	0.07	0	0.390813349	-
miRBase-miRNA_Match_Genome	mmu-mir-291b	0	0	1	0	2	1	0	0	0.07	0	0.13	0.07	0.391801024	-
miRBase-miRNA_Match_Genome	mmu-mir-1928	0	1	0	0	1	2	0	0.07	0	0	0.07	0.13	0.395306908	-
miRBase-miRNA_Match_Genome	mmu-mir-6932	0	1	0	0	1	2	0	0.07	0	0	0.07	0.13	0.395306908	-
miRBase-miRNA_Match_Genome	mmu-mir-466q	37.58	69.17	49.96	20.44	27.61	67.36	2.56	4.87	3.47	1.39	1.83	4.41	0.399276324	-
miRBase-miRNA_Match_Genome	mmu-mir-25	6259	3901	7667	7809	5452	10232	427.08	274.58	532.36	529.53	362.05	670.09	0.400866018	-
miRBase-miRNA_Match_Genome	mmu-mir-192	618	418	635	690	519	863	42.17	29.42	44.09	46.79	34.47	56.52	0.40230644	-
miRBase-miRNA_Match_Genome	mmu-mir-133a-2	54.5	87.5	78.67	53.5	66.33	76.33	3.72	6.16	5.46	3.63	4.4	5	0.40485984	-
miRBase-miRNA_Match_Genome	mmu-mir-212	16	7	12	16	11	19	1.09	0.49	0.83	1.08	0.73	1.24	0.405776015	-
miRBase-miRNA_Match_Genome	mmu-mir-18b	1.5	1	1.5	0	0.5	2	0.1	0.07	0.1	0	0.03	0.13	0.409393434	-
miRBase-miRNA_Match_Genome	mmu-mir-880	488	244	547	536	402	799	33.3	17.17	37.98	36.35	26.7	52.33	0.410699759	-
miRBase-miRNA_Match_Genome	mmu-mir-669p-1	7.96	5.34	10.42	10.34	6.64	16.4	0.54	0.38	0.72	0.7	0.44	1.07	0.412755147	-
miRBase-miRNA_Match_Genome	mmu-mir-669p-2	7.96	5.34	10.42	10.34	6.64	16.4	0.54	0.38	0.72	0.7	0.44	1.07	0.412755147	-
miRBase-miRNA_Match_Genome	mmu-mir-155	34	79	42	30	39	50	2.32	5.56	2.92	2.03	2.59	3.27	0.413021975	-
miRBase-miRNA_Match_Genome	mmu-mir-467d	27.41	19.08	41.94	39.15	24.62	66.11	1.87	1.34	2.91	2.65	1.63	4.33	0.413026993	-
miRBase-miRNA_Match_Genome	mmu-mir-92b	17	8	11	5	4	16	1.16	0.56	0.76	0.34	0.27	1.05	0.413258184	-
miRBase-miRNA_Match_Genome	mmu-mir-149	10	27	33	19	12	21	0.68	1.9	2.29	1.29	0.8	1.38	0.413554318	-
miRBase-miRNA_Match_Genome	mmu-mir-410	7	15	9	3	9	11	0.48	1.06	0.62	0.2	0.6	0.72	0.414238172	-
miRBase-miRNA_Match_Genome	mmu-mir-3066	17	8	26	20	19	33	1.16	0.56	1.81	1.36	1.26	2.16	0.414510901	-
miRBase-miRNA_Match_Genome	mmu-mir-669h	2.33	1.33	2	2	1.5	8.33	0.16	0.09	0.14	0.14	0.1	0.55	0.419403848	-
miRBase-miRNA_Match_Genome	mmu-mir-7229	20	12	38	16	15	20	1.36	0.84	2.64	1.08	1	1.31	0.42008062	-
miRBase-miRNA_Match_Genome	mmu-mir-669d-2	15.92	8.5	23.33	19.83	16.83	27.42	1.09	0.6	1.62	1.34	1.12	1.8	0.422435492	-
miRBase-miRNA_Match_Genome	mmu-mir-206	1	6	15	4	46	10	0.07	0.42	1.04	0.27	3.05	0.65	0.423329019	-
miRBase-miRNA_Match_Genome	mmu-mir-297a-1	1	0.25	1.25	0	0	1.25	0.07	0.02	0.09	0	0	0.08	0.426789761	-
miRBase-miRNA_Match_Genome	mmu-mir-684-1	3	2.5	0.5	1	1	2	0.2	0.18	0.03	0.07	0.07	0.13	0.427008779	-
miRBase-miRNA_Match_Genome	mmu-mir-124-1	8.67	3.33	7.33	9.33	5	13.33	0.59	0.23	0.51	0.63	0.33	0.87	0.427835523	-
miRBase-miRNA_Match_Genome	mmu-mir-124-3	8.67	3.33	7.33	9.33	5	13.33	0.59	0.23	0.51	0.63	0.33	0.87	0.427835523	-
miRBase-miRNA_Match_Genome	mmu-mir-7214	76	45	83	95	62	98	5.19	3.17	5.76	6.44	4.12	6.42	0.435504971	-
miRBase-miRNA_Match_Genome	mmu-mir-6395	0	0.5	0.5	0	0.5	3	0	0.04	0.03	0	0.03	0.2	0.437610542	-
miRBase-miRNA_Match_Genome	mmu-mir-1894	1	2	1	3	0	5	0.07	0.14	0.07	0.2	0	0.33	0.440735486	-
miRBase-miRNA_Match_Genome	mmu-mir-8103	0	1	1	2	0	2	0	0.07	0.07	0.14	0	0.13	0.447210861	-
miRBase-miRNA_Match_Genome	mmu-mir-1929	0	0	2	1	1	2	0	0	0.14	0.07	0.07	0.13	0.455014707	-
miRBase-miRNA_Match_Genome	mmu-mir-680-1	1	2	0	0	1	0.5	0.07	0.14	0	0	0.07	0.03	0.46089016	-
miRBase-miRNA_Match_Genome	mmu-mir-29b-1	39.83	94.83	48	35.5	49	59.5	2.72	6.67	3.33	2.41	3.25	3.9	0.463148977	-
miRBase-miRNA_Match_Genome	mmu-mir-678	0	4	2	2	0	1	0	0.28	0.14	0.14	0	0.07	0.463231118	-
miRBase-miRNA_Match_Genome	mmu-mir-194-2	127	106.5	145	132.5	122	211	8.67	7.5	10.07	8.98	8.1	13.82	0.463851786	-
miRBase-miRNA_Match_Genome	mmu-mir-378b	6	3.33	1.33	1.33	0.67	4.67	0.41	0.23	0.09	0.09	0.04	0.31	0.464787348	-
miRBase-miRNA_Match_Genome	mmu-mir-652	58	122	70	41	50	103	3.96	8.59	4.86	2.78	3.32	6.75	0.465064718	-
miRBase-miRNA_Match_Genome	mmu-mir-29c	43.33	67.83	36	60	47	81	2.96	4.77	2.5	4.07	3.12	5.3	0.466757494	-
miRBase-miRNA_Match_Genome	mmu-mir-201	3	4	7	2	4	5	0.2	0.28	0.49	0.14	0.27	0.33	0.467369984	-
miRBase-miRNA_Match_Genome	mmu-mir-3473f	107.03	132.8	107.27	49.6	63.43	164.2	7.3	9.35	7.45	3.36	4.21	10.75	0.472252834	-
miRBase-miRNA_Match_Genome	mmu-mir-7216	5	0	4	3	0	2	0.34	0	0.28	0.2	0	0.13	0.475275063	-
miRBase-miRNA_Match_Genome	mmu-mir-6236	2	2	0	0	3	5	0.14	0.14	0	0	0.2	0.33	0.476225704	-
miRBase-miRNA_Match_Genome	mmu-mir-669l	25.92	17.06	26.33	19.83	27.33	40.48	1.77	1.2	1.83	1.34	1.81	2.65	0.477339233	-
miRBase-miRNA_Match_Genome	mmu-mir-3535	1738	4688	2245	2124	1232	3126	118.59	329.97	155.88	144.03	81.81	204.72	0.478235346	-
miRBase-miRNA_Match_Genome	mmu-mir-3960	0	1	1	0	0	1	0	0.07	0.07	0	0	0.07	0.481109246	-
miRBase-miRNA_Match_Genome	mmu-mir-758	0	1	1	0	0	1	0	0.07	0.07	0	0	0.07	0.481109246	-
miRBase-miRNA_Match_Genome	mmu-mir-7653	0	1	1	0	0	1	0	0.07	0.07	0	0	0.07	0.481109246	-
miRBase-miRNA_Match_Genome	mmu-mir-6997	1	1	0	0	0	1	0.07	0.07	0	0	0	0.07	0.48596535	-
miRBase-miRNA_Match_Genome	mmu-mir-7647	1	1	0	0	0	1	0.07	0.07	0	0	0	0.07	0.48596535	-
miRBase-miRNA_Match_Genome	mmu-mir-8100	1	1	0	0	0	1	0.07	0.07	0	0	0	0.07	0.48596535	-
miRBase-miRNA_Match_Genome	mmu-mir-375	1342	709	1479	1490	958	2214	91.57	49.9	102.7	101.04	63.62	144.99	0.486190714	-
miRBase-miRNA_Match_Genome	mmu-mir-8093	0	1	1	0	1	0	0	0.07	0.07	0	0.07	0	0.488866321	-
miRBase-miRNA_Match_Genome	mmu-mir-1961	1	0	1	0	0	1	0.07	0	0.07	0	0	0.07	0.489765142	-
miRBase-miRNA_Match_Genome	mmu-mir-1970	1	0	1	0	0	1	0.07	0	0.07	0	0	0.07	0.489765142	-
miRBase-miRNA_Match_Genome	mmu-mir-344d-1	0.33	0	0.33	0	0	0.33	0.02	0	0.02	0	0	0.02	0.489765142	-
miRBase-miRNA_Match_Genome	mmu-mir-344d-2	0.33	0	0.33	0	0	0.33	0.02	0	0.02	0	0	0.02	0.489765142	-
miRBase-miRNA_Match_Genome	mmu-mir-344d-3	0.33	0	0.33	0	0	0.33	0.02	0	0.02	0	0	0.02	0.489765142	-
miRBase-miRNA_Match_Genome	mmu-mir-497b	1	0	1	0	0	1	0.07	0	0.07	0	0	0.07	0.489765142	-
miRBase-miRNA_Match_Genome	mmu-mir-697	1	1	0	0	1	0	0.07	0.07	0	0	0.07	0	0.493795825	-
miRBase-miRNA_Match_Genome	mmu-mir-365-2	29	57	32.5	31.5	31.5	39	1.98	4.01	2.26	2.14	2.09	2.55	0.4961865	-
miRBase-miRNA_Match_Genome	mmu-mir-138-2	2.5	2	5	1.5	3	3	0.17	0.14	0.35	0.1	0.2	0.2	0.496832985	-
miRBase-miRNA_Match_Genome	mmu-mir-6900	1	0	1	0	1	0	0.07	0	0.07	0	0.07	0	0.497655883	-
miRBase-miRNA_Match_Genome	mmu-mir-702	1	0	1	0	1	0	0.07	0	0.07	0	0.07	0	0.497655883	-
miRBase-miRNA_Match_Genome	mmu-mir-3572	0	1	1	1	0	0	0	0.07	0.07	0.07	0	0	0.500732155	-
miRBase-miRNA_Match_Genome	mmu-mir-6907	0	1	1	1	0	0	0	0.07	0.07	0.07	0	0	0.500732155	-
miRBase-miRNA_Match_Genome	mmu-mir-1927	3	12	5	2	6	6	0.2	0.84	0.35	0.14	0.4	0.39	0.50223831	-
miRBase-miRNA_Match_Genome	mmu-mir-1668	1	1	0	1	0	0	0.07	0.07	0	0.07	0	0	0.505770356	-
miRBase-miRNA_Match_Genome	mmu-mir-7033	7	7	16	4	7	12	0.48	0.49	1.11	0.27	0.46	0.79	0.508343148	-
miRBase-miRNA_Match_Genome	mmu-mir-1249	5	23	6	5	9	8	0.34	1.62	0.42	0.34	0.6	0.52	0.508426982	-
miRBase-miRNA_Match_Genome	mmu-mir-9-3	134	119.33	149.33	151	117.33	212.33	9.14	8.4	10.37	10.24	7.79	13.91	0.512126822	-
miRBase-miRNA_Match_Genome	mmu-mir-7210	177	82	259	128	103	184	12.08	5.77	17.98	8.68	6.84	12.05	0.513040058	-
miRBase-miRNA_Match_Genome	mmu-mir-666	3	8	1	0	2	5	0.2	0.56	0.07	0	0.13	0.33	0.513135752	-
miRBase-miRNA_Match_Genome	mmu-mir-30e	2264.5	2385	2492	1973.5	1835	2929	154.52	167.87	173.03	133.82	121.86	191.82	0.51334509	-
miRBase-miRNA_Match_Genome	mmu-mir-122	1	4	3	2	3	1	0.07	0.28	0.21	0.14	0.2	0.07	0.514072995	-
miRBase-miRNA_Match_Genome	mmu-mir-669f	24.52	38.21	60.51	50.48	40.15	66.56	1.67	2.69	4.2	3.42	2.67	4.36	0.516075968	-
miRBase-miRNA_Match_Genome	mmu-mir-1945	3	1	4	5	4	2	0.2	0.07	0.28	0.34	0.27	0.13	0.517752925	-
miRBase-miRNA_Match_Genome	mmu-mir-466n	3.5	2.5	0.5	5	2.5	2	0.24	0.18	0.03	0.34	0.17	0.13	0.519681655	-
miRBase-miRNA_Match_Genome	mmu-mir-3471-1	18.5	11.5	21.5	11	11	22	1.26	0.81	1.49	0.75	0.73	1.44	0.522702656	-
miRBase-miRNA_Match_Genome	mmu-mir-143	124595	178722	151537	112449	117060	186355	8501.63	12579.5	10522.07	7625.17	7773.68	12204.25	0.523265562	-
miRBase-miRNA_Match_Genome	mmu-mir-3473a	28.78	11.8	16.52	7.77	12.85	24.37	1.96	0.83	1.15	0.53	0.85	1.6	0.525056063	-
miRBase-miRNA_Match_Genome	mmu-mir-1895	0	0	2	0	1	4	0	0	0.14	0	0.07	0.26	0.526840407	-
miRBase-miRNA_Match_Genome	mmu-mir-467h	2.75	0.5	2	0.5	0	2.75	0.19	0.04	0.14	0.03	0	0.18	0.52744337	-
miRBase-miRNA_Match_Genome	mmu-mir-6912	1	0	0	1	1	0	0.07	0	0	0.07	0.07	0	0.528485366	-
miRBase-miRNA_Match_Genome	mmu-mir-1298	1	0	0	1	0	1	0.07	0	0	0.07	0	0.07	0.532689631	-
miRBase-miRNA_Match_Genome	mmu-mir-7675	1	0	0	1	0	1	0.07	0	0	0.07	0	0.07	0.532689631	-
miRBase-miRNA_Match_Genome	mmu-mir-449a	443	273	567	486	395	714	30.23	19.22	39.37	32.96	26.23	46.76	0.533611051	-
miRBase-miRNA_Match_Genome	mmu-mir-6361	2	0	0	0	0	7	0.14	0	0	0	0	0.46	0.537760649	-
miRBase-miRNA_Match_Genome	mmu-mir-1946a	1	7	4	4.5	4	9	0.07	0.49	0.28	0.31	0.27	0.59	0.538269648	-
miRBase-miRNA_Match_Genome	mmu-mir-5119	2	2	0	0	3	4	0.14	0.14	0	0	0.2	0.26	0.53950516	-
miRBase-miRNA_Match_Genome	mmu-mir-467g	2	1.5	0.5	1.5	0	1.33	0.14	0.11	0.03	0.1	0	0.09	0.539620713	-
miRBase-miRNA_Match_Genome	mmu-mir-488	0	1	1	3	0	1	0	0.07	0.07	0.2	0	0.07	0.540128214	-
miRBase-miRNA_Match_Genome	mmu-mir-449c	2	3	0	2	0	1	0.14	0.21	0	0.14	0	0.07	0.541047143	-
miRBase-miRNA_Match_Genome	mmu-mir-496a	3	8	1	2	2	4	0.2	0.56	0.07	0.14	0.13	0.26	0.541205091	-
miRBase-miRNA_Match_Genome	mmu-mir-1930	2	1	6	1	3	2	0.14	0.07	0.42	0.07	0.2	0.13	0.541386922	-
miRBase-miRNA_Match_Genome	mmu-mir-677	77	183	112	83	135	98	5.25	12.88	7.78	5.63	8.97	6.42	0.542830898	-
miRBase-miRNA_Match_Genome	mmu-mir-3077	0	0	1	1	0	1	0	0	0.07	0.07	0	0.07	0.543357946	-
miRBase-miRNA_Match_Genome	mmu-mir-7042	0	0	1	1	0	1	0	0	0.07	0.07	0	0.07	0.543357946	-
miRBase-miRNA_Match_Genome	mmu-mir-3963	13	6	6	5	9	25	0.89	0.42	0.42	0.34	0.6	1.64	0.543496069	-
miRBase-miRNA_Match_Genome	mmu-mir-331	10	44	18	17	9	26	0.68	3.1	1.25	1.15	0.6	1.7	0.545191124	-
miRBase-miRNA_Match_Genome	mmu-mir-466g	2	3	2	1	2	10	0.14	0.21	0.14	0.07	0.13	0.65	0.547455579	-
miRBase-miRNA_Match_Genome	mmu-mir-20a	721	596	980	779	798	1129	49.2	41.95	68.05	52.82	52.99	73.94	0.548472316	-
miRBase-miRNA_Match_Genome	mmu-mir-3084-1	8.5	14	5	5	12	4.5	0.58	0.99	0.35	0.34	0.8	0.29	0.549443286	-
miRBase-miRNA_Match_Genome	mmu-mir-3084-2	8.5	14	5	5	12	4.5	0.58	0.99	0.35	0.34	0.8	0.29	0.549443286	-
miRBase-miRNA_Match_Genome	mmu-mir-8118	0	3	0	1	0	0	0	0.21	0	0.07	0	0	0.55326514	-
miRBase-miRNA_Match_Genome	mmu-mir-7648	5	1	0	0	2	1	0.34	0.07	0	0	0.13	0.07	0.556214286	-
miRBase-miRNA_Match_Genome	mmu-mir-504	2	1	2	2	1	4	0.14	0.07	0.14	0.14	0.07	0.26	0.55634648	-
miRBase-miRNA_Match_Genome	mmu-mir-7670	0	2	5	0	3	1	0	0.14	0.35	0	0.2	0.07	0.558131732	-
miRBase-miRNA_Match_Genome	mmu-mir-6970	0	1	0	0	1	1	0	0.07	0	0	0.07	0.07	0.558342892	-
miRBase-miRNA_Match_Genome	mmu-mir-449b	6	0	1	3	3	5	0.41	0	0.07	0.2	0.2	0.33	0.563901351	-
miRBase-miRNA_Match_Genome	mmu-mir-9-1	134	117.33	149.33	146	116.33	206.83	9.14	8.26	10.37	9.9	7.73	13.55	0.564082446	-
miRBase-miRNA_Match_Genome	mmu-mir-9-2	134	117.33	149.33	146	116.33	206.83	9.14	8.26	10.37	9.9	7.73	13.55	0.564082446	-
miRBase-miRNA_Match_Genome	mmu-mir-32	132	93	133	150	96	177	9.01	6.55	9.23	10.17	6.38	11.59	0.564243296	-
miRBase-miRNA_Match_Genome	mmu-mir-29a	1528	2456	1650	1340	1382	2339	104.26	172.87	114.57	90.87	91.78	153.18	0.564451058	-
miRBase-miRNA_Match_Genome	mmu-mir-30c-2	2760.5	3597.83	3321.33	2889.83	2401.17	3892.33	188.36	253.24	230.62	195.96	159.46	254.91	0.573327346	-
miRBase-miRNA_Match_Genome	mmu-mir-135a-1	33	103	38	39	36	61.5	2.25	7.25	2.64	2.64	2.39	4.03	0.575371621	-
miRBase-miRNA_Match_Genome	mmu-mir-598	36	24	24	22	30	54	2.46	1.69	1.67	1.49	1.99	3.54	0.578973565	-
miRBase-miRNA_Match_Genome	mmu-mir-500	2	10	2	5	3	15	0.14	0.7	0.14	0.34	0.2	0.98	0.587294309	-
miRBase-miRNA_Match_Genome	mmu-mir-7007	1	1	1	0	0	2	0.07	0.07	0.07	0	0	0.13	0.58787573	-
miRBase-miRNA_Match_Genome	mmu-mir-135a-2	36	110	39	39	38	69.5	2.46	7.74	2.71	2.64	2.52	4.55	0.595113494	-
miRBase-miRNA_Match_Genome	mmu-mir-1960	0	2	1	0	1	1	0	0.14	0.07	0	0.07	0.07	0.602279383	-
miRBase-miRNA_Match_Genome	mmu-mir-8098	0	2	4	0	2	2	0	0.14	0.28	0	0.13	0.13	0.602882842	-
miRBase-miRNA_Match_Genome	mmu-mir-7015	3	0	3	0	1	3	0.2	0	0.21	0	0.07	0.2	0.607136607	-
miRBase-miRNA_Match_Genome	mmu-mir-191	7867	7053	9764	8622	7525	12264	536.8	496.43	677.97	584.66	499.72	803.16	0.608168831	-
miRBase-miRNA_Match_Genome	mmu-mir-491	0	1	2	1	0	1	0	0.07	0.14	0.07	0	0.07	0.610118361	-
miRBase-miRNA_Match_Genome	mmu-mir-8097	0	4	1	0	1	2	0	0.28	0.07	0	0.07	0.13	0.610302219	-
miRBase-miRNA_Match_Genome	mmu-mir-1902	2	8	8	2	3	9	0.14	0.56	0.56	0.14	0.2	0.59	0.610721909	-
miRBase-miRNA_Match_Genome	mmu-mir-34c	34710	18818	38186	33181	27834	48490	2368.41	1324.52	2651.47	2250.01	1848.39	3175.57	0.611493525	-
miRBase-miRNA_Match_Genome	mmu-mir-30c-1	2631.5	3468.83	3220.33	2808.83	2345.17	3774.33	179.56	244.16	223.61	190.47	155.74	247.18	0.612335128	-
miRBase-miRNA_Match_Genome	mmu-mir-211	0.5	3	0	0	1	1	0.03	0.21	0	0	0.07	0.07	0.613206548	-
miRBase-miRNA_Match_Genome	mmu-mir-5107	2	0	1	0	1	1	0.14	0	0.07	0	0.07	0.07	0.613593661	-
miRBase-miRNA_Match_Genome	mmu-mir-1224	0	2	1	1	1	0	0	0.14	0.07	0.07	0.07	0	0.614078803	-
miRBase-miRNA_Match_Genome	mmu-mir-5615-2	0	0.5	1	0.5	0.5	0	0	0.04	0.07	0.03	0.03	0	0.6148264	-
miRBase-miRNA_Match_Genome	mmu-mir-7060	1	2	0	1	0	1	0.07	0.14	0	0.07	0	0.07	0.614867871	-
miRBase-miRNA_Match_Genome	mmu-mir-92a-2	241.5	129	252	202.5	164.5	429.5	16.48	9.08	17.5	13.73	10.92	28.13	0.614887736	-
miRBase-miRNA_Match_Genome	mmu-mir-704	2	1	0	1	0	1	0.14	0.07	0	0.07	0	0.07	0.616612116	-
miRBase-miRNA_Match_Genome	mmu-mir-412	2	3	1	0	0	4	0.14	0.21	0.07	0	0	0.26	0.620300783	-
miRBase-miRNA_Match_Genome	mmu-mir-194-1	101	88.5	127	112.5	87	176	6.89	6.23	8.82	7.63	5.78	11.53	0.620793712	-
miRBase-miRNA_Match_Genome	mmu-mir-1839	511	745	683	537	444	830	34.87	52.44	47.42	36.41	29.48	54.36	0.622841582	-
miRBase-miRNA_Match_Genome	mmu-mir-342	142	178	161	169	145	233	9.69	12.53	11.18	11.46	9.63	15.26	0.623033944	-
miRBase-miRNA_Match_Genome	mmu-mir-369	24	37	40	25	18	47	1.64	2.6	2.78	1.7	1.2	3.08	0.62647252	-
miRBase-miRNA_Match_Genome	mmu-mir-3473d	11	9	5	4	9	22	0.75	0.63	0.35	0.27	0.6	1.44	0.628403945	-
miRBase-miRNA_Match_Genome	mmu-mir-467a-10	39.78	23.62	59.49	45.06	33.08	75.47	2.71	1.66	4.13	3.06	2.2	4.94	0.630416178	-
miRBase-miRNA_Match_Genome	mmu-mir-467a-2	39.78	23.62	59.49	45.06	33.08	75.47	2.71	1.66	4.13	3.06	2.2	4.94	0.630416178	-
miRBase-miRNA_Match_Genome	mmu-mir-467a-3	39.78	23.62	59.49	45.06	33.08	75.47	2.71	1.66	4.13	3.06	2.2	4.94	0.630416178	-
miRBase-miRNA_Match_Genome	mmu-mir-467a-4	39.78	23.62	59.49	45.06	33.08	75.47	2.71	1.66	4.13	3.06	2.2	4.94	0.630416178	-
miRBase-miRNA_Match_Genome	mmu-mir-467a-5	39.78	23.62	59.49	45.06	33.08	75.47	2.71	1.66	4.13	3.06	2.2	4.94	0.630416178	-
miRBase-miRNA_Match_Genome	mmu-mir-467a-6	39.78	23.62	59.49	45.06	33.08	75.47	2.71	1.66	4.13	3.06	2.2	4.94	0.630416178	-
miRBase-miRNA_Match_Genome	mmu-mir-467a-7	39.78	23.62	59.49	45.06	33.08	75.47	2.71	1.66	4.13	3.06	2.2	4.94	0.630416178	-
miRBase-miRNA_Match_Genome	mmu-mir-467a-8	39.78	23.62	59.49	45.06	33.08	75.47	2.71	1.66	4.13	3.06	2.2	4.94	0.630416178	-
miRBase-miRNA_Match_Genome	mmu-mir-467a-9	39.78	23.62	59.49	45.06	33.08	75.47	2.71	1.66	4.13	3.06	2.2	4.94	0.630416178	-
miRBase-miRNA_Match_Genome	mmu-mir-467a-1	39.78	23.62	59.49	45.06	33.08	75.37	2.71	1.66	4.13	3.06	2.2	4.94	0.631226113	-
miRBase-miRNA_Match_Genome	mmu-mir-6994	1	1	1	1	0	4	0.07	0.07	0.07	0.07	0	0.26	0.632540974	-
miRBase-miRNA_Match_Genome	mmu-mir-8114	9	15	29	12	9	23	0.61	1.06	2.01	0.81	0.6	1.51	0.633695717	-
miRBase-miRNA_Match_Genome	mmu-mir-33	2	4	1	4	2	3	0.14	0.28	0.07	0.27	0.13	0.2	0.638581365	-
miRBase-miRNA_Match_Genome	mmu-mir-193a	10	12	6	10	7	9	0.68	0.84	0.42	0.68	0.46	0.59	0.639692033	-
miRBase-miRNA_Match_Genome	mmu-mir-3089	2	5	2	1	1	5	0.14	0.35	0.14	0.07	0.07	0.33	0.649048327	-
miRBase-miRNA_Match_Genome	mmu-mir-3074-2	2	1.5	8	5	3.5	7	0.14	0.11	0.56	0.34	0.23	0.46	0.651846464	-
miRBase-miRNA_Match_Genome	mmu-mir-7685	0	2	0	0	1	0	0	0.14	0	0	0.07	0	0.657752323	-
miRBase-miRNA_Match_Genome	mmu-mir-3067	1	4	0	0	0	3	0.07	0.28	0	0	0	0.2	0.658269464	-
miRBase-miRNA_Match_Genome	mmu-mir-106b	636	410	710	587	462	1071	43.4	28.86	49.3	39.8	30.68	70.14	0.659610678	-
miRBase-miRNA_Match_Genome	mmu-mir-7233	15	10	26	11	7	25	1.02	0.7	1.81	0.75	0.46	1.64	0.660262412	-
miRBase-miRNA_Match_Genome	mmu-mir-1898	0	0	2	0	1	0	0	0	0.14	0	0.07	0	0.662342832	-
miRBase-miRNA_Match_Genome	mmu-mir-7234	63	46	103	64	48	81	4.3	3.24	7.15	4.34	3.19	5.3	0.663462545	-
miRBase-miRNA_Match_Genome	mmu-mir-3970	2	0	0	0	0	1	0.14	0	0	0	0	0.07	0.663545804	-
miRBase-miRNA_Match_Genome	mmu-mir-8104	2	3	3	2	4	1	0.14	0.21	0.21	0.14	0.27	0.07	0.664106889	-
miRBase-miRNA_Match_Genome	mmu-mir-1903	0	2	0	1	0	0	0	0.14	0	0.07	0	0	0.664837845	-
miRBase-miRNA_Match_Genome	mmu-mir-7238	2	0	0	0	1	0	0.14	0	0	0	0.07	0	0.668335663	-
miRBase-miRNA_Match_Genome	mmu-mir-686	5	1	0	1	2	1	0.34	0.07	0	0.07	0.13	0.07	0.672034508	-
miRBase-miRNA_Match_Genome	mmu-mir-7222	97	64	133	115	57	98	6.62	4.5	9.23	7.8	3.79	6.42	0.685781287	-
miRBase-miRNA_Match_Genome	mmu-mir-1893	2	3	2	1	1	4	0.14	0.21	0.14	0.07	0.07	0.26	0.686871608	-
miRBase-miRNA_Match_Genome	mmu-mir-669m-2	4.7	7.83	7.11	8.01	4	11.67	0.32	0.55	0.49	0.54	0.27	0.76	0.687776417	-
miRBase-miRNA_Match_Genome	mmu-mir-301a	25	10	22	16	20	17	1.71	0.7	1.53	1.08	1.33	1.11	0.688908941	-
miRBase-miRNA_Match_Genome	mmu-mir-7223	13	7	18	10	7	17	0.89	0.49	1.25	0.68	0.46	1.11	0.690141385	-
miRBase-miRNA_Match_Genome	mmu-mir-204	76.5	101	50	69	49	94	5.22	7.11	3.47	4.68	3.25	6.16	0.692884736	-
miRBase-miRNA_Match_Genome	mmu-mir-5133	2	4	1	0	0	5	0.14	0.28	0.07	0	0	0.33	0.693458626	-
miRBase-miRNA_Match_Genome	mmu-mir-3105	0	0	1	0	0	2	0	0	0.07	0	0	0.13	0.699339337	-
miRBase-miRNA_Match_Genome	mmu-mir-298	19	8	9	14	8	22	1.3	0.56	0.62	0.95	0.53	1.44	0.70064843	-
miRBase-miRNA_Match_Genome	mmu-mir-467f	0.33	2	1.5	0	1	2.08	0.02	0.14	0.1	0	0.07	0.14	0.702377089	-
miRBase-miRNA_Match_Genome	mmu-mir-202	154	120	102	104	97	254	10.51	8.45	7.08	7.05	6.44	16.63	0.712601599	-
miRBase-miRNA_Match_Genome	mmu-mir-497a	24	29	30	21	27	34	1.64	2.04	2.08	1.42	1.79	2.23	0.716398077	-
miRBase-miRNA_Match_Genome	mmu-mir-301b	3	1	2	3	5	0	0.2	0.07	0.14	0.2	0.33	0	0.717163006	-
miRBase-miRNA_Match_Genome	mmu-mir-546	5	2	4	2	5	3	0.34	0.14	0.28	0.14	0.33	0.2	0.720254223	-
miRBase-miRNA_Match_Genome	mmu-mir-7221	11	3	14	13	5	6	0.75	0.21	0.97	0.88	0.33	0.39	0.721439122	-
miRBase-miRNA_Match_Genome	mmu-mir-374b	240	456.5	304	270.5	334.5	573	16.38	32.13	21.11	18.34	22.21	37.53	0.725458993	-
miRBase-miRNA_Match_Genome	mmu-mir-505	2	6	5	7	3	1	0.14	0.42	0.35	0.47	0.2	0.07	0.726136407	-
miRBase-miRNA_Match_Genome	mmu-mir-1195	25	22.5	28	8	17.5	42.5	1.71	1.58	1.94	0.54	1.16	2.78	0.731829195	-
miRBase-miRNA_Match_Genome	mmu-mir-466c-1	24.07	16.09	30.64	26.57	17.17	37.8	1.64	1.13	2.13	1.8	1.14	2.48	0.739057012	-
miRBase-miRNA_Match_Genome	mmu-mir-466c-2	24.07	16.09	30.64	26.57	17.17	37.8	1.64	1.13	2.13	1.8	1.14	2.48	0.739057012	-
miRBase-miRNA_Match_Genome	mmu-mir-466c-3	24.07	16.09	30.64	26.57	17.17	37.8	1.64	1.13	2.13	1.8	1.14	2.48	0.739057012	-
miRBase-miRNA_Match_Genome	mmu-mir-6946	2	0	0	1	0	2	0.14	0	0	0.07	0	0.13	0.743183691	-
miRBase-miRNA_Match_Genome	mmu-mir-5121	89	198	71	79	95	152	6.07	13.94	4.93	5.36	6.31	9.95	0.743809628	-
miRBase-miRNA_Match_Genome	mmu-mir-292a	20	10	24	25	8	16	1.36	0.7	1.67	1.7	0.53	1.05	0.745061211	-
miRBase-miRNA_Match_Genome	mmu-mir-466k	11.13	24.57	16.71	5.38	9.24	31.32	0.76	1.73	1.16	0.36	0.61	2.05	0.746488778	-
miRBase-miRNA_Match_Genome	mmu-mir-5125	0	3	2	0	3	1	0	0.21	0.14	0	0.2	0.07	0.755570112	-
miRBase-miRNA_Match_Genome	mmu-mir-709	0	5	2	3	4	2	0	0.35	0.14	0.2	0.27	0.13	0.756157738	-
miRBase-miRNA_Match_Genome	mmu-mir-5122	6	3	3	2	3	6	0.41	0.21	0.21	0.14	0.2	0.39	0.757865932	-
miRBase-miRNA_Match_Genome	mmu-mir-6398	2	0	2	0	0	3	0.14	0	0.14	0	0	0.2	0.75883217	-
miRBase-miRNA_Match_Genome	mmu-mir-669m-1	4.7	7.83	7.11	8.01	4	10.67	0.32	0.55	0.49	0.54	0.27	0.7	0.7593767	-
miRBase-miRNA_Match_Genome	mmu-mir-468	183	110	355	204	99	282	12.49	7.74	24.65	13.83	6.57	18.47	0.759693464	-
miRBase-miRNA_Match_Genome	mmu-mir-3082	2	0	1	0	2	2	0.14	0	0.07	0	0.13	0.13	0.760165405	-
miRBase-miRNA_Match_Genome	mmu-mir-7218	7	5	11	5	1	14	0.48	0.35	0.76	0.34	0.07	0.92	0.762091659	-
miRBase-miRNA_Match_Genome	mmu-mir-296	87	50	82	69	61	118	5.94	3.52	5.69	4.68	4.05	7.73	0.766381234	-
miRBase-miRNA_Match_Genome	mmu-mir-871	2596	1218	3119	2304	1441	2801	177.14	85.73	216.57	156.23	95.69	183.44	0.768458726	-
miRBase-miRNA_Match_Genome	mmu-mir-877	5	3	5	10	1	5	0.34	0.21	0.35	0.68	0.07	0.33	0.768749852	-
miRBase-miRNA_Match_Genome	mmu-mir-6952	0	0	3	0	0	2	0	0	0.21	0	0	0.13	0.769030177	-
miRBase-miRNA_Match_Genome	mmu-mir-153	0	3	2	3	0	1	0	0.21	0.14	0.2	0	0.07	0.769505297	-
miRBase-miRNA_Match_Genome	mmu-mir-21c	4.5	1.5	2	2.5	2	5	0.31	0.11	0.14	0.17	0.13	0.33	0.777518227	-
miRBase-miRNA_Match_Genome	mmu-mir-5114	5	6	10	14	8	3	0.34	0.42	0.69	0.95	0.53	0.2	0.778220382	-
miRBase-miRNA_Match_Genome	mmu-mir-363	3	9	5	6	4	6	0.2	0.63	0.35	0.41	0.27	0.39	0.780062238	-
miRBase-miRNA_Match_Genome	mmu-mir-3473c	3	2.67	3.67	3	1.67	6.33	0.2	0.19	0.25	0.2	0.11	0.41	0.782852951	-
miRBase-miRNA_Match_Genome	mmu-mir-466f-4	0.58	0	0.33	0.08	0	1.25	0.04	0	0.02	0.01	0	0.08	0.788449703	-
miRBase-miRNA_Match_Genome	mmu-mir-133b	2	9	3.67	4	5.33	8.33	0.14	0.63	0.25	0.27	0.35	0.55	0.789534143	-
miRBase-miRNA_Match_Genome	mmu-mir-138-1	3.5	4	5	3.5	5	4	0.24	0.28	0.35	0.24	0.33	0.26	0.790028179	-
miRBase-miRNA_Match_Genome	mmu-mir-5615-1	0	0.5	1	1.5	0.5	0	0	0.04	0.07	0.1	0.03	0	0.793228111	-
miRBase-miRNA_Match_Genome	mmu-mir-7232	7	7	11	6	7	16	0.48	0.49	0.76	0.41	0.46	1.05	0.796992984	-
miRBase-miRNA_Match_Genome	mmu-mir-128-2	616	283.5	749	472	372	728.5	42.03	19.95	52.01	32.01	24.7	47.71	0.797697214	-
miRBase-miRNA_Match_Genome	mmu-mir-5100	9	3	2	2	3	13	0.61	0.21	0.14	0.14	0.2	0.85	0.799227313	-
miRBase-miRNA_Match_Genome	mmu-mir-466f-1	11.45	9.75	18.78	9.51	6.75	21.33	0.78	0.69	1.3	0.64	0.45	1.4	0.800225295	-
miRBase-miRNA_Match_Genome	mmu-mir-6413	6.37	2.47	2.6	0.93	1.77	7.37	0.43	0.17	0.18	0.06	0.12	0.48	0.802917658	-
miRBase-miRNA_Match_Genome	mmu-mir-466i	19.38	31.82	31.96	11.28	17.88	48.67	1.32	2.24	2.22	0.76	1.19	3.19	0.80385681	-
miRBase-miRNA_Match_Genome	mmu-mir-8112	2	7	3	2	1	13	0.14	0.49	0.21	0.14	0.07	0.85	0.805417206	-
miRBase-miRNA_Match_Genome	mmu-mir-669a-3	13.49	16.84	12.54	9.34	14.07	25.29	0.92	1.19	0.87	0.63	0.93	1.66	0.808636917	-
miRBase-miRNA_Match_Genome	mmu-mir-6920	2	0	0	0	0	3	0.14	0	0	0	0	0.2	0.814310522	-
miRBase-miRNA_Match_Genome	mmu-mir-1969	0	0	5	1	1	2	0	0	0.35	0.07	0.07	0.13	0.827750154	-
miRBase-miRNA_Match_Genome	mmu-mir-7068	0	2	5	4	1	1	0	0.14	0.35	0.27	0.07	0.07	0.82791034	-
miRBase-miRNA_Match_Genome	mmu-mir-5132	0	2	0	0	0	3	0	0.14	0	0	0	0.2	0.829055909	-
miRBase-miRNA_Match_Genome	mmu-mir-3102	0	3	2	2	3	1	0	0.21	0.14	0.14	0.2	0.07	0.829616974	-
miRBase-miRNA_Match_Genome	mmu-mir-7217	25	12	22	15	12	30	1.71	0.84	1.53	1.02	0.8	1.96	0.833233544	-
miRBase-miRNA_Match_Genome	mmu-mir-130a	28	43	35	25	34	59	1.91	3.03	2.43	1.7	2.26	3.86	0.846405406	-
miRBase-miRNA_Match_Genome	mmu-mir-128-1	1287	664.5	1735	1198	899	1519.5	87.82	46.77	120.47	81.24	59.7	99.51	0.850478276	-
miRBase-miRNA_Match_Genome	mmu-mir-6240	42	9	31	23	22	34	2.87	0.63	2.15	1.56	1.46	2.23	0.856779456	-
miRBase-miRNA_Match_Genome	mmu-mir-7230	30	14	34	32	21	32	2.05	0.99	2.36	2.17	1.39	2.1	0.86308209	-
miRBase-miRNA_Match_Genome	mmu-mir-3074-1	3	1.5	9	5	3.5	7	0.2	0.11	0.62	0.34	0.23	0.46	0.863351277	-
miRBase-miRNA_Match_Genome	mmu-mir-466f-3	5.45	7.75	14.78	10.01	3.75	18.33	0.37	0.55	1.03	0.68	0.25	1.2	0.864234595	-
miRBase-miRNA_Match_Genome	mmu-mir-467c	53.73	40.08	66.81	53.65	32.08	91.96	3.67	2.82	4.64	3.64	2.13	6.02	0.867842849	-
miRBase-miRNA_Match_Genome	mmu-mir-3473e	300.42	258.67	223.25	178.83	178.42	521.17	20.5	18.21	15.5	12.13	11.85	34.13	0.871211214	-
miRBase-miRNA_Match_Genome	mmu-mir-1191a	3	1	7	0	7	6	0.2	0.07	0.49	0	0.46	0.39	0.873180879	-
miRBase-miRNA_Match_Genome	mmu-mir-467b	28.36	11.55	39.55	24.98	20.45	42.36	1.94	0.81	2.75	1.69	1.36	2.77	0.882894315	-
miRBase-miRNA_Match_Genome	mmu-mir-101b	857	928.5	1095	808	781.5	1335.5	58.48	65.35	76.03	54.79	51.9	87.46	0.886239822	-
miRBase-miRNA_Match_Genome	mmu-mir-466m	2.37	0.4	3.48	2.38	0	3.5	0.16	0.03	0.24	0.16	0	0.23	0.88957795	-
miRBase-miRNA_Match_Genome	mmu-mir-8111	65	40	75	31.5	30.5	114	4.44	2.82	5.21	2.14	2.03	7.47	0.892733333	-
miRBase-miRNA_Match_Genome	mmu-mir-668	2	2	1	2	1	2	0.14	0.14	0.07	0.14	0.07	0.13	0.89408357	-
miRBase-miRNA_Match_Genome	mmu-mir-466h	4.5	6.5	6.5	4.5	5	9.5	0.31	0.46	0.45	0.31	0.33	0.62	0.90402339	-
miRBase-miRNA_Match_Genome	mmu-mir-672	46	76	41	53	33	78	3.14	5.35	2.85	3.59	2.19	5.11	0.904756186	-
miRBase-miRNA_Match_Genome	mmu-mir-3473b	522.62	543.8	318.18	324.1	369.02	822.7	35.66	38.28	22.09	21.98	24.51	53.88	0.905330534	-
miRBase-miRNA_Match_Genome	mmu-mir-15b	527	716	665	519	523	1018	35.96	50.4	46.17	35.19	34.73	66.67	0.911215584	-
miRBase-miRNA_Match_Genome	mmu-mir-1906-1	1	1	1.5	0	1	3	0.07	0.07	0.1	0	0.07	0.2	0.914848888	-
miRBase-miRNA_Match_Genome	mmu-mir-1906-2	1	1	1.5	0	1	3	0.07	0.07	0.1	0	0.07	0.2	0.914848888	-
miRBase-miRNA_Match_Genome	mmu-mir-490	3	6	2	4	5	2	0.2	0.42	0.14	0.27	0.33	0.13	0.924343837	-
miRBase-miRNA_Match_Genome	mmu-mir-3472	10	10	16	9	4	23	0.68	0.7	1.11	0.61	0.27	1.51	0.927387747	-
miRBase-miRNA_Match_Genome	mmu-mir-1194	313	194	325	216	167	459	21.36	13.65	22.57	14.65	11.09	30.06	0.931112276	-
miRBase-miRNA_Match_Genome	mmu-mir-215	7	4	5	1	4	11	0.48	0.28	0.35	0.07	0.27	0.72	0.934950712	-
miRBase-miRNA_Match_Genome	mmu-mir-1192	4	3	3	3	6	1	0.27	0.21	0.21	0.2	0.4	0.07	0.936783103	-
miRBase-miRNA_Match_Genome	mmu-mir-1956	0	1	2	1	1	1	0	0.07	0.14	0.07	0.07	0.07	0.940531541	-
miRBase-miRNA_Match_Genome	mmu-mir-6538	5	2	3	5	1	4	0.34	0.14	0.21	0.34	0.07	0.26	0.943123164	-
miRBase-miRNA_Match_Genome	mmu-mir-1948	1	2	0	0	1	2	0.07	0.14	0	0	0.07	0.13	0.947723706	-
miRBase-miRNA_Match_Genome	mmu-mir-3057	3	2	1	2	0	4	0.2	0.14	0.07	0.14	0	0.26	0.949148476	-
miRBase-miRNA_Match_Genome	mmu-mir-1934	98	160	50	67	65	203	6.69	11.26	3.47	4.54	4.32	13.29	0.950750562	-
miRBase-miRNA_Match_Genome	mmu-mir-6516	6	14	10	8	11	13	0.41	0.99	0.69	0.54	0.73	0.85	0.953529477	-
miRBase-miRNA_Match_Genome	mmu-mir-20b	1	2	0	0	0	3	0.07	0.14	0	0	0	0.2	0.959357138	-
miRBase-miRNA_Match_Genome	mmu-mir-5124a	1	1	0	0	0	2	0.07	0.07	0	0	0	0.13	0.961349573	-
miRBase-miRNA_Match_Genome	mmu-mir-7683	0	1	0	0	0	1	0	0.07	0	0	0	0.07	0.961821825	-
miRBase-miRNA_Match_Genome	mmu-mir-1933	3	1	3	4	3	0	0.2	0.07	0.21	0.27	0.2	0	0.96523444	-
miRBase-miRNA_Match_Genome	mmu-mir-132	40	36	60	38	35	71	2.73	2.53	4.17	2.58	2.32	4.65	0.96624269	-
miRBase-miRNA_Match_Genome	mmu-mir-3070-1	0	0	0.5	0	0	0.5	0	0	0.03	0	0	0.03	0.969001153	-
miRBase-miRNA_Match_Genome	mmu-mir-3106	0	0	1	0	0	1	0	0	0.07	0	0	0.07	0.969001153	-
miRBase-miRNA_Match_Genome	mmu-mir-383	0	0	1	0	0	1	0	0	0.07	0	0	0.07	0.969001153	-
miRBase-miRNA_Match_Genome	mmu-mir-7001	0	0	1	0	0	1	0	0	0.07	0	0	0.07	0.969001153	-
miRBase-miRNA_Match_Genome	mmu-mir-7005	0	0	1	0	0	1	0	0	0.07	0	0	0.07	0.969001153	-
miRBase-miRNA_Match_Genome	mmu-mir-7036a	0	0	1	0	0	1	0	0	0.07	0	0	0.07	0.969001153	-
miRBase-miRNA_Match_Genome	mmu-mir-6925	0	1	0	0	1	0	0	0.07	0	0	0.07	0	0.969177917	-
miRBase-miRNA_Match_Genome	mmu-mir-7052	0	1	0	0	1	0	0	0.07	0	0	0.07	0	0.969177917	-
miRBase-miRNA_Match_Genome	mmu-mir-7063	0	1	0	0	1	0	0	0.07	0	0	0.07	0	0.969177917	-
miRBase-miRNA_Match_Genome	mmu-mir-7213	0	1	0	0	1	0	0	0.07	0	0	0.07	0	0.969177917	-
miRBase-miRNA_Match_Genome	mmu-mir-1966	1	1	0	0	2	0	0.07	0.07	0	0	0.13	0	0.970951662	-
miRBase-miRNA_Match_Genome	mmu-mir-378d	21	1	1	5	3	15	1.43	0.07	0.07	0.34	0.2	0.98	0.974670807	-
miRBase-miRNA_Match_Genome	mmu-mir-466l	1	7.5	3	3	0.5	9	0.07	0.53	0.21	0.2	0.03	0.59	0.974708691	-
miRBase-miRNA_Match_Genome	mmu-mir-6897	1	0	1	0	2	0	0.07	0	0.07	0	0.13	0	0.975667598	-
miRBase-miRNA_Match_Genome	mmu-mir-1231	0	0	1	0	1	0	0	0	0.07	0	0.07	0	0.976368169	-
miRBase-miRNA_Match_Genome	mmu-mir-694	0	0	2	0	2	0	0	0	0.14	0	0.13	0	0.976368169	-
miRBase-miRNA_Match_Genome	mmu-mir-7689	0	0	1	0	1	0	0	0	0.07	0	0.07	0	0.976368169	-
miRBase-miRNA_Match_Genome	mmu-mir-2139	1	0	0	0	0	1	0.07	0	0	0	0	0.07	0.978236897	-
miRBase-miRNA_Match_Genome	mmu-mir-3095	1	0	0	0	0	1	0.07	0	0	0	0	0.07	0.978236897	-
miRBase-miRNA_Match_Genome	mmu-mir-346	1	0	0	0	0	1	0.07	0	0	0	0	0.07	0.978236897	-
miRBase-miRNA_Match_Genome	mmu-mir-384	1	0	0	0	0	1	0.07	0	0	0	0	0.07	0.978236897	-
miRBase-miRNA_Match_Genome	mmu-mir-6388	1	0	0	0	0	1	0.07	0	0	0	0	0.07	0.978236897	-
miRBase-miRNA_Match_Genome	mmu-mir-6953	1	0	0	0	0	1	0.07	0	0	0	0	0.07	0.978236897	-
miRBase-miRNA_Match_Genome	mmu-mir-6988	1	0	0	0	0	1	0.07	0	0	0	0	0.07	0.978236897	-
miRBase-miRNA_Match_Genome	mmu-mir-7227	2	0	0	0	0	2	0.14	0	0	0	0	0.13	0.978236897	-
miRBase-miRNA_Match_Genome	mmu-mir-8101	1	0	0	0	0	1	0.07	0	0	0	0	0.07	0.978236897	-
miRBase-miRNA_Match_Genome	mmu-mir-1188	0	1	0	1	0	0	0	0.07	0	0.07	0	0	0.980236849	-
miRBase-miRNA_Match_Genome	mmu-mir-6951	0	1	0	1	0	0	0	0.07	0	0.07	0	0	0.980236849	-
miRBase-miRNA_Match_Genome	mmu-mir-466f-2	16.95	14.75	24.78	15.01	10.75	33.83	1.16	1.04	1.72	1.02	0.71	2.22	0.984221605	-
miRBase-miRNA_Match_Genome	mmu-mir-7649	1	1	0	2	0	0	0.07	0.07	0	0.14	0	0	0.985229943	-
miRBase-miRNA_Match_Genome	mmu-mir-208a	1	0	0	0	1	0	0.07	0	0	0	0.07	0	0.985614233	-
miRBase-miRNA_Match_Genome	mmu-mir-7240	1	0	0	0	1	0	0.07	0	0	0	0.07	0	0.985614233	-
miRBase-miRNA_Match_Genome	mmu-mir-8117	2	0	0	0	2	0	0.14	0	0	0	0.13	0	0.985614233	-
miRBase-miRNA_Match_Genome	mmu-mir-148b	1992	1543	2050	1777	1504	2524	135.92	108.61	142.34	120.5	99.88	165.29	0.986301235	-
miRBase-miRNA_Match_Genome	mmu-mir-6968	0	0	1	1	0	0	0	0	0.07	0.07	0	0	0.987438631	-
miRBase-miRNA_Match_Genome	mmu-mir-8105	2	0	0	2	0	0	0.14	0	0	0.14	0	0	0.996693901	-
miRBase-miRNA_Match_Genome	mmu-mir-466j	0.67	1.19	2.2	0.58	2.12	1.56	0.05	0.08	0.15	0.04	0.14	0.1	0.999751549	-
miRBase-miRNA_Match_Genome	mmu-mir-5128	17	10	15	7	8	29	1.16	0.7	1.04	0.47	0.53	1.9	0.999869458	-
miRBase-miRNA_Unmatch_Genome	-	54	94	61	49	44	37	3.68	6.62	4.24	3.32	2.92	2.42	0.104944296	-
miRBase-miRNA_Unmatch_Genome	mmu-mir-714	54	94	61	49	44	37	3.68	6.62	4.24	3.32	2.92	2.42	0.104944296	-
mitotRNAdb-mature-mt_tRNA_3_end_Match_Genome	mature-mt_tRNA-Gln-TTG_3_end	1	1	2	0	0	0	0.07	0.07	0.14	0	0	0	0.016295733	-
mitotRNAdb-mature-mt_tRNA_3_end_Match_Genome	mature-mt_tRNA-Thr-TGT_3_end	5	6	5	4	4	5	0.34	0.42	0.35	0.27	0.27	0.33	0.066114799	-
mitotRNAdb-mature-mt_tRNA_3_end_Match_Genome	mature-mt_tRNA-Ser-TGA_3_end	0	0	0	0	1	2	0	0	0	0	0.07	0.13	0.156821483	-
mitotRNAdb-mature-mt_tRNA_3_end_Match_Genome	mature-mt_tRNA-Pro-TGG_3_end	5	5	7	2	3	6	0.34	0.35	0.49	0.14	0.2	0.39	0.171119992	-
mitotRNAdb-mature-mt_tRNA_3_end_Match_Genome	mature-mt_tRNA-Ser-GCT_3_end	3	4	2	4	4	7	0.2	0.28	0.14	0.27	0.27	0.46	0.177905229	-
mitotRNAdb-mature-mt_tRNA_3_end_Match_Genome	mature-mt_tRNA-Arg-TCG_3_end	0	0	0	1	0	0	0	0	0	0.07	0	0	0.373900966	-
mitotRNAdb-mature-mt_tRNA_3_end_Match_Genome	mature-mt_tRNA-Leu-TAG_3_end	0	0	0	0	0	1	0	0	0	0	0	0.07	0.373900966	-
mitotRNAdb-mature-mt_tRNA_3_end_Match_Genome	mature-mt_tRNA-Lys-TTT_3_end	0	0	0	1	0	0	0	0	0	0.07	0	0	0.373900966	-
mitotRNAdb-mature-mt_tRNA_3_end_Match_Genome	mature-mt_tRNA-Tyr-GTA_3_end	0	0	2	0	0	0	0	0	0.14	0	0	0	0.373900966	-
mitotRNAdb-mature-mt_tRNA_3_end_Match_Genome	mature-mt_tRNA-Cys-GCA_3_end	3	5	1	0	2	3	0.2	0.35	0.07	0	0.13	0.2	0.378607148	-
mitotRNAdb-mature-mt_tRNA_3_end_Match_Genome	mature-mt_tRNA-Ala-TGC_3_end	0	1	1	0	0	1	0	0.07	0.07	0	0	0.07	0.481109246	-
mitotRNAdb-mature-mt_tRNA_3_end_Match_Genome	mature-mt_tRNA-Leu-TAA_3_end	1	3	1	1	5	2	0.07	0.21	0.07	0.07	0.33	0.13	0.548630655	-
mitotRNAdb-mature-mt_tRNA_3_end_Match_Genome	mature-mt_tRNA-Asn-GTT_3_end	0	1	0	1	0	1	0	0.07	0	0.07	0	0.07	0.551783365	-
mitotRNAdb-mature-mt_tRNA_3_end_Match_Genome	mature-mt_tRNA-Trp-TCA_3_end	2	3	2	1	2	6	0.14	0.21	0.14	0.07	0.13	0.39	0.744805622	-
mitotRNAdb-mature-mt_tRNA_3_end_Match_Genome	mature-mt_tRNA-Gly-TCC_3_end	29	42	25	30	47	11	1.98	2.96	1.74	2.03	3.12	0.72	0.753515506	-
mitotRNAdb-mature-mt_tRNA_3_end_Match_Genome	mature-mt_tRNA-Glu-TTC_3_end	24	47	35	33	32	54	1.64	3.31	2.43	2.24	2.13	3.54	0.805134146	-
mitotRNAdb-mature-mt_tRNA_3_end_Match_Genome	mature-mt_tRNA-Met-CAT_3_end	0	3	1	1	2	2	0	0.21	0.07	0.07	0.13	0.13	0.80857714	-
mitotRNAdb-mature-mt_tRNA_3_end_Match_Genome	mature-mt_tRNA-Ile-GAT_3_end	1	2	2	0	3	3	0.07	0.14	0.14	0	0.2	0.2	0.83138564	-
mitotRNAdb-mature-mt_tRNA_3_end_Match_Genome	mature-mt_tRNA-Val-TAC_3_end	12	23	10	7	14	23	0.82	1.62	0.69	0.47	0.93	1.51	0.867784135	-
mitotRNAdb-mature-mt_tRNA_3_end_Match_Genome	mature-mt_tRNA-Phe-GAA_3_end	0	1	0	0	0	1	0	0.07	0	0	0	0.07	0.961821825	-
mitotRNAdb-mature-mt_tRNA_3_end_Unmatch_Genome	-	0	0	0	0	1	1	0	0	0	0	0.07	0.07	0.116135807	-
mitotRNAdb-mature-mt_tRNA_3_end_Unmatch_Genome	mature-mt_tRNA-Thr-TGT_3_end	0	0	0	0	1	1	0	0	0	0	0.07	0.07	0.116135807	-
mitotRNAdb-mature-mt_tRNA_5_end_Match_Genome	mature-mt_tRNA-Gly-TCC_5_end	0	4	1	4	9	9	0	0.28	0.07	0.27	0.6	0.59	0.054212845	-
mitotRNAdb-mature-mt_tRNA_5_end_Match_Genome	mature-mt_tRNA-His-GTG_5_end	55	9	50	198	263	80	3.75	0.63	3.47	13.43	17.47	5.24	0.064987622	-
mitotRNAdb-mature-mt_tRNA_5_end_Match_Genome	mature-mt_tRNA-Ala-TGC_5_end	164	6	221	12	12	27	11.19	0.42	15.35	0.81	0.8	1.77	0.152686644	-
mitotRNAdb-mature-mt_tRNA_5_end_Match_Genome	mature-mt_tRNA-Gln-TTG_5_end	642	201	1107	173	218	331	43.81	14.15	76.87	11.73	14.48	21.68	0.189536561	-
mitotRNAdb-mature-mt_tRNA_5_end_Match_Genome	mature-mt_tRNA-Val-TAC_5_end	82	10	73	19	18	33	5.6	0.7	5.07	1.29	1.2	2.16	0.229174414	-
mitotRNAdb-mature-mt_tRNA_5_end_Match_Genome	mature-mt_tRNA-Trp-TCA_5_end	3	4	1	2	2	0	0.2	0.28	0.07	0.14	0.13	0	0.278696606	-
mitotRNAdb-mature-mt_tRNA_5_end_Match_Genome	mature-mt_tRNA-Glu-TTC_5_end	29	46	38	28	24	40	1.98	3.24	2.64	1.9	1.59	2.62	0.287515296	-
mitotRNAdb-mature-mt_tRNA_5_end_Match_Genome	mature-mt_tRNA-Ile-GAT_5_end	30	51	29	38	52	60	2.05	3.59	2.01	2.58	3.45	3.93	0.304233798	-
mitotRNAdb-mature-mt_tRNA_5_end_Match_Genome	mature-mt_tRNA-Leu-TAA_5_end	42	46	66	50	54	114	2.87	3.24	4.58	3.39	3.59	7.47	0.429482203	-
mitotRNAdb-mature-mt_tRNA_5_end_Match_Genome	mature-mt_tRNA-Asn-GTT_5_end	6	1	10	2	1	8	0.41	0.07	0.69	0.14	0.07	0.52	0.551014594	-
mitotRNAdb-mature-mt_tRNA_5_end_Match_Genome	mature-mt_tRNA-Leu-TAG_5_end	0	0	2	0	1	3	0	0	0.14	0	0.07	0.2	0.606112889	-
mitotRNAdb-mature-mt_tRNA_5_end_Match_Genome	mature-mt_tRNA-Lys-TTT_5_end	591	68	668	237	239	588	40.33	4.79	46.38	16.07	15.87	38.51	0.664202758	-
mitotRNAdb-mature-mt_tRNA_5_end_Match_Genome	mature-mt_tRNA-Tyr-GTA_5_end	3	0	3	0	0	4	0.2	0	0.21	0	0	0.26	0.67415095	-
mitotRNAdb-mature-mt_tRNA_5_end_Match_Genome	mature-mt_tRNA-Phe-GAA_5_end	1	1	0	0	2	1	0.07	0.07	0	0	0.13	0.07	0.6797432	-
mitotRNAdb-mature-mt_tRNA_5_end_Match_Genome	mature-mt_tRNA-Pro-TGG_5_end	3	10	8	1	9	9	0.2	0.7	0.56	0.07	0.6	0.59	0.776320143	-
mitotRNAdb-mature-mt_tRNA_5_end_Match_Genome	mature-mt_tRNA-Ser-GCT_5_end	17709	35477	17885	24058	21232	33108	1208.36	2497.08	1241.86	1631.37	1409.97	2168.22	0.864378899	-
mitotRNAdb-mature-mt_tRNA_5_end_Match_Genome	mature-mt_tRNA-Thr-TGT_5_end	78	12	156	60	57	119	5.32	0.84	10.83	4.07	3.79	7.79	0.893630759	-
mitotRNAdb-mature-mt_tRNA_5_end_Match_Genome	-	21764	37781	22951	26966	24253	37479	1485.05	2659.25	1593.62	1828.57	1610.58	2454.47	0.914114006	-
mitotRNAdb-mature-mt_tRNA_5_end_Match_Genome	mature-mt_tRNA-Met-CAT_5_end	119	169	99	89	146	181	8.12	11.9	6.87	6.04	9.7	11.85	0.923698817	-
mitotRNAdb-mature-mt_tRNA_5_end_Match_Genome	mature-mt_tRNA-Ser-TGA_5_end	2182	1638	2501	1953	1852	2715	148.89	115.29	173.66	132.43	122.99	177.8	0.951822636	-
mitotRNAdb-mature-mt_tRNA_5_end_Unmatch_Genome	mature-mt_tRNA-Gln-TTG_5_end	3	2	2	0	0	1	0.2	0.14	0.14	0	0	0.07	0.010474405	-
mitotRNAdb-mature-mt_tRNA_5_end_Unmatch_Genome	-	10	3	5	1	3	1	0.68	0.21	0.35	0.07	0.2	0.07	0.108227095	-
mitotRNAdb-mature-mt_tRNA_5_end_Unmatch_Genome	mature-mt_tRNA-Ser-GCT_5_end	6	1	3	1	3	0	0.41	0.07	0.21	0.07	0.2	0	0.287478113	-
mitotRNAdb-mature-mt_tRNA_5_end_Unmatch_Genome	mature-mt_tRNA-Thr-TGT_5_end	1	0	0	0	0	0	0.07	0	0	0	0	0	0.373900966	-
mitotRNAdb-mature-mt_tRNA_CCA_end_Match_Genome	mature-mt_tRNA-Lys-TTT_CCA_end	3	0	1	6	3	12	0.2	0	0.07	0.41	0.2	0.79	0.109966625	-
mitotRNAdb-mature-mt_tRNA_CCA_end_Match_Genome	mature-mt_tRNA-Tyr-GTA_CCA_end	3	0	1	3	5	3	0.2	0	0.07	0.2	0.33	0.2	0.110009001	-
mitotRNAdb-mature-mt_tRNA_CCA_end_Match_Genome	mature-mt_tRNA-Ala-TGC_CCA_end	0	0	0	0	1	2	0	0	0	0	0.07	0.13	0.156821483	-
mitotRNAdb-mature-mt_tRNA_CCA_end_Match_Genome	mature-mt_tRNA-His-GTG_CCA_end	34	9	39	52	43	155	2.32	0.63	2.71	3.53	2.86	10.15	0.207662075	-
mitotRNAdb-mature-mt_tRNA_CCA_end_Match_Genome	-	78	55	82	91	81	278	5.32	3.87	5.69	6.17	5.38	18.21	0.302077402	-
mitotRNAdb-mature-mt_tRNA_CCA_end_Match_Genome	mature-mt_tRNA-Glu-TTC_CCA_end	0	0	0	0	0	1	0	0	0	0	0	0.07	0.373900966	-
mitotRNAdb-mature-mt_tRNA_CCA_end_Match_Genome	mature-mt_tRNA-Gly-TCC_CCA_end	0	0	0	0	1	0	0	0	0	0	0.07	0	0.373900966	-
mitotRNAdb-mature-mt_tRNA_CCA_end_Match_Genome	mature-mt_tRNA-Ile-GAT_CCA_end	0	0	2	0	0	0	0	0	0.14	0	0	0	0.373900966	-
mitotRNAdb-mature-mt_tRNA_CCA_end_Match_Genome	mature-mt_tRNA-Trp-TCA_CCA_end	20	24	15	20	20	59	1.36	1.69	1.04	1.36	1.33	3.86	0.396173828	-
mitotRNAdb-mature-mt_tRNA_CCA_end_Match_Genome	mature-mt_tRNA-Thr-TGT_CCA_end	0	0	1	0	0	4	0	0	0.07	0	0	0.26	0.516679716	-
mitotRNAdb-mature-mt_tRNA_CCA_end_Match_Genome	mature-mt_tRNA-Val-TAC_CCA_end	18	19	22	10	7	39	1.23	1.34	1.53	0.68	0.46	2.55	0.853272426	-
mitotRNAdb-mature-mt_tRNA_CCA_end_Match_Genome	mature-mt_tRNA-Arg-TCG_CCA_end	0	1	2	0	1	2	0	0.07	0.14	0	0.07	0.13	0.946204506	-
mitotRNAdb-mature-mt_tRNA_CCA_end_Match_Genome	mature-mt_tRNA-Asp-GTC_CCA_end	0	1	0	0	0	1	0	0.07	0	0	0	0.07	0.961821825	-
mitotRNAdb-mature-mt_tRNA_CCA_end_Match_Genome	mature-mt_tRNA-Gln-TTG_CCA_end	0	1	0	0	0	1	0	0.07	0	0	0	0.07	0.961821825	-
mitotRNAdb-mature-mt_tRNA_CCA_end_Unmatch_Genome	mature-mt_tRNA-Tyr-GTA_CCA_end	1	0	0	3	2	6	0.07	0	0	0.2	0.13	0.39	0.052848097	-
mitotRNAdb-mature-mt_tRNA_CCA_end_Unmatch_Genome	mature-mt_tRNA-Pro-TGG_CCA_end	5	5	4	3	0	3	0.34	0.35	0.28	0.2	0	0.2	0.054299849	-
mitotRNAdb-mature-mt_tRNA_CCA_end_Unmatch_Genome	mature-mt_tRNA-Arg-TCG_CCA_end	7	5	9	22	7	21	0.48	0.35	0.62	1.49	0.46	1.38	0.134334761	-
mitotRNAdb-mature-mt_tRNA_CCA_end_Unmatch_Genome	-	1160	379	1336	1818	1353	1630	79.15	26.68	92.77	123.28	89.85	106.75	0.144605643	-
mitotRNAdb-mature-mt_tRNA_CCA_end_Unmatch_Genome	mature-mt_tRNA-Ala-TGC_CCA_end	1	1	0	2	2	7	0.07	0.07	0	0.14	0.13	0.46	0.15069474	-
mitotRNAdb-mature-mt_tRNA_CCA_end_Unmatch_Genome	mature-mt_tRNA-His-GTG_CCA_end	976	193	1125	1516	1199	1285	66.6	13.58	78.12	102.8	79.62	84.15	0.162303523	-
mitotRNAdb-mature-mt_tRNA_CCA_end_Unmatch_Genome	mature-mt_tRNA-Phe-GAA_CCA_end	0	16	7	20	7	21	0	1.13	0.49	1.36	0.46	1.38	0.299488236	-
mitotRNAdb-mature-mt_tRNA_CCA_end_Unmatch_Genome	mature-mt_tRNA-Gln-TTG_CCA_end	3	1	1	3	1	7	0.2	0.07	0.07	0.2	0.07	0.46	0.358264592	-
mitotRNAdb-mature-mt_tRNA_CCA_end_Unmatch_Genome	mature-mt_tRNA-Asn-GTT_CCA_end	0	0	0	0	0	2	0	0	0	0	0	0.13	0.373900966	-
mitotRNAdb-mature-mt_tRNA_CCA_end_Unmatch_Genome	mature-mt_tRNA-Leu-TAA_CCA_end	0	0	0	0	0	1	0	0	0	0	0	0.07	0.373900966	-
mitotRNAdb-mature-mt_tRNA_CCA_end_Unmatch_Genome	mature-mt_tRNA-Leu-TAG_CCA_end	0	0	0	1	0	0	0	0	0	0.07	0	0	0.373900966	-
mitotRNAdb-mature-mt_tRNA_CCA_end_Unmatch_Genome	mature-mt_tRNA-Ser-GCT_CCA_end	0	1	0	0	0	0	0	0.07	0	0	0	0	0.373900966	-
mitotRNAdb-mature-mt_tRNA_CCA_end_Unmatch_Genome	mature-mt_tRNA-Asp-GTC_CCA_end	1	1	0	0	0	1	0.07	0.07	0	0	0	0.07	0.48596535	-
mitotRNAdb-mature-mt_tRNA_CCA_end_Unmatch_Genome	mature-mt_tRNA-Ile-GAT_CCA_end	8	0	7	5	4	16	0.55	0	0.49	0.34	0.27	1.05	0.532844146	-
mitotRNAdb-mature-mt_tRNA_CCA_end_Unmatch_Genome	mature-mt_tRNA-Ser-TGA_CCA_end	0	1	0	1	1	0	0	0.07	0	0.07	0.07	0	0.547461526	-
mitotRNAdb-mature-mt_tRNA_CCA_end_Unmatch_Genome	mature-mt_tRNA-Trp-TCA_CCA_end	12	28	11	26	15	22	0.82	1.97	0.76	1.76	1	1.44	0.658358447	-
mitotRNAdb-mature-mt_tRNA_CCA_end_Unmatch_Genome	mature-mt_tRNA-Glu-TTC_CCA_end	5	7	4	8	3	3	0.34	0.49	0.28	0.54	0.2	0.2	0.682657562	-
mitotRNAdb-mature-mt_tRNA_CCA_end_Unmatch_Genome	mature-mt_tRNA-Gly-TCC_CCA_end	2	0	1	2	0	2	0.14	0	0.07	0.14	0	0.13	0.750537515	-
mitotRNAdb-mature-mt_tRNA_CCA_end_Unmatch_Genome	mature-mt_tRNA-Met-CAT_CCA_end	1	2	6	3	0	6	0.07	0.14	0.42	0.2	0	0.39	0.952961321	-
mitotRNAdb-mature-mt_tRNA_CCA_end_Unmatch_Genome	mature-mt_tRNA-Thr-TGT_CCA_end	61	12	108	71	39	74	4.16	0.84	7.5	4.81	2.59	4.85	0.969038344	-
mitotRNAdb-mature-mt_tRNA_CCA_end_Unmatch_Genome	mature-mt_tRNA-Cys-GCA_CCA_end	2	1	0	2	0	1	0.14	0.07	0	0.14	0	0.07	0.974152616	-
mitotRNAdb-mature-mt_tRNA_CCA_end_Unmatch_Genome	mature-mt_tRNA-Val-TAC_CCA_end	42	95	29	65	33	75	2.87	6.69	2.01	4.41	2.19	4.91	0.991678971	-
mitotRNAdb-mature-mt_tRNA_Match_Genome	mature-mt_tRNA-Asn-GTT	140	85	145	73	67	111	9.55	5.98	10.07	4.95	4.45	7.27	0.127172921	-
mitotRNAdb-mature-mt_tRNA_Match_Genome	mature-mt_tRNA-Gly-TCC	796	699	1160	902	1513	1636	54.31	49.2	80.55	61.16	100.47	107.14	0.178349717	-
mitotRNAdb-mature-mt_tRNA_Match_Genome	mature-mt_tRNA-Ile-GAT	637	173	659	241	198	298	43.47	12.18	45.76	16.34	13.15	19.52	0.187129011	-
mitotRNAdb-mature-mt_tRNA_Match_Genome	mature-mt_tRNA-Phe-GAA	7	15	6	9	20	24	0.48	1.06	0.42	0.61	1.33	1.57	0.214904677	-
mitotRNAdb-mature-mt_tRNA_Match_Genome	mature-mt_tRNA-Gln-TTG	980	371	1478	357	481	654	66.87	26.11	102.63	24.21	31.94	42.83	0.229826594	-
mitotRNAdb-mature-mt_tRNA_Match_Genome	mature-mt_tRNA-Arg-TCG	378	201	623	589	498	698	25.79	14.15	43.26	39.94	33.07	45.71	0.26813446	-
mitotRNAdb-mature-mt_tRNA_Match_Genome	mature-mt_tRNA-Pro-TGG	33	74	69	15	55	55	2.25	5.21	4.79	1.02	3.65	3.6	0.354898927	-
mitotRNAdb-mature-mt_tRNA_Match_Genome	mature-mt_tRNA-Leu-TAG	19	20	17	15	24	56	1.3	1.41	1.18	1.02	1.59	3.67	0.378964058	-
mitotRNAdb-mature-mt_tRNA_Match_Genome	mature-mt_tRNA-Met-CAT	241	287	225	196	337	515	16.44	20.2	15.62	13.29	22.38	33.73	0.400647406	-
mitotRNAdb-mature-mt_tRNA_Match_Genome	mature-mt_tRNA-Leu-TAA	72	72	98	72	89	169	4.91	5.07	6.8	4.88	5.91	11.07	0.446833302	-
mitotRNAdb-mature-mt_tRNA_Match_Genome	mature-mt_tRNA-Cys-GCA	223	273	280	217	375	328	15.22	19.22	19.44	14.71	24.9	21.48	0.505122731	-
mitotRNAdb-mature-mt_tRNA_Match_Genome	mature-mt_tRNA-Val-TAC	507	560	740	345	708	574	34.59	39.42	51.38	23.39	47.02	37.59	0.532102477	-
mitotRNAdb-mature-mt_tRNA_Match_Genome	mature-mt_tRNA-Trp-TCA	59	66	41	41	47	146	4.03	4.65	2.85	2.78	3.12	9.56	0.593162882	-
mitotRNAdb-mature-mt_tRNA_Match_Genome	mature-mt_tRNA-Ala-TGC	657	493	812	486	789	1067	44.83	34.7	56.38	32.96	52.4	69.88	0.630095645	-
mitotRNAdb-mature-mt_tRNA_Match_Genome	mature-mt_tRNA-Tyr-GTA	42	34	45	34	48	54	2.87	2.39	3.12	2.31	3.19	3.54	0.638502524	-
mitotRNAdb-mature-mt_tRNA_Match_Genome	mature-mt_tRNA-Glu-TTC	830	921	1072	555	1591	1280	56.63	64.83	74.44	37.63	105.65	83.83	0.641567261	-
mitotRNAdb-mature-mt_tRNA_Match_Genome	mature-mt_tRNA-Thr-TGT	482	167	641	411	488	612	32.89	11.75	44.51	27.87	32.41	40.08	0.73347636	-
mitotRNAdb-mature-mt_tRNA_Match_Genome	mature-mt_tRNA-Asp-GTC	14	19	17	16	15	24	0.96	1.34	1.18	1.08	1	1.57	0.789974524	-
mitotRNAdb-mature-mt_tRNA_Match_Genome	mature-mt_tRNA-Lys-TTT	627	101	722	306	315	726	42.78	7.11	50.13	20.75	20.92	47.55	0.832783476	-
mitotRNAdb-mature-mt_tRNA_Match_Genome	mature-mt_tRNA-Ser-GCT	19177	37584	18947	25277	22707	35288	1308.53	2645.38	1315.6	1714.03	1507.92	2310.98	0.870526041	-
mitotRNAdb-mature-mt_tRNA_Match_Genome	mature-mt_tRNA-Ser-TGA	2736	1869	3058	2290	2183	3285	186.69	131.55	212.33	155.29	144.97	215.13	0.883208596	-
mitotRNAdb-mature-mt_tRNA_Unmatch_Genome	-	2083	1395	2281	2925	2315	2796	142.13	98.19	158.38	198.34	153.73	183.11	0.110244968	-
mitotRNAdb-mature-mt_tRNA_Unmatch_Genome	mature-mt_tRNA-Leu-TAA	0	0	1	2	2	7	0	0	0.07	0.14	0.13	0.46	0.118425228	-
mitotRNAdb-mature-mt_tRNA_Unmatch_Genome	mature-mt_tRNA-Tyr-GTA	1	7	1	7	5	9	0.07	0.49	0.07	0.47	0.33	0.59	0.185220901	-
mitotRNAdb-mature-mt_tRNA_Unmatch_Genome	mature-mt_tRNA-His-GTG	1459	289	1730	2173	1738	1730	99.55	20.34	120.12	147.35	115.42	113.3	0.233609369	-
mitotRNAdb-mature-mt_tRNA_Unmatch_Genome	mature-mt_tRNA-Leu-TAG	1	1	0	1	1	2	0.07	0.07	0	0.07	0.07	0.13	0.250531584	-
mitotRNAdb-mature-mt_tRNA_Unmatch_Genome	mature-mt_tRNA-Ala-TGC	2	5	0	5	3	16	0.14	0.35	0	0.34	0.2	1.05	0.264154555	-
mitotRNAdb-mature-mt_tRNA_Unmatch_Genome	mature-mt_tRNA-Pro-TGG	22	25	19	13	24	18	1.5	1.76	1.32	0.88	1.59	1.18	0.272655084	-
mitotRNAdb-mature-mt_tRNA_Unmatch_Genome	mature-mt_tRNA-Phe-GAA	10	35	11	30	19	60	0.68	2.46	0.76	2.03	1.26	3.93	0.323511214	-
mitotRNAdb-mature-mt_tRNA_Unmatch_Genome	mature-mt_tRNA-Ile-GAT	12	6	11	12	8	28	0.82	0.42	0.76	0.81	0.53	1.83	0.398708728	-
mitotRNAdb-mature-mt_tRNA_Unmatch_Genome	mature-mt_tRNA-Arg-TCG	22	17	22	32	15	30	1.5	1.2	1.53	2.17	1	1.96	0.468469511	-
mitotRNAdb-mature-mt_tRNA_Unmatch_Genome	mature-mt_tRNA-Cys-GCA	2	2	0	3	0	4	0.14	0.14	0	0.2	0	0.26	0.532267922	-
mitotRNAdb-mature-mt_tRNA_Unmatch_Genome	mature-mt_tRNA-Asn-GTT	22	37	10	19	19	20	1.5	2.6	0.69	1.29	1.26	1.31	0.601774586	-
mitotRNAdb-mature-mt_tRNA_Unmatch_Genome	mature-mt_tRNA-Asp-GTC	4	4	0	0	0	5	0.27	0.28	0	0	0	0.33	0.624752085	-
mitotRNAdb-mature-mt_tRNA_Unmatch_Genome	mature-mt_tRNA-Val-TAC	198	483	148	198	167	332	13.51	34	10.28	13.43	11.09	21.74	0.660033811	-
mitotRNAdb-mature-mt_tRNA_Unmatch_Genome	mature-mt_tRNA-Glu-TTC	114	277	80	132	102	175	7.78	19.5	5.55	8.95	6.77	11.46	0.699268195	-
mitotRNAdb-mature-mt_tRNA_Unmatch_Genome	mature-mt_tRNA-Ser-TGA	2	1	2	3	1	0	0.14	0.07	0.14	0.2	0.07	0	0.712656436	-
mitotRNAdb-mature-mt_tRNA_Unmatch_Genome	mature-mt_tRNA-Gly-TCC	19	19	14	18	16	18	1.3	1.34	0.97	1.22	1.06	1.18	0.720232005	-
mitotRNAdb-mature-mt_tRNA_Unmatch_Genome	mature-mt_tRNA-Trp-TCA	25	84	18	33	32	48	1.71	5.91	1.25	2.24	2.13	3.14	0.779889592	-
mitotRNAdb-mature-mt_tRNA_Unmatch_Genome	mature-mt_tRNA-Gln-TTG	16	15	6	9	6	25	1.09	1.06	0.42	0.61	0.4	1.64	0.953647402	-
mitotRNAdb-mature-mt_tRNA_Unmatch_Genome	mature-mt_tRNA-Met-CAT	13	13	14	9	8	24	0.89	0.92	0.97	0.61	0.53	1.57	0.954662934	-
mitotRNAdb-mature-mt_tRNA_Unmatch_Genome	mature-mt_tRNA-Thr-TGT	86	43	146	106	69	112	5.87	3.03	10.14	7.19	4.58	7.33	0.991955139	-
piRNAdb-piRNA_Match_Genome	-	1260754	1045294	1476037	1037149	881437	1451455	86026.42	73573.91	102489.59	70329.12	58534.16	95054.7	0.403552659	-
piRNAdb-piRNA_Unmatch_Genome	-	3160411	3181011	2948565	3784062	3847607	3393427	215647.81	223898.18	204735.54	256597.43	255510.52	222232.98	0.075305681	-
Rfam-DNA_Match_Genome	-	53815	33324	43611	46991	60286	59020	3672.02	2345.54	3028.16	3186.46	4003.45	3865.18	0.218020172	-
Rfam-gene_region_Match_Genome	-	14	12	26	6	6	15	0.96	0.84	1.81	0.41	0.4	0.98	0.167470079	-
Rfam-gene_region_Unmatch_Genome	-	1	20	0	0	1	1	0.07	1.41	0	0	0.07	0.07	0.384125176	-
Rfam-mRNA_Match_Genome	-	872	986	805	567	508	831	59.5	69.4	55.9	38.45	33.74	54.42	0.059788435	-
Rfam-mRNA_Unmatch_Genome	-	4254	6644	4112	4248	2309	4070	290.27	467.64	285.52	288.06	153.34	266.54	0.200599387	-
Rfam-mt_DNA_Match_Genome	-	14	4	15	9	4	6	0.96	0.28	1.04	0.61	0.27	0.39	0.265979192	-
Rfam-mt_DNA_Unmatch_Genome	-	190	16	196	48	54	49	12.96	1.13	13.61	3.25	3.59	3.21	0.220857372	-
Rfam-other_RNA_Match_Genome	-	8	10	9	7	4	27	0.55	0.7	0.62	0.47	0.27	1.77	0.677660271	-
Rfam-other_RNA_Unmatch_Genome	-	235	388	262	245	163	431	16.04	27.31	18.19	16.61	10.82	28.23	0.767028604	-
Rfam-other_Unmatch_Genome	-	2480	3339	2551	1597	2922	2715	169.22	235.02	177.13	108.29	194.04	177.8	0.370697789	-
Rfam-piRNA_Match_Genome	-	0	0	1	0	0	0	0	0	0.07	0	0	0	0.373900966	-
Rfam-rRNA_Match_Genome	-	439	523	345	256	244	412	29.95	36.81	23.96	17.36	16.2	26.98	0.117004662	-
Rfam-rRNA_Unmatch_Genome	-	2618	4059	2483	2452	1460	2357	178.64	285.7	172.41	166.27	96.96	154.36	0.161075379	-
Rfam-scRNA_Unmatch_Genome	-	5	5	6	0	11	5	0.34	0.35	0.42	0	0.73	0.33	0.939178645	-
Rfam-snoRNA_Match_Genome	-	17	41	24	24	30	31	1.16	2.89	1.67	1.63	1.99	2.03	0.970456843	-
Rfam-snoRNA_Unmatch_Genome	-	3	0	2	3	5	5	0.2	0	0.14	0.2	0.33	0.33	0.078292997	-
Rfam-snRNA_Match_Genome	-	0	0	0	1	2	3	0	0	0	0.07	0.13	0.2	0.023505067	-
Rfam-snRNA_Unmatch_Genome	-	158	404	228	109	85	151	10.78	28.44	15.83	7.39	5.64	9.89	0.118020395	-
rRNAdb-rRNA_Match_Genome	12S-rRNA	789	101	656	80	73	154	53.84	7.11	45.55	5.42	4.85	10.09	0.118594351	-
rRNAdb-rRNA_Match_Genome	5S-rRNA	80573	56887	61824	53989	50101	62557	5497.83	4004.04	4292.79	3661	3327.09	4096.81	0.150546459	-
rRNAdb-rRNA_Match_Genome	16S-rRNA	74061	11600	67114	19706	17252	19707	5053.49	816.48	4660.1	1336.26	1145.66	1290.6	0.171221757	-
rRNAdb-rRNA_Match_Genome	-	767683	614847	638885	456586	556961	728357	52382.16	43276.53	44361.4	30961.12	36986.47	47699.55	0.225506927	-
rRNAdb-rRNA_Match_Genome	45S-rRNA	30105	45556	35937	22120	23584	46947	2054.19	3206.5	2495.31	1499.96	1566.16	3074.52	0.430055732	-
rRNAdb-rRNA_Match_Genome	18S-rRNA	275486	228665	230422	167054	230421	283516	18797.54	16094.78	15999.5	11327.94	15301.72	18567.25	0.452866989	-
rRNAdb-rRNA_Match_Genome	28S-rRNA	295278	257487	229115	187265	229635	306727	20148.03	18123.44	15908.75	12698.45	15249.52	20087.32	0.456715621	-
rRNAdb-rRNA_Match_Genome	5.8S-rRNA	268	145	156	167	128	487	18.29	10.21	10.83	11.32	8.5	31.89	0.625086279	-
rRNAdb-rRNA_Unmatch_Genome	5.8S-rRNA	79027	102482	103712	71608	78794	74853	5392.34	7213.28	7201.31	4855.74	5232.52	4902.07	0.059783636	-
rRNAdb-rRNA_Unmatch_Genome	45S-rRNA	114510	154120	141330	106505	101398	126620	7813.49	10847.87	9813.34	7222.11	6733.6	8292.25	0.107182855	-
rRNAdb-rRNA_Unmatch_Genome	12S-rRNA	46	1	34	1	2	7	3.14	0.07	2.36	0.07	0.13	0.46	0.152788006	-
rRNAdb-rRNA_Unmatch_Genome	-	718026	750275	756817	658516	726321	776669	48993.86	52808.75	52550.08	44654	48233.27	50863.47	0.180335545	-
rRNAdb-rRNA_Unmatch_Genome	28S-rRNA	496488	466216	488938	465200	530619	558542	33877.41	32815.01	33949.73	31545.23	35237.16	36578.5	0.589907446	-
Unannotated_Unmatch_Genome	-	3774017	2651859	3030069	2904586	2893947	3621479	257516.67	186653.36	210394.82	196960.12	192180.21	237167.94	0.727978223	-
YRNAdb-YRNA_Match_Genome	RNY3-YRNA	1441	2213	1654	951	1460	1424	98.33	155.76	114.85	64.49	96.96	93.26	0.128497655	-
YRNAdb-YRNA_Match_Genome	-	4723	7068	4882	3846	5450	4569	322.27	497.49	338.98	260.8	361.92	299.22	0.279328121	-
YRNAdb-YRNA_Match_Genome	RNY1-YRNA	3282	4855	3228	2895	3990	3145	223.94	341.72	224.14	196.31	264.97	205.96	0.412556283	-
