# Supplementary material for: Sperm epigenetic alterations contribute to inter- and transgenerational effects of paternal exposure to long-term psychological stress via evading offspring embryonic reprogramming
Source: Cell Discov. 2021 Oct 27;7:101. doi: 10.1038/s41421-021-00343-5 (PMC8553786; doi:10.1038/s41421-021-00343-5)
Supplement: Supplementary file 5 — Supplemental Table S4 [file 41421_2021_343_MOESM5_ESM.csv]

ID	sequence	length	CK3_sequencing reads_number	CK4_sequencing reads_number	CK5_sequencing reads_number	S2_sequencing reads_number	S3_sequencing reads_number	S9_sequencing reads_number	CK3-RPM	CK4-RPM	CK5-RPM	S2-RPM	S3-RPM	S9-RPM	P_value	reads_count	sum_rpm	FC	Match_genome	subtype
t00000510	GAACGAAAGTCGGAGGTTCGAAGACGATC	29	1410	1485	1277	1906	1658	1898	96.2100868	104.5229951	88.66933026	129.2459516	110.1038768	124.2985938	0.027995113	9634	653.0508343	1.256549382	Yes	18S-rRNA
t00000540	TGAGAAGACGGTCGAACTTGACTATCT	27	1348	1246	1781	726	487	636	91.97957235	87.70077565	123.6648999	49.23009489	32.34052353	41.65116209	0.008267768	6224	426.5670284	0.406209695	Yes	18S-rRNA
t00000928	CGGCCCTGGCGGAGCGCTGAGAAGACGGT	29	753	1032	721	496	474	351	51.3802804	72.63820263	50.06310659	33.63378383	31.47722414	22.98672625	0.023156615	3827	262.1793238	0.506071517	NO	18S-rRNA
t00000698	CCCTGGCGGAGCGCTGAGAAGACGG	25	1033	816	548	454	290	322	70.48582955	57.43485789	38.05073844	30.78576182	19.2582173	21.08753804	0.034959103	3463	237.102943	0.428576888	NO	18S-rRNA
t00001149	TGGCGGAGCGCTGAGAAGACGGT	23	601	631	388	282	274	294	41.00869657	44.41347467	26.94103378	19.12243355	18.19569496	19.25383908	0.025564765	2470	168.9351726	0.503474136	NO	18S-rRNA
t00001486	CGGCCCTGGCGGAGCGCTGAGAAGACG	27	473	647	493	252	272	241	32.27473125	45.53964835	34.23177746	17.08813211	18.06287967	15.7829089	0.008245745	2378	162.9800777	0.454579809	NO	18S-rRNA
t00001594	CGGCCCTGGCGGAGCGCTGAGAAGACGG	28	439	668	482	287	226	190	29.95477171	47.01775131	33.46798527	19.46148379	15.00812796	12.44295723	0.019315249	2292	157.3530773	0.42477683	NO	18S-rRNA
t00001700	CTGAGAAGACGGTCGAACTTGACTATCT	28	412	364	538	274	168	234	28.1124509	25.62045131	37.3563819	18.57995317	11.1564845	15.32448416	0.021158543	1990	136.1502059	0.494689603	Yes	18S-rRNA
t00001602	CCTGGCGGAGCGCTGAGAAGACGG	24	437	409	326	267	144	209	29.8183035	28.7878148	22.63602323	18.10528283	9.562701003	13.68725295	0.016282444	1792	122.5973783	0.509036763	NO	18S-rRNA
t00001774	TGGCGGAGCGCTGAGAAGACGG	22	395	435	283	205	151	200	26.95247113	30.61784704	19.65029011	13.90105985	10.02755452	13.09784971	0.017498565	1669	114.2470724	0.479489412	NO	18S-rRNA
t00002600	ACGGCCCTGGCGGAGCGCTGAGAAGACGGT	30	269	340	291	227	184	148	18.35497401	23.93119079	20.20577534	15.39288091	12.21900684	9.692408788	0.022552397	1459	99.79623667	0.596945725	NO	18S-rRNA
t00002847	GGCCCTGGCGGAGCGCTGAGAAGACGG	27	245	415	298	154	161	139	16.71735551	29.21012993	20.69182492	10.4427474	10.69163098	9.10300555	0.031025604	1412	96.85669429	0.453883172	NO	18S-rRNA
t00003644	CGAACGAGACTCTGGCATGCTAACTAGTT	29	192	156	178	309	220	305	13.10094799	10.98019342	12.35954643	20.95330485	14.60968209	19.97422081	0.036963364	1360	91.97789559	1.524043893	Yes	18S-rRNA
t00001936	ATGTCCGGGGCTGCACGCGCGC	22	365	316	282	75	126	191	24.905448	22.24193026	19.58085445	5.085753604	8.367363378	12.50844648	0.006765473	1355	92.68979617	0.389064155	Yes	18S-rRNA
t00002185	TGGCGGAGCGCTGAGAAGACG	21	322	259	227	136	139	222	21.97138152	18.22993651	15.76189348	9.222166535	9.230662774	14.53861318	0.038845687	1305	88.954654	0.589520179	NO	18S-rRNA
t00002453	TGAGAAGACGGTCGAACTTGACT	23	288	211	254	112	116	204	19.65142199	14.85141546	17.63665614	7.594725382	7.703286919	13.35980671	0.029402325	1185	80.79731259	0.549637464	Yes	18S-rRNA
t00003468	ACGGCCCTGGCGGAGCGCTGAGAAGACGG	29	201	274	301	143	142	86	13.71505493	19.28572434	20.90013188	9.696836871	9.429885712	5.632075377	0.018747376	1147	78.65970911	0.459339136	NO	18S-rRNA
t00003530	CAGGTCTGTGATGCCCTTAGATG	23	198	369	308	66	61	127	13.51035261	25.97238059	21.38618146	4.475463171	4.050866397	8.317134568	0.019459325	1129	77.7123788	0.276717011	Yes	18S-rRNA
t00002725	CAGGTCTGTGATGCCCTTAGATGT	24	256	386	303	46	36	72	17.46793065	27.16894013	21.03900319	3.11926221	2.390675251	4.715225897	0.003166772	1099	75.90103733	0.155691318	Yes	18S-rRNA
t00003172	ACGGCCGGTACAGTGAAACTGCG	23	220	253	240	39	148	153	15.01150291	17.80762138	16.66455698	2.644591874	9.828331587	10.01985503	0.024549943	1053	71.97645976	0.454549417	Yes	18S-rRNA
t00002293	GTTCGATTCCGGAGAGGGAGCCT	23	309	256	200	94	76	113	21.08433817	18.01877895	13.88713082	6.374144517	5.046981085	7.400285088	0.006552002	1048	71.81165862	0.355186311	Yes	18S-rRNA
t00002811	ATGTCCGGGGCTGCACGCGC	20	248	230	210	41	132	157	16.92205782	16.18874671	14.58148736	2.78021197	8.765809253	10.28181202	0.022674385	1018	69.52012514	0.457680526	Yes	18S-rRNA
t00002505	GCCCTGGCGGAGCGCTGAGAAGACGG	26	280	244	191	110	81	78	19.10554915	17.17414868	13.26220993	7.459105286	5.379019314	5.108161388	0.004912784	984	67.48819375	0.362244548	NO	18S-rRNA
t00002683	GTTCGATTCCGGAGAGGGAGCCTG	24	260	272	197	69	59	89	17.74086707	19.14495263	13.67882385	4.678893316	3.918051106	5.828543122	0.002238035	946	64.9901311	0.28528803	Yes	18S-rRNA
t00003650	ACGGCCCTGGCGGAGCGCTGAGAAGACG	28	192	219	241	99	53	85	13.10094799	15.4145023	16.73399263	6.713194757	3.51960523	5.566586128	0.002261783	889	61.04882904	0.349162003	NO	18S-rRNA
t00002580	TGGCGGAGCGCTGAGAAGACGGTCG	25	271	207	130	87	67	68	18.49144222	14.56987204	9.026635031	5.899474181	4.449312272	4.453268902	0.03100325	830	56.89000464	0.351693433	NO	18S-rRNA
t00003675	TGGCGGAGCGCTGAGAAGACGGTCGAAC	28	191	225	142	119	88	59	13.03271389	15.83681743	9.85986288	8.069395718	5.843872835	3.863865665	0.029698186	824	56.50652842	0.459008838	NO	18S-rRNA
t00003596	ATGTCCGGGGCTGCACGCGCG	21	195	175	161	38	120	134	13.3056503	12.31752467	11.17914031	2.576781826	7.968917503	8.775559308	0.046129705	823	56.12357392	0.525001172	Yes	18S-rRNA
t00006155	AACGAACGAGACTCTGGCATGCTAACTAGTT	31	113	101	118	169	166	142	7.710453765	7.108971381	8.193407182	11.45989812	11.02366921	9.299473296	0.016093931	809	54.79587296	1.381100778	Yes	18S-rRNA
t00003624	TACATGCCGACGGGCGCTGACCCC	24	193	164	158	73	121	97	13.16918209	11.54328026	10.97083335	4.950133508	8.035325149	6.352457111	0.007958853	806	55.02121147	0.541931887	NO	18S-rRNA
t00006494	AGTGTCCCGCGGGGCCCGAAGCGTT	25	108	256	197	44	63	73	7.369283244	18.01877895	13.67882385	2.983642114	4.183681689	4.780715145	0.044921611	741	51.01492499	0.305835457	Yes	18S-rRNA
t00003445	CCCTGGCGGAGCGCTGAGAAGACG	24	203	175	126	95	66	65	13.85152314	12.31752467	8.748892415	6.441954565	4.382904627	4.256801157	0.016662337	730	49.99960057	0.431917239	NO	18S-rRNA
t00004781	AAGACGGTCGAACTTGACTATCT	23	146	131	167	108	75	101	9.962179201	9.220547039	11.59575423	7.32348519	4.980573439	6.614414105	0.016037344	728	49.69695321	0.614665586	Yes	18S-rRNA
t00003084	ATACATGCCGACGGGCGCTGACCCCCC	27	227	132	165	60	66	66	15.48914163	9.290932894	11.45688292	4.068602883	4.382904627	4.322290405	0.012640999	716	49.01075537	0.352507462	NO	18S-rRNA
t00004873	TACATGCCGACGGGCGCTGACCCCC	25	143	171	171	54	100	75	9.757476888	12.03598125	11.87349685	3.661742595	6.640764586	4.911693642	0.005590883	714	48.88115581	0.451903085	NO	18S-rRNA
t00008073	TGGAGCGATTTGTCTGGTTAATTCCGAT	28	87	80	80	164	131	130	5.936367058	5.630868421	5.554852327	11.12084788	8.699401607	8.513602313	0.011620959	672	45.45593961	1.654812902	Yes	18S-rRNA
t00004353	TACATGCCGACGGGCGCTGACCC	23	160	129	117	59	101	79	10.91745666	9.079775328	8.123971528	4.000792835	6.707172232	5.173650637	0.022801567	645	44.00281922	0.564755904	NO	18S-rRNA
t00004022	CTCACCCGGCCCGGACACGG	20	174	103	150	37	77	81	11.87273412	7.249743092	10.41534811	2.508971778	5.113388731	5.304629134	0.027649589	622	42.46481496	0.437641888	Yes	18S-rRNA
t00004048	TCTCCTACTTGGATAACTGTGGTAATTCT	29	173	105	126	70	69	72	11.80450001	7.390514802	8.748892415	4.746703364	4.582127564	4.715225897	0.023859805	615	41.98796405	0.502580284	Yes	18S-rRNA
t00006382	ACAGGTCTGTGATGCCCTTAGATG	24	110	194	158	55	15	45	7.505751453	13.65485592	10.97083335	3.729552643	0.996114688	2.947016185	0.014067731	577	39.80412423	0.238790522	Yes	18S-rRNA
t00005407	CGAGCGGTCGGCGTCCCCCAACTTC	25	129	109	118	55	98	58	8.802199431	7.672058223	8.193407182	3.729552643	6.507949294	3.798376417	0.021805871	567	38.70354319	0.56899907	Yes	18S-rRNA
t00006009	GATAACTGTGGTAATTCTAGAGCT	24	116	106	120	65	66	92	7.915156077	7.460900657	8.33227849	4.407653123	4.382904627	6.025010868	0.007756225	565	38.52390384	0.624909699	Yes	18S-rRNA
t00011239	GACGGACCAGAGCGAAAGCATTTGCC	26	62	80	37	130	93	162	4.230514455	5.630868421	2.569119201	8.815306247	6.175911065	10.60925827	0.04832031	564	38.03097766	2.05948846	Yes	18S-rRNA
t00005196	CGGCCCTGGCGGAGCGCTGAGA	22	135	115	103	72	52	56	9.211604056	8.094373355	7.151872371	4.88232346	3.453197585	3.66739792	0.005038032	533	36.46076874	0.490759371	NO	18S-rRNA
t00006566	AACGAGACTCTGGCATGCTAACT	23	107	93	117	57	65	92	7.30104914	6.545884539	8.123971528	3.865172739	4.316496981	6.025010868	0.031844574	531	36.17758579	0.646613349	Yes	18S-rRNA
t00005421	ACAGGTCTGTGATGCCCTTAGATGT	25	129	180	149	28	15	26	8.802199431	12.66945395	10.34591246	1.898681345	0.996114688	1.702720463	0.001427395	527	36.41508233	0.144496173	Yes	18S-rRNA
t00005975	CGGCCGGTACAGTGAAACTGC	21	117	117	111	20	93	61	7.983390181	8.235145065	7.707357603	1.356200961	6.175911065	3.994844162	0.042032646	519	35.45284904	0.481777473	Yes	18S-rRNA
t00006172	GGTTCGATTCCGGAGAGGGAGCCTG	25	113	227	120	29	9	18	7.710453765	15.97758914	8.33227849	1.966491394	0.597668813	1.178806474	0.02473503	516	35.76328808	0.116893476	Yes	18S-rRNA
t00005494	TACATGCCGACGGGCGCTGACCCCCC	26	127	116	106	34	63	55	8.665731223	8.16475921	7.360179333	2.305541634	4.183681689	3.601908671	0.002209911	501	34.28180176	0.417149756	NO	18S-rRNA
t00007836	GGCCCTGGCGGAGCGCTGAGAAGACG	26	89	139	123	45	50	45	6.072835266	9.783633881	8.540585452	3.051452162	3.320382293	2.947016185	0.01014336	491	33.71590524	0.381966217	NO	18S-rRNA
t00007239	CTCCTACTTGGATAACTGTGGTAAT	25	96	91	111	44	69	72	6.550473995	6.405112829	7.707357603	2.983642114	4.582127564	4.715225897	0.015657009	483	32.94394	0.594348769	Yes	18S-rRNA
t00006400	CCTGGCGGAGCGCTGAGAAGACG	23	109	104	94	59	36	75	7.437517349	7.320128947	6.526951484	4.000792835	2.390675251	4.911693642	0.013601658	477	32.58775951	0.531048876	NO	18S-rRNA
t00005894	GGATAACTGTGGTAATTCTAGAGCT	25	119	91	117	51	32	62	8.11985839	6.405112829	8.123971528	3.458312451	2.125044667	4.060333411	0.005851527	472	32.29263328	0.425789876	Yes	18S-rRNA
t00006362	CTGGCGGAGCGCTGAGAAGACG	22	110	94	85	68	43	70	7.505751453	6.616270394	5.902030597	4.611083268	2.855528772	4.5842474	0.023257389	470	32.07491188	0.601819211	NO	18S-rRNA
t00006288	GGCGGAGCGCTGAGAAGACGGT	22	111	129	74	49	55	52	7.573985557	9.079775328	5.138238402	3.322692355	3.652420522	3.405440925	0.029927282	470	32.17255309	0.476347015	NO	18S-rRNA
t00005375	ATTCCGGAGAGGGAGCCTG	19	130	111	90	22	45	62	8.870433535	7.812829934	6.249208868	1.491821057	2.988344064	4.060333411	0.010788912	460	31.47297087	0.372419441	Yes	18S-rRNA
t00006489	TCTCCTACTTGGATAACTGTGGTAATTCTA	30	108	117	101	78	13	35	7.369283244	8.235145065	7.013001062	5.289183748	0.863299396	2.2921237	0.02512227	452	31.06203622	0.373367225	Yes	18S-rRNA
t00007778	ACGGCCCTGGCGGAGCGCTGAGAAGACGGTC	31	90	115	75	46	63	48	6.14106937	8.094373355	5.207674056	3.11926221	4.183681689	3.143483931	0.031090634	437	29.88954461	0.537281545	NO	18S-rRNA
t00006259	AACGAAAGTCGGAGGTTCGAAGAC	24	112	98	70	52	46	55	7.642219661	6.897813815	4.860495786	3.526122499	3.054751709	3.601908671	0.022363913	433	29.58331214	0.524871396	Yes	18S-rRNA
t00009321	AGATACCGTCGTAGTTCCG	19	75	115	128	8	53	54	5.117557809	8.094373355	8.887763723	0.542480384	3.51960523	3.536419422	0.03346549	433	29.69819992	0.343828504	Yes	18S-rRNA
t00008856	CGATAACGAACGAGACTCTGGCATG	25	79	90	104	35	55	64	5.390494225	6.334726973	7.221308025	2.373351682	3.652420522	4.191311908	0.0182406	427	29.16361334	0.539258879	Yes	18S-rRNA
t00011825	TCCTACTTGGATAACTGTGGTAATTC	26	59	60	52	89	83	81	4.025812143	4.223151316	3.610654012	6.035094277	5.511834606	5.304629134	0.004155381	424	28.71117549	1.420919187	Yes	18S-rRNA
t00005106	TCCGGAGAGGGAGCCTG	17	137	72	113	13	17	57	9.348072264	5.067781579	7.846228911	0.881530625	1.12892998	3.732887168	0.023767356	409	28.00543053	0.257987891	Yes	18S-rRNA
t00007799	CCGCGGTAATTCCAGCTCCAAT	22	89	135	128	15	19	20	6.072835266	9.50209046	8.887763723	1.017150721	1.261745271	1.309784971	0.002782411	406	28.05137041	0.146700181	Yes	18S-rRNA
t00009331	GAGGCCCTGTAATTGGAATGAGT	23	75	92	89	32	49	68	5.117557809	6.475498684	6.179773213	2.169921538	3.253974647	4.453268902	0.027678756	405	27.64999479	0.555745216	Yes	18S-rRNA
t00008840	GTCCGGGGCTGCACGCGCGC	20	79	94	98	22	40	71	5.390494225	6.616270394	6.8046941	1.491821057	2.656305834	4.649736648	0.031005052	404	27.60932226	0.467686407	Yes	18S-rRNA
t00008517	TGAGAAGACGGTCGAACTTGACTA	24	82	67	93	47	54	57	5.595196537	4.715852302	6.45751583	3.187072258	3.586012876	3.732887168	0.016826125	400	27.27453697	0.626527822	Yes	18S-rRNA
t00006912	CGGCCCTGGCGGAGCGCTGAGAAGAC	26	101	112	62	47	32	46	6.891644516	7.883215789	4.305010553	3.187072258	2.125044667	3.012505434	0.032524872	400	27.40449322	0.436303915	NO	18S-rRNA
t00012848	TAATTCCGATAACGAACGAGACTCTGG	27	54	61	51	68	71	84	3.684641622	4.293537171	3.541218358	4.611083268	4.714942856	5.501096879	0.038655286	389	26.34652015	1.287144007	Yes	18S-rRNA
t00006410	CGGCCCTGGCGGAGCGCTGAG	21	109	76	92	28	30	54	7.437517349	5.349325	6.388080176	1.898681345	1.992229376	3.536419422	0.008193095	389	26.60225267	0.387346031	NO	18S-rRNA
t00008316	GAGAAGACGGTCGAACTTGACTA	23	84	61	116	46	35	46	5.731664746	4.293537171	8.054535874	3.11926221	2.324267605	3.012505434	0.046165556	388	26.53577304	0.467707848	Yes	18S-rRNA
t00005445	CCGGAGAGGGAGCCTG	16	129	95	120	12	9	22	8.802199431	6.68665625	8.33227849	0.813720577	0.597668813	1.440763468	0.000532816	387	26.67328703	0.119732034	Yes	18S-rRNA
t00007805	GCCCTGGCGGAGCGCTGAGAAGACG	25	89	109	81	45	30	32	6.072835266	7.672058223	5.624287981	3.051452162	1.992229376	2.095655954	0.004490465	386	26.50851896	0.368592628	NO	18S-rRNA
t00006248	AAACTGCGAATGGCTCATT	19	112	61	92	21	29	60	7.642219661	4.293537171	6.388080176	1.424011009	1.92582173	3.929354914	0.041272064	375	25.60302466	0.397252369	Yes	18S-rRNA
t00007989	GGCCGGTACAGTGAAACTGCG	21	88	72	86	15	62	46	6.004601162	5.067781579	5.971466251	1.017150721	4.117274043	3.012505434	0.036335461	369	25.19077919	0.477998262	Yes	18S-rRNA
t00007120	CCTCACCCGGCCCGGACACGG	21	98	73	106	20	36	36	6.686942203	5.138167434	7.360179333	1.356200961	2.390675251	2.357612948	0.00415378	369	25.28977813	0.318185938	Yes	18S-rRNA
t00008237	GTTCGATTCCGGAGAGGGAGCCTGAG	26	85	115	61	32	38	32	5.79989885	8.094373355	4.235574899	2.169921538	2.523490543	2.095655954	0.028559163	363	24.91891514	0.374469128	Yes	18S-rRNA
t00011667	AACAGGTCTGTGATGCCCTTAGATG	25	60	116	123	17	12	35	4.094046247	8.16475921	8.540585452	1.152770817	0.79689175	2.2921237	0.02091329	363	25.04117718	0.203938004	Yes	18S-rRNA
t00014713	CGTAGTTGGATCTTGGGAGCGGGCGGGC	28	47	39	41	71	75	80	3.207002893	2.745048355	2.846861817	4.814513412	4.980573439	5.239139885	0.000371391	353	23.8331398	1.7086459	Yes	18S-rRNA
t00007756	ACGGCCCTGGCGGAGCGCTGAGA	23	90	75	94	39	19	35	6.14106937	5.278939144	6.526951484	2.644591874	1.261745271	2.2921237	0.002129904	352	24.14542084	0.345376646	NO	18S-rRNA
t00010120	AACAGGTCTGTGATGCCCTTAGATGT	26	69	129	110	21	9	13	4.708153184	9.079775328	7.637921949	1.424011009	0.597668813	0.851360231	0.009144777	351	24.29889051	0.134092229	Yes	18S-rRNA
t00016194	TCGTAGTTGGATCTTGGGAGCGGGCGGGC	29	43	52	22	95	68	70	2.934066477	3.660064473	1.52758439	6.441954565	4.515719918	4.5842474	0.049670831	350	23.66363722	1.913625537	Yes	18S-rRNA
t00010100	GCCCTGGCGGAGCGCTGAGAAGACGGTC	28	70	79	60	42	54	39	4.776387288	5.560482565	4.166139245	2.848022018	3.586012876	2.554080694	0.022245199	344	23.49112469	0.619741429	NO	18S-rRNA
t00015802	CGGTACAGTGAAACTGCGAATGGCTCATT	29	44	41	33	91	71	62	3.002300581	2.885820066	2.291376585	6.170714373	4.714942856	4.060333411	0.027021325	342	23.12548787	1.827250529	Yes	18S-rRNA
t00011840	CACGGCCCTGGCGGAGCGCTGAGAAGACGGT	31	59	66	111	36	37	22	4.025812143	4.645466447	7.707357603	2.44116173	2.457082897	1.440763468	0.047821422	331	22.71764429	0.387029055	NO	18S-rRNA
t00007602	GGCGGAGCGCTGAGAAGACGG	21	92	74	53	36	33	42	6.277537579	5.208553289	3.680089666	2.44116173	2.191452313	2.75054844	0.028161664	330	22.54934302	0.486817526	NO	18S-rRNA
t00007304	GGCCCACGGCCCTGGCGGAGCGCTGAGA	28	95	99	71	29	4	28	6.482239891	6.968199671	4.92993144	1.966491394	0.265630583	1.83369896	0.004386416	326	22.44619194	0.221204509	NO	18S-rRNA
t00009050	TGACCCGCCGGGCAGCTTCCGGGA	24	78	91	57	9	51	36	5.322260121	6.405112829	3.957832283	0.610290432	3.386789939	2.357612948	0.044555544	322	22.03989855	0.405139316	Yes	18S-rRNA
t00010965	GTTCTATTTTGTTGGTTTTCGGAACT	26	64	56	68	43	49	38	4.366982663	3.941607894	4.721624478	2.915832066	3.253974647	2.488591445	0.009947537	318	21.68861319	0.664486206	Yes	18S-rRNA
t00010850	CGAGGATCCATTGGAGGGCAAGTCTGG	27	65	55	58	40	52	47	4.435216767	3.871222039	4.027267937	2.712401922	3.453197585	3.077994683	0.019329023	317	21.57730093	0.749457919	Yes	18S-rRNA
t00010443	CGAGCGGTCGGCGTCCCCCAACT	23	67	62	72	25	40	51	4.571684976	4.363923026	4.999367094	1.695251201	2.656305834	3.339951677	0.015328363	317	21.62648381	0.551957119	Yes	18S-rRNA
t00011280	GAGAAGACGGTCGAACTTGACTAT	24	62	74	64	42	30	44	4.230514455	5.208553289	4.443881861	2.848022018	1.992229376	2.881526937	0.007817415	316	21.60472794	0.556205889	Yes	18S-rRNA
t00010260	AAAGTCGGAGGTTCGAAGACGATCAG	26	68	57	74	48	36	31	4.63991908	4.01199375	5.138238402	3.254882307	2.390675251	2.030166706	0.01396402	314	21.46587549	0.556609143	Yes	18S-rRNA
t00008520	GGCGGAGCGCTGAGAAGACGGTCGAAC	27	82	71	46	39	36	38	5.595196537	4.997395723	3.194040088	2.644591874	2.390675251	2.488591445	0.045122485	312	21.31049092	0.545735781	NO	18S-rRNA
t00012020	AAGAACGAAAGTCGGAGG	18	58	68	74	26	26	58	3.957578039	4.786238158	5.138238402	1.763061249	1.726598792	3.798376417	0.045985925	310	21.17009106	0.52499696	Yes	18S-rRNA
t00008909	CGGCCCTGGCGGAGCGCTGAGAAG	24	79	67	54	41	30	39	5.390494225	4.715852302	3.749525321	2.78021197	1.992229376	2.554080694	0.014839145	310	21.18239389	0.528766585	NO	18S-rRNA
t00008731	GTTCGATTCCGGAGAGGGAGCCTGA	25	80	91	58	23	26	30	5.458728329	6.405112829	4.027267937	1.559631105	1.726598792	1.964677457	0.007186153	308	21.14201645	0.330430515	Yes	18S-rRNA
t00006420	CGATTCCGGAGAGGGAGCCTG	21	109	91	63	23	5	17	7.437517349	6.405112829	4.374446207	1.559631105	0.332038229	1.113317226	0.00636233	308	21.22206294	0.164954381	Yes	18S-rRNA
t00007091	TCGATTCCGGAGAGGGAGCCTG	22	98	94	63	21	14	16	6.686942203	6.616270394	4.374446207	1.424011009	0.929707042	1.047827977	0.003546646	306	21.07920483	0.192420618	Yes	18S-rRNA
t00008997	TCGGCGCCCCCTCGATGCTCT	21	78	71	64	27	30	35	5.322260121	4.997395723	4.443881861	1.830871297	1.992229376	2.2921237	0.000573934	305	20.87876208	0.414211315	Yes	18S-rRNA
t00010958	CCTCGGATCGGCCCCGCCGGGGTC	24	64	85	69	17	34	29	4.366982663	5.982797697	4.791060132	1.152770817	2.257859959	1.899188208	0.004925027	298	20.45065948	0.350695127	NO	18S-rRNA
t00013391	CCGCGGTAATTCCAGCTCCAATAGC	25	52	68	96	13	32	33	3.548173414	4.786238158	6.665822792	0.881530625	2.125044667	2.161145203	0.030494991	294	20.16795486	0.344509317	Yes	18S-rRNA
t00011152	GCCGCGAGGCGAGTCACCGCC	21	63	65	69	28	28	35	4.298748559	4.575080592	4.791060132	1.898681345	1.859414084	2.2921237	0.00021539	288	19.71510841	0.442756542	Yes	18S-rRNA
t00018185	CATGATTAAGAGGGACGGCCGGGGG	25	38	28	26	63	44	79	2.592895956	1.970803947	1.805327006	4.272033027	2.921936418	5.173650637	0.045494829	278	18.73664699	1.941838252	Yes	18S-rRNA
t00013934	CTCGGGCCGATCGCACGCCCCCCGTGGCGG	30	50	65	68	20	45	30	3.411705206	4.575080592	4.721624478	1.356200961	2.988344064	1.964677457	0.027809901	278	19.01763276	0.496460403	NO	18S-rRNA
t00011524	TACATGCCGACGGGCGCTGACC	22	60	60	55	21	33	42	4.094046247	4.223151316	3.818960975	1.424011009	2.191452313	2.75054844	0.008789102	271	18.5021703	0.52454916	NO	18S-rRNA
t00013488	GATGTCCGGGGCTGCACGCGCGC	23	52	58	48	29	38	43	3.548173414	4.082379605	3.332911396	1.966491394	2.523490543	2.816037688	0.021820564	268	18.26948404	0.666396984	Yes	18S-rRNA
t00008647	TCTCCTACTTGGATAACTGTGGTAAT	26	81	60	52	18	17	36	5.526962433	4.223151316	3.610654012	1.220580865	1.12892998	2.357612948	0.013880936	264	18.06789155	0.352309379	Yes	18S-rRNA
t00009636	TCTCCTACTTGGATAACTGTGGTAATT	27	73	69	47	22	22	29	4.9810896	4.856624013	3.263475742	1.491821057	1.460968209	1.899188208	0.008534741	262	17.95316683	0.370346336	Yes	18S-rRNA
t00015805	GAGCGATTTGTCTGGTTAATTCCGA	25	44	53	54	35	32	41	3.002300581	3.730450329	3.749525321	2.373351682	2.125044667	2.685059191	0.020233906	259	17.66573177	0.685295386	Yes	18S-rRNA
t00015750	CCGGACACGGACAGGATTGACAG	23	44	48	50	39	34	42	3.002300581	3.378521052	3.471782704	2.644591874	2.257859959	2.75054844	0.024113186	257	17.50560461	0.77674897	Yes	18S-rRNA
t00014917	GAGGCCCTGTAATTGGAATGAGTCC	25	47	64	46	30	30	40	3.207002893	4.504694737	3.194040088	2.034301442	1.992229376	2.619569943	0.041525371	257	17.55183848	0.609413222	Yes	18S-rRNA
t00014508	GGTTCCTTTGGTCGCTCGCTCCTCTCC	27	48	54	80	13	28	28	3.275236998	3.800836184	5.554852327	0.881530625	1.859414084	1.83369896	0.024215185	251	17.20556918	0.362178026	Yes	18S-rRNA
t00011042	GGCGGAGCGCTGAGAAGACG	20	63	47	53	19	21	38	4.298748559	3.308135197	3.680089666	1.288390913	1.394560563	2.488591445	0.013212253	241	16.45851634	0.458186861	NO	18S-rRNA
t00012665	CGGCCGGTACAGTGAAACTGCGA	23	55	71	47	4	34	28	3.752875726	4.997395723	3.263475742	0.271240192	2.257859959	1.83369896	0.03259235	239	16.3765463	0.363150568	Yes	18S-rRNA
t00010561	CGGCGCAAGACGGACCAGAGC	21	66	40	53	28	20	30	4.503450872	2.81543421	3.680089666	1.898681345	1.328152917	1.964677457	0.021404249	237	16.19048647	0.471999603	Yes	18S-rRNA
t00011046	TCCGGAGAGGGAGCCTGAG	19	63	66	52	11	18	27	4.298748559	4.645466447	3.610654012	0.745910529	1.195337625	1.768209711	0.002251986	237	16.26432688	0.295459703	Yes	18S-rRNA
t00016576	TCGGAGGTTCGAAGACGATCAGATA	25	42	59	44	36	27	28	2.865832373	4.15276546	3.05516878	2.44116173	1.793006438	1.83369896	0.041962299	236	16.14163374	0.602343429	Yes	18S-rRNA
t00009077	ATTCCGGAGAGGGAGCCTGA	20	77	60	47	14	13	25	5.254026017	4.223151316	3.263475742	0.949340673	0.863299396	1.637231214	0.00772205	236	16.19052436	0.270776644	Yes	18S-rRNA
t00011446	CGATTCCGGAGAGGGAGCCTGAG	23	61	69	53	12	11	29	4.162280351	4.856624013	3.680089666	0.813720577	0.730484104	1.899188208	0.003720488	235	16.14238692	0.271154777	Yes	18S-rRNA
t00009675	CGATTCCGGAGAGGGAGCCTGA	22	72	61	54	15	7	25	4.912855496	4.293537171	3.749525321	1.017150721	0.464853521	1.637231214	0.002347789	234	16.07515344	0.24075758	Yes	18S-rRNA
t00014471	GGCGCAAGACGGACCAGAGCGAAAGC	26	48	46	58	26	30	25	3.275236998	3.237749342	4.027267937	1.763061249	1.992229376	1.637231214	0.003469152	233	15.93277612	0.51161212	Yes	18S-rRNA
t00011707	CATGCCGACGGGCGCTGACCCC	22	60	44	43	23	34	27	4.094046247	3.096977631	2.985733126	1.559631105	2.257859959	1.768209711	0.020033024	231	15.76245778	0.548868443	NO	18S-rRNA
t00012447	CTGTGGTAATTCTAGAGCTAATA	23	56	57	50	20	24	23	3.82110983	4.01199375	3.471782704	1.356200961	1.593783501	1.506252717	0.000189275	230	15.76112346	0.39418682	Yes	18S-rRNA
t00009917	CGGCCCTGGCGGAGCGCTG	19	71	62	39	16	14	22	4.844621392	4.363923026	2.707990509	1.084960769	0.929707042	1.440763468	0.013223698	224	15.37196621	0.289969467	NO	18S-rRNA
t00016701	CGAGGATCCATTGGAGGGCAAGTCTGGTG	29	42	49	53	23	35	21	2.865832373	3.448906908	3.680089666	1.559631105	2.324267605	1.37527422	0.013997132	223	15.25400188	0.526189388	Yes	18S-rRNA
t00012884	AACTGTGGTAATTCTAGAGCT	21	54	68	38	15	16	31	3.684641622	4.786238158	2.638554855	1.017150721	1.062522334	2.030166706	0.029352892	222	15.21927439	0.369941396	Yes	18S-rRNA
t00027426	ACGGACCAGAGCGAAAGCATTTGCC	25	25	32	10	49	41	60	1.705852603	2.252347368	0.694356541	3.322692355	2.72271348	3.929354914	0.036572632	217	14.62731726	2.143931132	Yes	18S-rRNA
t00015294	CCTCGGATCGGCCCCGCCGGGGTCG	25	45	50	51	21	31	19	3.070534685	3.519292763	3.541218358	1.424011009	2.058637022	1.244295723	0.003450677	217	14.85798956	0.46658004	NO	18S-rRNA
t00016768	AATACATGCCGACGGGCGCTGACC	24	41	76	43	21	20	16	2.797598269	5.349325	2.985733126	1.424011009	1.328152917	1.047827977	0.041997525	217	14.9326483	0.341337392	NO	18S-rRNA
t00015461	CCACGGCCCTGGCGGAGCGCTGAGA	25	45	40	66	19	23	22	3.070534685	2.81543421	4.58275317	1.288390913	1.527375855	1.440763468	0.020389437	215	14.7252523	0.406595018	NO	18S-rRNA
t00017371	CACGGCCCTGGCGGAGCGCTGAGAAGACG	29	40	47	75	25	10	18	2.729364165	3.308135197	5.207674056	1.695251201	0.664076459	1.178806474	0.033242736	215	14.78330755	0.3146358	NO	18S-rRNA
t00016633	GGTGACTCTAGATAACCTCGGGCCGATCGCAC	32	42	38	54	25	33	22	2.865832373	2.6746625	3.749525321	1.695251201	2.191452313	1.440763468	0.029350182	214	14.61748718	0.573461292	Yes	18S-rRNA
t00018470	CGCACGGCCGGTACAGTGAAACTGCG	26	37	51	60	7	32	27	2.524661852	3.589678618	4.166139245	0.474670336	2.125044667	1.768209711	0.046998514	214	14.64840443	0.424875574	Yes	18S-rRNA
t00025041	AAGACGGACCAGAGCGAAAGCATTTGC	27	27	35	21	44	43	40	1.842320811	2.463504934	1.458148736	2.983642114	2.855528772	2.619569943	0.044932405	210	14.22271531	1.467518785	Yes	18S-rRNA
t00010904	TGGATAACTGTGGTAATTCTA	21	64	35	44	19	17	29	4.366982663	2.463504934	3.05516878	1.288390913	1.12892998	1.899188208	0.038179335	208	14.20216548	0.436643652	Yes	18S-rRNA
t00014259	GATAACCTCGGGCCGATCGCAC	22	49	39	71	9	11	29	3.343471102	2.745048355	4.92993144	0.610290432	0.730484104	1.899188208	0.028187865	208	14.25841364	0.294048844	Yes	18S-rRNA
t00017372	GGTTCGATTCCGGAGAGGGAGCCTGAG	27	40	75	48	18	7	19	2.729364165	5.278939144	3.332911396	1.220580865	0.464853521	1.244295723	0.025854602	207	14.27094481	0.258325954	Yes	18S-rRNA
t00035786	CCGGACACGGACAGGATTGACAGATTGA	28	19	18	17	54	48	49	1.296447978	1.266945395	1.180406119	3.661742595	3.187567001	3.20897318	0.000185789	205	13.80208227	2.686651034	Yes	18S-rRNA
t00009009	AACGGCTACCACATCCAAGGAAGG	24	78	35	57	12	13	10	5.322260121	2.463504934	3.957832283	0.813720577	0.863299396	0.654892486	0.019281067	205	14.0755098	0.198568836	Yes	18S-rRNA
t00014306	CTGGTGCCAGCAGCCGCGGTA	21	49	75	45	6	14	13	3.343471102	5.278939144	3.124604434	0.406860288	0.929707042	0.851360231	0.010590709	202	13.93494224	0.186253922	Yes	18S-rRNA
t00013273	TGGCGGAGCGCTGAGAAGACGGTCGAA	27	52	50	40	20	22	16	3.548173414	3.519292763	2.777426163	1.356200961	1.460968209	1.047827977	0.002087558	200	13.70988949	0.392589072	NO	18S-rRNA
t00018018	CATGCCGACGGGCGCTGACCC	21	38	46	49	9	23	31	2.592895956	3.237749342	3.40234705	0.610290432	1.527375855	2.030166706	0.025078349	196	13.40082534	0.451406525	NO	18S-rRNA
t00016598	CGCACGGCCGGTACAGTGAAACT	23	42	37	42	15	28	31	2.865832373	2.604276645	2.916297472	1.017150721	1.859414084	2.030166706	0.024026548	195	13.293138	0.585081526	Yes	18S-rRNA
t00016318	CTGTGGTAATTCTAGAGCTAA	21	43	62	36	16	18	20	2.934066477	4.363923026	2.499683547	1.084960769	1.195337625	1.309784971	0.021768854	195	13.38775642	0.366422042	Yes	18S-rRNA
t00023466	AACAATACAGGACTCTTTCGA	21	29	78	57	3	17	11	1.978789019	5.49009671	3.957832283	0.203430144	1.12892998	0.720381734	0.041025688	195	13.47945987	0.179644046	Yes	18S-rRNA
t00023922	CGAACGTCTGCCCTATCAACTTTCGATGGT	30	29	13	25	47	41	39	1.978789019	0.915016118	1.735891352	3.187072258	2.72271348	2.554080694	0.02670413	194	13.09356292	1.828168747	Yes	18S-rRNA
t00033242	GTTAATTCCGATAACGAACGAGACTCTGG	29	21	32	20	38	39	43	1.432916186	2.252347368	1.388713082	2.576781826	2.589898188	2.816037688	0.029160448	193	13.05669434	1.573266547	Yes	18S-rRNA
t00018671	CTCGCTCCTCTCCTACTTGGATAACTGTGG	30	37	36	43	22	29	26	2.524661852	2.533890789	2.985733126	1.491821057	1.92582173	1.702720463	0.007792826	193	13.16464902	0.636521799	Yes	18S-rRNA
t00011105	TCGATTCCGGAGAGGGAGCCTGAGA	25	63	37	39	21	17	16	4.298748559	2.604276645	2.707990509	1.424011009	1.12892998	1.047827977	0.023237765	193	13.21178468	0.374650201	Yes	18S-rRNA
t00013563	TACATGCCGACGGGCGCTGACCCCCCT	27	51	48	37	15	19	23	3.47993931	3.378521052	2.569119201	1.017150721	1.261745271	1.506252717	0.004231069	193	13.21272827	0.401497403	NO	18S-rRNA
t00016999	ACGGCCGGTACAGTGAAACTGCGA	24	41	54	47	14	19	18	2.797598269	3.800836184	3.263475742	0.949340673	1.261745271	1.178806474	0.00209633	193	13.25180261	0.343735884	Yes	18S-rRNA
t00020201	TTGGGTTCCGGGGGGAGTATGGTT	24	34	67	40	11	21	20	2.31995954	4.715852302	2.777426163	0.745910529	1.394560563	1.309784971	0.049652019	193	13.26349407	0.351592009	Yes	18S-rRNA
t00017066	ACGGCCGGTACAGTGAAACTG	21	41	48	54	6	27	16	2.797598269	3.378521052	3.749525321	0.406860288	1.793006438	1.047827977	0.010253563	192	13.17333935	0.327202395	Yes	18S-rRNA
t00020255	CTAGATAACCTCGGGCCGATCGCAC	25	34	42	52	11	24	27	2.31995954	2.956205921	3.610654012	0.745910529	1.593783501	1.768209711	0.031031217	190	12.99472321	0.462246786	Yes	18S-rRNA
t00025766	CGGTACAGTGAAACTGCGAATGGCTC	26	27	25	20	35	42	40	1.842320811	1.759646381	1.388713082	2.373351682	2.789121126	2.619569943	0.007259797	189	12.77272302	1.559315028	Yes	18S-rRNA
t00020087	TACGCACGGCCGGTACAGTGAAACTGCG	28	34	46	57	15	24	13	2.31995954	3.237749342	3.957832283	1.017150721	1.593783501	0.851360231	0.018367019	189	12.97783562	0.36385681	Yes	18S-rRNA
t00017165	CGTAACAAGGTTTCCGTAGGT	21	40	96	43	3	1	6	2.729364165	6.757042105	2.985733126	0.203430144	0.066407646	0.392935491	0.039333872	189	13.13491268	0.053140304	Yes	18S-rRNA
t00017444	GATGTCCGGGGCTGCACGCGC	21	40	48	33	21	20	25	2.729364165	3.378521052	2.291376585	1.424011009	1.328152917	1.637231214	0.01527498	187	12.78865694	0.522592966	Yes	18S-rRNA
t00016115	GATTTGTCTGGTTAATTCCGA	21	43	33	37	21	21	31	2.934066477	2.322733224	2.569119201	1.424011009	1.394560563	2.030166706	0.022016587	186	12.67465718	0.619574307	Yes	18S-rRNA
t00020261	GTGACTCTAGATAACCTCGGGCCGATCGCA	30	34	39	41	20	28	23	2.31995954	2.745048355	2.846861817	1.356200961	1.859414084	1.506252717	0.008406051	185	12.63373747	0.596808079	Yes	18S-rRNA
t00011682	TCCGGAGAGGGAGCCTGA	18	60	38	47	5	12	23	4.094046247	2.6746625	3.263475742	0.33905024	0.79689175	1.506252717	0.009911789	185	12.6743792	0.263371822	Yes	18S-rRNA
t00016528	TGAGGCCCTCGGATCGGCCCCGCCGG	26	42	64	31	8	20	19	2.865832373	4.504694737	2.152505277	0.542480384	1.328152917	1.244295723	0.044636542	184	12.63796141	0.327094238	NO	18S-rRNA
t00011405	ACCTCACCCGGCCCGGACACGG	22	61	26	52	14	16	11	4.162280351	1.830032237	3.610654012	0.949340673	1.062522334	0.720381734	0.032229967	180	12.33521134	0.284520904	Yes	18S-rRNA
t00015491	ACAGTGAAACTGCGAATGGCTCAT	24	45	31	36	13	27	27	3.070534685	2.181961513	2.499683547	0.881530625	1.793006438	1.768209711	0.049810311	179	12.19492652	0.573096461	Yes	18S-rRNA
t00019216	AGATAACCTCGGGCCGATCGCAC	23	36	34	53	16	20	20	2.456427748	2.393119079	3.680089666	1.084960769	1.328152917	1.309784971	0.019766267	179	12.25253515	0.436466274	Yes	18S-rRNA
t00014516	TCTAGATAACCTCGGGCCGATCGCAC	26	48	33	44	13	27	13	3.275236998	2.322733224	3.05516878	0.881530625	1.793006438	0.851360231	0.015516964	178	12.17903629	0.407470317	Yes	18S-rRNA
t00013638	ACTGTGGTAATTCTAGAGCT	20	51	50	30	11	18	18	3.47993931	3.519292763	2.083069623	0.745910529	1.195337625	1.178806474	0.015898943	178	12.20235632	0.343531269	Yes	18S-rRNA
t00017737	CACGGCCCTGGCGGAGCGCTGAGA	24	39	43	60	10	15	11	2.66113006	3.026591776	4.166139245	0.678100481	0.996114688	0.720381734	0.005853725	178	12.24845798	0.243011027	NO	18S-rRNA
t00019364	GGCGCAAGACGGACCAGAGCG	21	36	34	42	13	20	31	2.456427748	2.393119079	2.916297472	0.881530625	1.328152917	2.030166706	0.034408011	176	12.00569455	0.545961274	Yes	18S-rRNA
t00018267	CATGCCGACGGGCGCTGACCCCC	23	38	46	49	11	9	21	2.592895956	3.237749342	3.40234705	0.745910529	0.597668813	1.37527422	0.003195928	174	11.95184591	0.294471549	NO	18S-rRNA
t00027215	CATGATTAAGAGGGACGGCCGGG	23	25	21	16	41	31	38	1.705852603	1.47810296	1.110970465	2.78021197	2.058637022	2.488591445	0.020525487	172	11.62236647	1.706069066	Yes	18S-rRNA
t00016434	CTCGGATCGGCCCCGCCGGGGT	22	42	45	46	12	21	6	2.865832373	3.167363487	3.194040088	0.813720577	1.394560563	0.392935491	0.00202323	172	11.82845258	0.281906374	NO	18S-rRNA
t00012600	GGATAACTGTGGTAATTCT	19	55	34	46	9	9	18	3.752875726	2.393119079	3.194040088	0.610290432	0.597668813	1.178806474	0.006155225	171	11.72680061	0.255541414	Yes	18S-rRNA
t00052371	GCGTTGATTAAGTCCCTGCCCTTTG	25	13	24	19	29	37	48	0.887043353	1.689260526	1.319277428	1.966491394	2.457082897	3.143483931	0.041304523	170	11.46263953	1.942472156	Yes	18S-rRNA
t00017717	ACGGTCGAACTTGACTATCTAGAGG	25	39	31	35	22	13	29	2.66113006	2.181961513	2.430247893	1.491821057	0.863299396	1.899188208	0.038579234	169	11.52764813	0.584918205	Yes	18S-rRNA
t00017447	GATTGGATGGTTTAGTGAGGCCCTCGGAT	29	40	38	29	23	23	13	2.729364165	2.6746625	2.013633968	1.559631105	1.527375855	0.851360231	0.023616761	166	11.35602782	0.530944645	Yes	18S-rRNA
t00025098	GATAGCTCTTTCTCGATTCCGTGGG	25	27	34	39	15	22	25	1.842320811	2.393119079	2.707990509	1.017150721	1.460968209	1.637231214	0.039513769	162	11.05878054	0.592696968	Yes	18S-rRNA
t00024432	GGCCCTGGCGGAGCGCTGAGAAGAC	25	28	50	38	14	18	14	1.910554915	3.519292763	2.638554855	0.949340673	1.195337625	0.91684948	0.024319221	162	11.12993031	0.379446584	NO	18S-rRNA
t00017665	CTGTGGTAATTCTAGAGCTAATACA	25	39	33	32	11	18	28	2.66113006	2.322733224	2.221940931	0.745910529	1.195337625	1.83369896	0.02883665	161	10.98075133	0.523875892	Yes	18S-rRNA
t00012879	CCGGAGAGGGAGCCTGA	17	54	50	49	4	1	3	3.684641622	3.519292763	3.40234705	0.271240192	0.066407646	0.196467746	4.96709E-06	161	11.14039702	0.050358421	Yes	18S-rRNA
t00020214	CACTGACTGGCTCAGCGTGTGC	22	34	31	30	17	18	30	2.31995954	2.181961513	2.083069623	1.152770817	1.195337625	1.964677457	0.049910696	160	10.89777657	0.654941838	Yes	18S-rRNA
t00022229	ACGGCCCTGGCGGAGCGCTGAGAAGAC	27	31	44	37	24	7	16	2.115257228	3.096977631	2.569119201	1.627441153	0.464853521	1.047827977	0.024436307	159	10.92147671	0.403544502	NO	18S-rRNA
t00015183	CGGCCCTGGCGGAGCGCT	18	46	28	42	8	13	20	3.138768789	1.970803947	2.916297472	0.542480384	0.863299396	1.309784971	0.013706082	157	10.74143496	0.338351441	NO	18S-rRNA
t00029324	AATCAAGAACGAAAGTCGGAGGTTCGA	27	23	44	49	14	10	17	1.569384395	3.096977631	3.40234705	0.949340673	0.664076459	1.113317226	0.037671278	157	10.79544343	0.337939357	Yes	18S-rRNA
t00037185	ACTTGGATAACTGTGGTAATTCTAGAGCT	29	18	16	25	34	30	33	1.228213874	1.126173684	1.735891352	2.305541634	1.992229376	2.161145203	0.019522171	156	10.54919512	1.579089435	Yes	18S-rRNA
t00021023	ATAACAGGTCTGTGATGCCCTTAGATG	27	33	34	35	12	16	23	2.251725436	2.393119079	2.430247893	0.813720577	1.062522334	1.506252717	0.00420844	153	10.45758803	0.47808501	Yes	18S-rRNA
t00021854	TCACCCGGCCCGGACACGGAC	21	32	40	33	5	21	22	2.183491332	2.81543421	2.291376585	0.33905024	1.394560563	1.440763468	0.028518009	153	10.4646764	0.435424241	Yes	18S-rRNA
t00020746	ACGGCCCTGGCGGAGCGCTG	20	33	28	48	8	15	20	2.251725436	1.970803947	3.332911396	0.542480384	0.996114688	1.309784971	0.029105679	152	10.40382082	0.376997203	NO	18S-rRNA
t00027202	GAATAATGGAATAGGACCGCGGT	23	25	40	39	14	17	17	1.705852603	2.81543421	2.707990509	0.949340673	1.12892998	1.113317226	0.019775686	152	10.4208652	0.441480903	Yes	18S-rRNA
t00025156	AATACATGCCGACGGGCGCTGACCC	25	27	41	29	14	20	19	1.842320811	2.885820066	2.013633968	0.949340673	1.328152917	1.244295723	0.035180893	150	10.26356416	0.52238311	NO	18S-rRNA
t00014657	ATAACTGTGGTAATTCT	17	47	40	23	9	10	19	3.207002893	2.81543421	1.597020044	0.610290432	0.664076459	1.244295723	0.031815664	148	10.13811976	0.3305567	Yes	18S-rRNA
t00021267	GGCCCACGGCCCTGGCGGAGCGCTGAGAAGACG	33	32	50	40	17	1	8	2.183491332	3.519292763	2.777426163	1.152770817	0.066407646	0.523913989	0.010779352	148	10.22330271	0.205548259	NO	18S-rRNA
t00025494	CAAGAACGAAAGTCGGAGGTTCGAAGA	27	27	31	37	15	24	12	1.842320811	2.181961513	2.569119201	1.017150721	1.593783501	0.785870983	0.028842016	146	9.990206729	0.515182519	Yes	18S-rRNA
t00023041	CGCACGGCCGGTACAGTGAAACTG	24	30	34	43	6	20	13	2.047023123	2.393119079	2.985733126	0.406860288	1.328152917	0.851360231	0.013438904	146	10.01224876	0.348292063	Yes	18S-rRNA
t00018818	CGAGCGGTCGGCGTCCCCC	19	37	26	35	10	14	23	2.524661852	1.830032237	2.430247893	0.678100481	0.929707042	1.506252717	0.020230978	145	9.899002221	0.458966377	Yes	18S-rRNA
t00025585	CGTGGGTGGTGGTGCATGGCC	21	27	34	46	5	21	12	1.842320811	2.393119079	3.194040088	0.33905024	1.394560563	0.785870983	0.030233657	145	9.948961764	0.339119534	Yes	18S-rRNA
t00021510	ACTGTGGTAATTCTAGAGCTAATACAT	27	32	40	39	10	10	14	2.183491332	2.81543421	2.707990509	0.678100481	0.664076459	0.91684948	0.001015415	145	9.96594247	0.29311678	Yes	18S-rRNA
t00016321	AATTCTAGAGCTAATACAT	19	43	28	49	16	2	7	2.934066477	1.970803947	3.40234705	1.084960769	0.132815292	0.45842474	0.011953206	145	9.983418275	0.201776444	Yes	18S-rRNA
t00023829	TTCCGACCATAAACGATGCCGACTG	25	29	37	36	8	13	21	1.978789019	2.604276645	2.499683547	0.542480384	0.863299396	1.37527422	0.009863196	144	9.863803211	0.392651768	Yes	18S-rRNA
t00026713	GAGCGGTCGGCGTCCCCCAACT	22	26	34	45	7	13	19	1.774086707	2.393119079	3.124604434	0.474670336	0.863299396	1.244295723	0.02499962	144	9.874075675	0.354132291	Yes	18S-rRNA
t00036105	CGCAAGACGGACCAGAGCGAAAGCATTTGC	30	19	18	16	33	23	34	1.296447978	1.266945395	1.110970465	2.237731586	1.527375855	2.226634451	0.033112238	143	9.66610573	1.630688238	Yes	18S-rRNA
t00021416	GAGGCCCTGTAATTGGAATGAGTCCACT	28	32	31	26	14	25	14	2.183491332	2.181961513	1.805327006	0.949340673	1.660191146	0.91684948	0.032094259	142	9.69716115	0.571464448	Yes	18S-rRNA
t00026257	GGTTCGATTCCGGAGAGGGAGCCTGA	26	26	52	37	8	8	10	1.774086707	3.660064473	2.569119201	0.542480384	0.531261167	0.654892486	0.018841543	141	9.731904418	0.215990958	Yes	18S-rRNA
t00024113	TTTGGTCGCTCGCTCCTCTCCTACTTGGAT	30	28	22	34	16	21	19	1.910554915	1.548488816	2.360812239	1.084960769	1.394560563	1.244295723	0.049853889	140	9.543673024	0.639846944	Yes	18S-rRNA
t00017940	CGAACGAGACTCTGGCATGCTAACTAGTTACGCGACCCC	39	39	21	37	11	21	7	2.66113006	1.47810296	2.569119201	0.745910529	1.394560563	0.45842474	0.043511549	136	9.307248054	0.387411952	Yes	18S-rRNA
t00025922	CACGGCCCTGGCGGAGCGCTGAGAAGACGGTC	32	26	34	39	11	17	9	1.774086707	2.393119079	2.707990509	0.745910529	1.12892998	0.589403237	0.009821984	136	9.33944004	0.35842522	NO	18S-rRNA
t00027983	TACATGCCGACGGGCGCTGACCCCCCTT	28	24	29	34	14	20	14	1.637618499	2.041189802	2.360812239	0.949340673	1.328152917	0.91684948	0.018562394	135	9.23396361	0.528897974	NO	18S-rRNA
t00025149	CATGCCGACGGGCGCTGACC	20	27	38	27	6	14	23	1.842320811	2.6746625	1.87476266	0.406860288	0.929707042	1.506252717	0.047407765	135	9.234566018	0.444764241	NO	18S-rRNA
t00019778	TCGGCGCCCCCTCGATGCTC	20	35	21	29	14	19	16	2.388193644	1.47810296	2.013633968	0.949340673	1.261745271	1.047827977	0.035411956	134	9.138844494	0.554243606	Yes	18S-rRNA
t00022407	CGCACGGCCGGTACAGTGAAACTGC	25	31	27	34	7	16	19	2.115257228	1.900418092	2.360812239	0.474670336	1.062522334	1.244295723	0.011011624	134	9.157975951	0.436210118	Yes	18S-rRNA
t00025930	CCCGACCCGGGGAGGTAGTGACG	23	26	27	40	11	6	23	1.774086707	1.900418092	2.777426163	0.745910529	0.398445875	1.506252717	0.049409901	133	9.102540083	0.41082416	Yes	18S-rRNA
t00022112	AGGCCCTCGGATCGGCCCCGCCGG	24	31	30	29	21	8	14	2.115257228	2.111575658	2.013633968	1.424011009	0.531261167	0.91684948	0.012568499	133	9.11258851	0.460241473	NO	18S-rRNA
t00018701	GGCGGAGCGCTGAGAAGACGGTCG	24	37	27	32	14	14	9	2.524661852	1.900418092	2.221940931	0.949340673	0.929707042	0.589403237	0.002915447	133	9.115471827	0.371361998	NO	18S-rRNA
t00025442	ATGACCCGCCGGGCAGCTTCCGGG	24	27	42	32	2	17	12	1.842320811	2.956205921	2.221940931	0.135620096	1.12892998	0.785870983	0.019377459	132	9.070888721	0.292063315	Yes	18S-rRNA
t00022152	CTCTCGGCGCCCCCTCGATGC	21	31	30	25	13	15	17	2.115257228	2.111575658	1.735891352	0.881530625	0.996114688	1.113317226	0.002251705	131	8.953686776	0.501610073	Yes	18S-rRNA
t00043119	TGGAGCGATTTGTCTGGTTAATTCCGATA	29	16	14	7	34	33	26	1.091745666	0.985401974	0.486049579	2.305541634	2.191452313	1.702720463	0.009931874	130	8.762911628	2.418742641	Yes	18S-rRNA
t00024705	ATGTCCGGGGCTGCACGCGCGCTACACTG	29	28	36	28	10	22	6	1.910554915	2.533890789	1.944198314	0.678100481	1.460968209	0.392935491	0.027260926	130	8.9206482	0.396328888	Yes	18S-rRNA
t00026413	AGGAATAATGGAATAGGACCGCGGTT	26	26	21	23	18	20	21	1.774086707	1.47810296	1.597020044	1.220580865	1.328152917	1.37527422	0.033995456	129	8.773217713	0.809205672	Yes	18S-rRNA
t00021091	TCGGATCGGCCCCGCCGGGGTCG	23	33	31	23	11	12	19	2.251725436	2.181961513	1.597020044	0.745910529	0.79689175	1.244295723	0.014359522	129	8.817804994	0.462151122	NO	18S-rRNA
t00030143	GGCCCGGACACGGACAGGATTGACAGAT	28	23	24	24	20	17	20	1.569384395	1.689260526	1.666455698	1.356200961	1.12892998	1.309784971	0.008641326	128	8.720016531	0.77052556	Yes	18S-rRNA
t00021669	CCTCTCGGCGCCCCCTCGATGCTCTT	26	32	25	25	15	10	21	2.183491332	1.759646381	1.735891352	1.017150721	0.664076459	1.37527422	0.025473644	128	8.735530464	0.538208444	Yes	18S-rRNA
t00031799	CTGAGAAGACGGTCGAACTTGACTA	25	21	28	32	13	13	21	1.432916186	1.970803947	2.221940931	0.881530625	0.863299396	1.37527422	0.043613332	128	8.745765305	0.554620018	Yes	18S-rRNA
t00028519	GCACGGCCGGTACAGTGAAACTGCGAAT	28	24	30	36	9	19	10	1.637618499	2.111575658	2.499683547	0.610290432	1.261745271	0.654892486	0.019012364	128	8.775805893	0.404381124	Yes	18S-rRNA
t00025312	TCCTTTGGTCGCTCGCTCCTCTCCT	25	27	27	30	12	18	13	1.842320811	1.900418092	2.083069623	0.813720577	1.195337625	0.851360231	0.002205259	127	8.686226959	0.490990808	Yes	18S-rRNA
t00016118	CGGCGCCCCCTCGATGCTCT	20	43	20	32	11	11	10	2.934066477	1.407717105	2.221940931	0.745910529	0.730484104	0.654892486	0.028731401	127	8.695011631	0.324706973	Yes	18S-rRNA
t00025691	GAAGCGTTTACTTTGAAAAAATT	23	27	22	25	21	15	16	1.842320811	1.548488816	1.735891352	1.424011009	0.996114688	1.047827977	0.025853722	126	8.594654653	0.676449375	Yes	18S-rRNA
t00030412	ATGTCCGGGGCTGCACGCGCGCTACACT	28	22	33	23	15	15	18	1.501150291	2.322733224	1.597020044	1.017150721	0.996114688	1.178806474	0.049005759	126	8.612975441	0.588844987	Yes	18S-rRNA
t00024056	ATAACCTCGGGCCGATCGCAC	21	29	27	28	5	15	21	1.978789019	1.900418092	1.944198314	0.33905024	0.996114688	1.37527422	0.026818126	125	8.533844574	0.465438854	Yes	18S-rRNA
t00030490	CGGGGCTGCACGCGCGCTACACTGACTG	28	22	34	30	8	12	19	1.501150291	2.393119079	2.083069623	0.542480384	0.79689175	1.244295723	0.027175488	125	8.561006849	0.432243823	Yes	18S-rRNA
t00022034	CGGTAATTCCAGCTCCAAT	19	31	32	38	6	4	14	2.115257228	2.252347368	2.638554855	0.406860288	0.265630583	0.91684948	0.002017872	125	8.595499803	0.226849012	Yes	18S-rRNA
t00018829	TCGATTCCGGAGAGGGAGCCTGAG	24	37	25	26	15	8	13	2.524661852	1.759646381	1.805327006	1.017150721	0.531261167	0.851360231	0.012618151	124	8.489407359	0.394074854	Yes	18S-rRNA
t00018080	CCGGCGCAAGACGGACCAGAGCG	23	38	23	36	8	12	7	2.592895956	1.618874671	2.499683547	0.542480384	0.79689175	0.45842474	0.007408694	124	8.509251049	0.267869947	Yes	18S-rRNA
t00019997	CCGGAGAGGGAGCCTGAG	18	35	25	39	4	2	18	2.388193644	1.759646381	2.707990509	0.271240192	0.132815292	1.178806474	0.015046001	123	8.438692493	0.230878221	Yes	18S-rRNA
t00031612	AACAATACAGGACTCTTT	18	22	39	29	5	10	18	1.501150291	2.745048355	2.013633968	0.33905024	0.664076459	1.178806474	0.035590448	123	8.441765787	0.348560945	Yes	18S-rRNA
t00021226	TCCGGAGAGGGAGCCT	16	32	22	30	6	9	23	2.183491332	1.548488816	2.083069623	0.406860288	0.597668813	1.506252717	0.048422431	122	8.325831588	0.431773057	Yes	18S-rRNA
t00022300	TGCCGACGGGCGCTGACCCCC	21	31	30	21	7	13	20	2.115257228	2.111575658	1.458148736	0.474670336	0.863299396	1.309784971	0.035845682	122	8.332736325	0.465745517	NO	18S-rRNA
t00020501	ACCGGCGCAAGACGGACCAGAGCGAAAG	28	34	19	35	16	11	7	2.31995954	1.33733125	2.430247893	1.084960769	0.730484104	0.45842474	0.031559571	122	8.361408296	0.373528569	Yes	18S-rRNA
t00040425	TCGTAGTTGGATCTTGGGAGCGGG	24	17	14	15	27	21	27	1.15997977	0.985401974	1.041534811	1.830871297	1.394560563	1.768209711	0.0144186	121	8.180558126	1.566919461	Yes	18S-rRNA
t00025569	GTGGTAATTCTAGAGCTAATACA	23	27	30	36	9	14	5	1.842320811	2.111575658	2.499683547	0.610290432	0.929707042	0.327446243	0.004076384	121	8.321023733	0.289365548	Yes	18S-rRNA
t00021289	GCCCTGGCGGAGCGCTGAG	19	32	28	28	7	1	23	2.183491332	1.970803947	1.944198314	0.474670336	0.066407646	1.506252717	0.03608739	119	8.145824292	0.335710888	NO	18S-rRNA
t00030353	CCGGAGAGGGAGCCTGAGA	19	23	41	33	2	5	15	1.569384395	2.885820066	2.291376585	0.135620096	0.332038229	0.982338728	0.018308493	119	8.196578099	0.21492324	Yes	18S-rRNA
t00023290	CTCACCCGGCCCGGACACGGA	21	30	30	17	14	14	13	2.047023123	2.111575658	1.180406119	0.949340673	0.929707042	0.851360231	0.044916948	118	8.069412847	0.511407649	Yes	18S-rRNA
t00030707	GGGGCTGCACGCGCGCTACACTGACT	26	22	25	24	13	16	17	1.501150291	1.759646381	1.666455698	0.881530625	1.062522334	1.113317226	0.003796705	117	7.984622554	0.620502047	Yes	18S-rRNA
t00028637	AATTCTTGGACCGGCGCAAG	20	24	30	23	7	17	16	1.637618499	2.111575658	1.597020044	0.474670336	1.12892998	1.047827977	0.027203049	117	7.997642493	0.495945017	Yes	18S-rRNA
t00030192	GAGCGGTCGGCGTCCCCCAACTTCTTAGAGGG	32	23	32	33	3	19	6	1.569384395	2.252347368	2.291376585	0.203430144	1.261745271	0.392935491	0.024152599	116	7.971219255	0.303955173	Yes	18S-rRNA
t00025233	GGTGACTCTAGATAACCTCGGGCC	24	27	26	20	15	11	16	1.842320811	1.830032237	1.388713082	1.017150721	0.730484104	1.047827977	0.013796566	115	7.856528932	0.552346626	Yes	18S-rRNA
t00021864	CCTCACCCGGCCCGGACACGGA	22	32	19	27	5	12	19	2.183491332	1.33733125	1.87476266	0.33905024	0.79689175	1.244295723	0.049109611	114	7.775822955	0.441145419	Yes	18S-rRNA
t00031797	ATCAAAACCAACCCGGTGAGCTCCC	25	21	29	34	9	12	9	1.432916186	2.041189802	2.360812239	0.610290432	0.79689175	0.589403237	0.010268311	114	7.831503648	0.342178818	Yes	18S-rRNA
t00028154	AACCTCGGGCCGATCGCACGC	21	24	41	21	3	12	12	1.637618499	2.885820066	1.458148736	0.203430144	0.79689175	0.785870983	0.046180682	113	7.767780177	0.298615198	Yes	18S-rRNA
t00026012	TTAGATGTCCGGGGCTGCACGCG	23	26	24	21	9	14	18	1.774086707	1.689260526	1.458148736	0.610290432	0.929707042	1.178806474	0.017984417	112	7.640299918	0.552434456	Yes	18S-rRNA
t00021274	TCCAAGGAAGGCAGCAGGCGCG	22	32	28	20	7	9	16	2.183491332	1.970803947	1.388713082	0.474670336	0.597668813	1.047827977	0.017946164	112	7.663175487	0.382493943	Yes	18S-rRNA
t00017023	CGATTCCGGAGAGGGAGCCT	20	41	22	25	7	1	15	2.797598269	1.548488816	1.735891352	0.474670336	0.066407646	0.982338728	0.032003896	111	7.605395147	0.250480452	Yes	18S-rRNA
t00022539	CACGGCCCTGGCGGAGC	17	31	21	25	7	8	18	2.115257228	1.47810296	1.735891352	0.474670336	0.531261167	1.178806474	0.022967347	110	7.513989517	0.409952122	NO	18S-rRNA
t00025584	CAGGTCTGTGATGCCCTTAGATGTC	25	27	22	22	10	9	18	1.842320811	1.548488816	1.52758439	0.678100481	0.597668813	1.178806474	0.016911113	108	7.372969784	0.499060417	Yes	18S-rRNA
t00021412	CGAGGATCCATTGGAGGGCAAG	22	32	21	19	11	13	11	2.183491332	1.47810296	1.319277428	0.745910529	0.863299396	0.720381734	0.03042043	107	7.310463379	0.46770762	Yes	18S-rRNA
t00028459	AACAATACAGGACTCTTTC	19	24	29	21	7	14	12	1.637618499	2.041189802	1.458148736	0.474670336	0.929707042	0.785870983	0.010866499	107	7.327205398	0.426370777	Yes	18S-rRNA
t00029463	CAAGGTTTCCGTAGGTG	17	23	25	41	1	7	10	1.569384395	1.759646381	2.846861817	0.067810048	0.464853521	0.654892486	0.018581422	107	7.363448648	0.192288975	Yes	18S-rRNA
t00017341	CAAGGTTTCCGTAGGT	16	40	15	37	3	2	8	2.729364165	1.055787829	2.569119201	0.203430144	0.132815292	0.523913989	0.028551853	105	7.214430619	0.135367125	Yes	18S-rRNA
t00024791	CCGGAGAGGGAGCCT	15	28	19	43	2	1	11	1.910554915	1.33733125	2.985733126	0.135620096	0.066407646	0.720381734	0.028118803	104	7.156028767	0.147973342	Yes	18S-rRNA
t00024034	GTGAAACTGCGAATGGCTCATT	22	29	21	21	9	9	14	1.978789019	1.47810296	1.458148736	0.610290432	0.597668813	0.91684948	0.009615915	103	7.039849441	0.432307451	Yes	18S-rRNA
t00032479	CTCACCCGGCCCGGACACG	19	21	20	29	5	14	14	1.432916186	1.407717105	2.013633968	0.33905024	0.929707042	0.91684948	0.032790072	103	7.039874022	0.450244423	Yes	18S-rRNA
t00019244	ACATGCCGACGGGCGCTGACCC	22	36	16	25	10	8	8	2.456427748	1.126173684	1.735891352	0.678100481	0.531261167	0.523913989	0.03684901	103	7.05176842	0.325896021	NO	18S-rRNA
t00035652	AAGAACGAAAGTCGGAGGT	19	19	33	20	7	12	10	1.296447978	2.322733224	1.388713082	0.474670336	0.79689175	0.654892486	0.039398751	101	6.934348856	0.384683554	Yes	18S-rRNA
t00036208	ACGGTCGAACTTGACTATCTAGAGGAAGTA	30	19	18	24	14	16	9	1.296447978	1.266945395	1.666455698	0.949340673	1.062522334	0.589403237	0.047474103	100	6.831115314	0.614978502	Yes	18S-rRNA
t00038208	AACGAACGAGACTCTGGCATGCTA	24	18	21	27	8	13	13	1.228213874	1.47810296	1.87476266	0.542480384	0.863299396	0.851360231	0.022882601	100	6.838219507	0.4927092	Yes	18S-rRNA
t00031223	ACGGCCCTGGCGGAGCGCTGAGAAG	25	22	23	27	9	5	14	1.501150291	1.618874671	1.87476266	0.610290432	0.332038229	0.91684948	0.006597998	100	6.853965763	0.372223662	NO	18S-rRNA
t00033497	TGTCCGGGGCTGCACGCGCGCTAC	24	20	39	21	4	8	8	1.364682082	2.745048355	1.458148736	0.271240192	0.531261167	0.523913989	0.035607685	100	6.894294521	0.238226317	Yes	18S-rRNA
t00050974	GCGCAAGACGGACCAGAGCGAAAGCATTTGC	31	13	13	8	22	26	17	0.887043353	0.915016118	0.555485233	1.491821057	1.726598792	1.113317226	0.036446396	99	6.68928178	1.837393398	Yes	18S-rRNA
t00020563	CGGCTACCACATCCAAGGAAGG	22	34	16	27	8	4	10	2.31995954	1.126173684	1.87476266	0.542480384	0.265630583	0.654892486	0.024808281	99	6.783899338	0.274954347	Yes	18S-rRNA
t00035750	GGCCCACGGCCCTGGCGGAGC	21	19	23	29	10	4	14	1.296447978	1.618874671	2.013633968	0.678100481	0.265630583	0.91684948	0.022069264	99	6.789537161	0.377479594	NO	18S-rRNA
t00031507	ATCAAAACCAACCCGGTGAGCTCCCTC	27	22	29	33	5	5	5	1.501150291	2.041189802	2.291376585	0.33905024	0.332038229	0.327446243	0.002299365	99	6.83225139	0.171166131	Yes	18S-rRNA
t00023348	AAATAACAATACAGGACTCT	20	29	16	28	4	7	13	1.978789019	1.126173684	1.944198314	0.271240192	0.464853521	0.851360231	0.024177765	97	6.636614962	0.314399549	Yes	18S-rRNA
t00029319	ATCAAAACCAACCCGGTGAGCTCCCTCC	28	23	24	21	6	10	13	1.569384395	1.689260526	1.458148736	0.406860288	0.664076459	0.851360231	0.003026299	97	6.639090635	0.407543157	Yes	18S-rRNA
t00037869	GGGGCTGCACGCGCGCTACACTGACTG	27	18	26	26	7	10	10	1.228213874	1.830032237	1.805327006	0.474670336	0.664076459	0.654892486	0.007672844	97	6.657212398	0.368790442	Yes	18S-rRNA
t00046123	ACGCACGGCCGGTACAGTGAAACTG	25	15	29	30	7	6	10	1.023511562	2.041189802	2.083069623	0.474670336	0.398445875	0.654892486	0.027225357	97	6.675779684	0.296829191	Yes	18S-rRNA
t00066173	AAGACGGTCGAACTTGACTATCTAGAGGAAGT	32	10	10	3	31	23	19	0.682341041	0.703858553	0.208306962	2.10211149	1.527375855	1.244295723	0.021829844	96	6.468289623	3.056608986	Yes	18S-rRNA
t00052576	TGGAGCGATTTGTCTGGTTAATTCCGA	27	13	10	12	23	22	16	0.887043353	0.703858553	0.833227849	1.559631105	1.460968209	1.047827977	0.02984032	96	6.492557046	1.678304258	Yes	18S-rRNA
t00034122	ACGCACGGCCGGTACAGTGAAACT	24	20	16	21	10	16	13	1.364682082	1.126173684	1.458148736	0.678100481	1.062522334	0.851360231	0.038358137	96	6.540987548	0.656363659	Yes	18S-rRNA
t00045870	CCACGGCCCTGGCGGAGC	18	15	24	26	6	14	11	1.023511562	1.689260526	1.805327006	0.406860288	0.929707042	0.720381734	0.046034464	96	6.575048159	0.455268692	NO	18S-rRNA
t00027447	GGATCCATTGGAGGGCAAGTCTGG	24	25	17	22	9	7	15	1.705852603	1.196559539	1.52758439	0.610290432	0.464853521	0.982338728	0.021072616	95	6.487479214	0.464443407	Yes	18S-rRNA
t00032929	CGACTGGCGATGCGGCGGCGTTAT	24	21	26	18	4	12	14	1.432916186	1.830032237	1.249841774	0.271240192	0.79689175	0.91684948	0.032392441	95	6.497771619	0.439856793	NO	18S-rRNA
t00047232	TCGAACTTGACTATCTAGAGGAAG	24	14	9	7	18	21	25	0.955277458	0.633472697	0.486049579	1.220580865	1.394560563	1.637231214	0.016836045	94	6.327172376	2.049534022	Yes	18S-rRNA
t00028547	AATAACAATACAGGACTCTTTC	22	24	14	20	11	12	12	1.637618499	0.985401974	1.388713082	0.745910529	0.79689175	0.785870983	0.042282613	93	6.340406816	0.580465584	Yes	18S-rRNA
t00040551	CCCTCGGATCGGCCCCGCCGGGGTC	25	17	24	20	7	10	13	1.15997977	1.689260526	1.388713082	0.474670336	0.664076459	0.851360231	0.016301543	91	6.228060404	0.469591534	NO	18S-rRNA
t00031351	GTACGCACGGCCGGTACAGTGAAACTGC	28	22	28	24	2	12	3	1.501150291	1.970803947	1.666455698	0.135620096	0.79689175	0.196467746	0.00606287	91	6.267389528	0.219713804	Yes	18S-rRNA
t00033534	GTGGTAATTCTAGAGCTAATA	21	20	26	16	6	13	9	1.364682082	1.830032237	1.110970465	0.406860288	0.863299396	0.589403237	0.03059827	90	6.165247706	0.431885522	Yes	18S-rRNA
t00030720	GGCCCACGGCCCTGGCGGAGCGCTG	25	22	26	24	16	0	2	1.501150291	1.830032237	1.666455698	1.084960769	0	0.130978497	0.023749047	90	6.213577491	0.243302778	NO	18S-rRNA
t00032190	AATAACAATACAGGACTCTTTCG	23	21	16	22	5	13	12	1.432916186	1.126173684	1.52758439	0.33905024	0.863299396	0.785870983	0.026317469	89	6.07489488	0.486513114	Yes	18S-rRNA
t00032490	ACCGGCGCAAGACGGACCAGAGCG	24	21	27	17	2	10	12	1.432916186	1.900418092	1.180406119	0.135620096	0.664076459	0.785870983	0.028267331	89	6.099307935	0.351275749	Yes	18S-rRNA
t00024200	CAGCCGCGGTAATTCCAGCTCCAAT	25	28	30	18	4	4	5	1.910554915	2.111575658	1.249841774	0.271240192	0.265630583	0.327446243	0.004901681	89	6.136289365	0.163945666	Yes	18S-rRNA
t00028664	AAAGTCGGAGGTTCGAAGACGATCAGATAC	30	24	16	15	11	12	9	1.637618499	1.126173684	1.041534811	0.745910529	0.79689175	0.589403237	0.046873313	87	5.93753251	0.560321234	Yes	18S-rRNA
t00029633	ATCAAAACCAACCCGGTGAGCTCCCTCCC	29	23	23	14	9	12	6	1.569384395	1.618874671	0.972099157	0.610290432	0.79689175	0.392935491	0.029918467	87	5.960475897	0.432683336	Yes	18S-rRNA
t00021133	CCCGGGGGGGGATGCGTGC	19	33	22	13	3	7	9	2.251725436	1.548488816	0.902663503	0.203430144	0.464853521	0.589403237	0.047354054	87	5.960564657	0.267429214	NO	18S-rRNA
t00028992	CCTTGCCTCTCGGCGCCCCCTCGATG	26	24	19	16	14	6	7	1.637618499	1.33733125	1.110970465	0.949340673	0.398445875	0.45842474	0.03053524	86	5.892131502	0.442057405	Yes	18S-rRNA
t00040302	TAAGTACGCACGGCCGGTACAGTGAAACT	29	17	26	21	2	13	7	1.15997977	1.830032237	1.458148736	0.135620096	0.863299396	0.45842474	0.025259113	86	5.905504975	0.3276285	Yes	18S-rRNA
t00024425	AGGCCCTGTAATTGGAATGAGTCCACT	27	28	15	20	6	11	5	1.910554915	1.055787829	1.388713082	0.406860288	0.730484104	0.327446243	0.025575477	85	5.819846461	0.336342562	Yes	18S-rRNA
t00034859	GGATAACTGTGGTAATTCTA	20	20	17	30	2	5	11	1.364682082	1.196559539	2.083069623	0.135620096	0.332038229	0.720381734	0.023116791	85	5.832351304	0.255805435	Yes	18S-rRNA
t00031918	GGCCCACGGCCCTGGCGGAGCGCTGAGAAGA	31	21	27	17	10	3	7	1.432916186	1.900418092	1.180406119	0.678100481	0.199222938	0.45842474	0.013704297	85	5.849488556	0.295929327	NO	18S-rRNA
t00032371	CGTGGGTGGTGGTGCATGGCCG	22	21	28	19	6	7	4	1.432916186	1.970803947	1.319277428	0.406860288	0.464853521	0.261956994	0.004673064	85	5.856668365	0.240032054	Yes	18S-rRNA
t00054904	CAAGACGGACCAGAGCGAAAGCAT	24	12	11	13	15	15	18	0.818809249	0.774244408	0.902663503	1.017150721	0.996114688	1.178806474	0.028077368	84	5.687789043	1.279019888	Yes	18S-rRNA
t00033803	CCGGTGAGCTCCCTCCCGGCTCCGGCCGGGGG	32	20	15	20	9	14	5	1.364682082	1.055787829	1.388713082	0.610290432	0.929707042	0.327446243	0.033938501	83	5.67662671	0.490247836	Yes	18S-rRNA
t00028608	ATTCTAGAGCTAATACAT	18	24	14	29	4	1	11	1.637618499	0.985401974	2.013633968	0.271240192	0.066407646	0.720381734	0.028824348	83	5.694684013	0.228188144	Yes	18S-rRNA
t00046930	TAAGTACGCACGGCCGGTACAGTGAAACTG	30	14	27	22	2	11	6	0.955277458	1.900418092	1.52758439	0.135620096	0.730484104	0.392935491	0.032570076	82	5.642319631	0.287236889	Yes	18S-rRNA
t00042902	CCGGCCCGGACACGGACAGGATTGAC	26	16	20	15	7	12	11	1.091745666	1.407717105	1.041534811	0.474670336	0.79689175	0.720381734	0.026390871	81	5.532941403	0.56253747	Yes	18S-rRNA
t00038409	TGGCGGCGACGACCCATTCGAACGT	25	18	23	16	6	9	9	1.228213874	1.618874671	1.110970465	0.406860288	0.597668813	0.589403237	0.008929631	81	5.551991348	0.402705552	Yes	18S-rRNA
t00032229	CAAGAACGAAAGTCGGAGGTTCGAA	25	21	15	17	5	11	11	1.432916186	1.055787829	1.180406119	0.33905024	0.730484104	0.720381734	0.021120252	80	5.459026214	0.487833838	Yes	18S-rRNA
t00036148	TCACCCGGCCCGGACACGGACAG	23	19	14	28	3	9	7	1.296447978	0.985401974	1.944198314	0.203430144	0.597668813	0.45842474	0.031640094	80	5.485571963	0.298038171	Yes	18S-rRNA
t00054997	GGCCCTGGCGGAGCGCTGAGAAG	23	12	21	23	7	11	6	0.818809249	1.47810296	1.597020044	0.474670336	0.730484104	0.392935491	0.043453383	80	5.492022186	0.410405171	NO	18S-rRNA
t00029434	CGGCCCTGGCGGAGCGCTGAGAAGACGGTCGAACTTGACT	40	23	15	25	5	12	0	1.569384395	1.055787829	1.735891352	0.33905024	0.79689175	0	0.025256176	80	5.497005566	0.260473614	NO	18S-rRNA
t00041777	TCTAGATAACCTCGGGCCGATCGCACG	27	16	24	23	6	4	7	1.091745666	1.689260526	1.597020044	0.406860288	0.265630583	0.45842474	0.005102534	80	5.508941848	0.258316317	Yes	18S-rRNA
t00028868	ACTGTGGTAATTCTAGAGCTAAT	23	24	28	24	0	2	2	1.637618499	1.970803947	1.666455698	0	0.132815292	0.130978497	0.00013197	80	5.538671933	0.050009456	Yes	18S-rRNA
t00037750	GAGCGGTCGGCGTCCCCCAAC	21	18	13	24	5	9	10	1.228213874	0.915016118	1.666455698	0.33905024	0.597668813	0.654892486	0.036264809	79	5.401297229	0.417780276	Yes	18S-rRNA
t00030094	GGCGGAGCGCTGAGAAGACGGTCGAA	26	23	15	16	10	8	7	1.569384395	1.055787829	1.110970465	0.678100481	0.531261167	0.45842474	0.017006709	79	5.403929076	0.446392584	NO	18S-rRNA
t00030839	AGGCCCTGTAATTGGAATGAGTCC	24	22	18	15	5	8	10	1.501150291	1.266945395	1.041534811	0.33905024	0.531261167	0.654892486	0.009185393	78	5.334834389	0.40035481	Yes	18S-rRNA
t00051228	AGGTCTGTGATGCCCTTAGATGTCCGGGG	29	13	19	22	5	9	10	0.887043353	1.33733125	1.52758439	0.33905024	0.597668813	0.654892486	0.027898236	78	5.343570532	0.424208138	Yes	18S-rRNA
t00050301	CGTGGGTGGTGGTGCATGGCCGT	23	13	24	17	6	10	8	0.887043353	1.689260526	1.180406119	0.406860288	0.664076459	0.523913989	0.042770736	78	5.351560735	0.424533897	Yes	18S-rRNA
t00035088	GATAACCTCGGGCCGATCGCACG	23	19	20	25	1	6	7	1.296447978	1.407717105	1.735891352	0.067810048	0.398445875	0.45842474	0.0028325	78	5.364737099	0.208258764	Yes	18S-rRNA
t00023362	GGCCCACGGCCCTGGCGGAGCGCTGAG	27	29	21	17	6	1	4	1.978789019	1.47810296	1.180406119	0.406860288	0.066407646	0.261956994	0.006783184	78	5.372523028	0.158545971	NO	18S-rRNA
t00034018	GAGCGGTCGGCGTCCCC	17	20	18	15	4	8	12	1.364682082	1.266945395	1.041534811	0.271240192	0.531261167	0.785870983	0.017065255	77	5.26153463	0.432426399	Yes	18S-rRNA
t00044333	GACCCGCCGGGCAGCTTCCGGG	22	15	20	20	3	8	11	1.023511562	1.407717105	1.388713082	0.203430144	0.531261167	0.720381734	0.015852552	77	5.275014794	0.380914983	Yes	18S-rRNA
t00024407	GCCCACGGCCCTGGCGGAGCGCTGAGA	27	28	22	15	3	2	7	1.910554915	1.548488816	1.041534811	0.203430144	0.132815292	0.45842474	0.010316658	77	5.295248718	0.176570672	NO	18S-rRNA
t00034521	GTGGTAATTCTAGAGCTAAT	20	20	23	29	2	2	1	1.364682082	1.618874671	2.013633968	0.135620096	0.132815292	0.065489249	0.001220142	77	5.331115358	0.066822472	Yes	18S-rRNA
t00062777	AACAAGGTTTCCGTAGGTG	19	11	29	28	1	5	3	0.750575145	2.041189802	1.944198314	0.067810048	0.332038229	0.196467746	0.030779314	77	5.332279285	0.125912299	Yes	18S-rRNA
t00025144	AATAACAATACAGGACTCT	19	27	15	15	5	6	8	1.842320811	1.055787829	1.041534811	0.33905024	0.398445875	0.523913989	0.029799858	76	5.201053555	0.320183824	Yes	18S-rRNA
t00046452	CGCAGCTAGGAATAATGGAATA	22	15	20	19	11	3	8	1.023511562	1.407717105	1.319277428	0.745910529	0.199222938	0.523913989	0.018053539	76	5.219553549	0.391693126	Yes	18S-rRNA
t00026809	AGTACGCACGGCCGGTACAGTGAAACT	27	26	20	14	4	11	1	1.774086707	1.407717105	0.972099157	0.271240192	0.730484104	0.065489249	0.027647143	76	5.221116515	0.256918265	Yes	18S-rRNA
t00039587	CCTCACCCGGCCCGGACACGGAC	23	17	15	13	9	11	10	1.15997977	1.055787829	0.902663503	0.610290432	0.730484104	0.654892486	0.010548322	75	5.114098124	0.639958671	Yes	18S-rRNA
t00051298	CGTGGGTGGTGGTGCATGGC	20	13	17	20	8	10	7	0.887043353	1.196559539	1.388713082	0.542480384	0.664076459	0.45842474	0.01883646	75	5.137297558	0.479501749	Yes	18S-rRNA
t00058670	TCGTAGTTGGATCTTGGGAGCGGGCGGGCGGTC	33	12	9	10	14	14	15	0.818809249	0.633472697	0.694356541	0.949340673	0.929707042	0.982338728	0.013643213	74	5.008024931	1.332961493	Yes	18S-rRNA
t00041283	GAGCGGTCGGCGTCCCCC	18	16	20	18	3	4	13	1.091745666	1.407717105	1.249841774	0.203430144	0.265630583	0.851360231	0.023003047	74	5.069725503	0.352177569	Yes	18S-rRNA
t00040520	AGCGGTCGGCGTCCCCCAACTTCTTAGAGGGACA	34	17	20	12	11	8	6	1.15997977	1.407717105	0.833227849	0.745910529	0.531261167	0.392935491	0.041924896	74	5.071031911	0.491074435	Yes	18S-rRNA
t00029169	CAGGTCTGTGATGCCCTTAGAT	22	23	25	14	6	3	3	1.569384395	1.759646381	0.972099157	0.406860288	0.199222938	0.196467746	0.009196913	74	5.103680905	0.186590729	Yes	18S-rRNA
t00063917	CGAAAGTCGGAGGTTCGAAGACGATCAG	28	11	7	6	18	18	13	0.750575145	0.492700987	0.416613925	1.220580865	1.195337625	0.851360231	0.0265241	73	4.927168778	1.968370561	Yes	18S-rRNA
t00052695	GACCGGCGCAAGACGGACCAGAGC	24	13	19	17	3	11	10	0.887043353	1.33733125	1.180406119	0.203430144	0.730484104	0.654892486	0.045471551	73	4.993587457	0.466639958	Yes	18S-rRNA
t00041363	GCCTCTCGGCGCCCCCTCGATGCTCTT	27	16	26	20	4	5	2	1.091745666	1.830032237	1.388713082	0.271240192	0.332038229	0.130978497	0.005863793	73	5.044747903	0.170341829	Yes	18S-rRNA
t00037255	CGTCCCCGCCCCTTGCCTCTCGGCGCCCCCT	31	18	14	17	9	11	3	1.228213874	0.985401974	1.180406119	0.610290432	0.730484104	0.196467746	0.025406359	72	4.93126425	0.452926439	Yes	18S-rRNA
t00062517	AATAATGGAATAGGACCGCGGT	22	11	17	22	8	6	8	0.750575145	1.196559539	1.52758439	0.542480384	0.398445875	0.523913989	0.043343473	72	4.939559323	0.421570843	Yes	18S-rRNA
t00039257	AATACATGCCGACGGGCGCTGAC	23	17	22	12	7	8	6	1.15997977	1.548488816	0.833227849	0.474670336	0.531261167	0.392935491	0.027487589	72	4.940563429	0.39497089	NO	18S-rRNA
t00038180	TGTCCGGGGCTGCACGCGCGCTACA	25	18	20	16	5	7	6	1.228213874	1.407717105	1.110970465	0.33905024	0.464853521	0.392935491	0.000817416	72	4.943740697	0.319421066	Yes	18S-rRNA
t00054155	GTGGTAATTCTAGAGCTAATACAT	24	12	22	21	4	5	8	0.818809249	1.548488816	1.458148736	0.271240192	0.332038229	0.523913989	0.02052117	72	4.952639211	0.294656407	Yes	18S-rRNA
t00035755	AACTGTGGTAATTCT	15	19	20	22	3	5	3	1.296447978	1.407717105	1.52758439	0.203430144	0.332038229	0.196467746	0.000128494	72	4.963685592	0.172963008	Yes	18S-rRNA
t00035997	CGTAACAAGGTTTCCGTAGGTG	22	19	22	23	4	0	4	1.296447978	1.548488816	1.597020044	0.271240192	0	0.261956994	0.000537111	72	4.975154024	0.120036553	Yes	18S-rRNA
t00189443	CTATCTAGAGGAAGTAAAAGTCGTAAC	27	4	7	3	22	14	21	0.272936416	0.492700987	0.208306962	1.491821057	0.929707042	1.37527422	0.007994371	71	4.770746685	3.898377005	Yes	18S-rRNA
t00038125	GATAACTGTGGTAATT	16	18	13	16	4	8	12	1.228213874	0.915016118	1.110970465	0.271240192	0.531261167	0.785870983	0.033413602	71	4.8425728	0.488099108	Yes	18S-rRNA
t00052820	TAACCTCGGGCCGATCGCAC	20	13	18	17	6	12	5	0.887043353	1.266945395	1.180406119	0.406860288	0.79689175	0.327446243	0.031455165	71	4.865593149	0.459213243	Yes	18S-rRNA
t00048576	GAGCTAATACATGCCGACGGGCGCTGAC	28	14	20	14	10	5	8	0.955277458	1.407717105	0.972099157	0.678100481	0.332038229	0.523913989	0.028339603	71	4.869146418	0.45997289	NO	18S-rRNA
t00044479	CCCGGCCCGGACACGGACAG	20	15	23	13	5	6	9	1.023511562	1.618874671	0.902663503	0.33905024	0.398445875	0.589403237	0.034143652	71	4.871949088	0.3742964	Yes	18S-rRNA
t00052716	GTCCGGGGCTGCACGCGCGCTACACT	26	13	16	17	4	8	12	0.887043353	1.126173684	1.180406119	0.271240192	0.531261167	0.785870983	0.036951949	70	4.781995499	0.497357473	Yes	18S-rRNA
t00044548	CAACTTCTTAGAGGGACAAGTGGCGTTC	28	15	14	19	10	7	5	1.023511562	0.985401974	1.319277428	0.678100481	0.464853521	0.327446243	0.013483633	70	4.798591207	0.441801646	Yes	18S-rRNA
t00027971	ATAACCTCGGGCCGATCGCACGC	23	24	16	13	5	9	3	1.637618499	1.126173684	0.902663503	0.33905024	0.597668813	0.196467746	0.026877125	70	4.799642485	0.309068729	Yes	18S-rRNA
t00040286	AAGTACGCACGGCCGGTACAGTGAAACTGCG	31	17	21	15	2	10	5	1.15997977	1.47810296	1.041534811	0.135620096	0.664076459	0.327446243	0.013587266	70	4.806760339	0.306320639	Yes	18S-rRNA
t00048529	CGTCCCCGCCCCTTGCCTCTCGGCG	25	14	22	20	7	3	4	0.955277458	1.548488816	1.388713082	0.474670336	0.199222938	0.261956994	0.007320955	70	4.828329623	0.240425236	Yes	18S-rRNA
t00036506	TTAAAAAGCTCGTAGTTGG	19	19	11	19	2	7	11	1.296447978	0.774244408	1.319277428	0.135620096	0.464853521	0.720381734	0.04841391	69	4.710825165	0.389636317	Yes	18S-rRNA
t00064244	CCGCGGTAATTCCAGCTCCAATAGCGT	27	11	19	19	8	4	8	0.750575145	1.33733125	1.319277428	0.542480384	0.265630583	0.523913989	0.03115961	69	4.739208779	0.39094602	Yes	18S-rRNA
t00036775	CATGACCCGCCGGGCAGCTTCCGGGA	26	18	19	20	3	5	4	1.228213874	1.33733125	1.388713082	0.203430144	0.332038229	0.261956994	6.27986E-05	69	4.751683573	0.201662442	Yes	18S-rRNA
t00032444	ATGTCCGGGGCTGCACGCGCGCTACA	26	21	13	16	3	6	9	1.432916186	0.915016118	1.110970465	0.203430144	0.398445875	0.589403237	0.015754629	68	4.650182026	0.344409582	Yes	18S-rRNA
t00051160	AGGGCAAGTCTGGTGCCAGCAGCCGCGGTA	30	13	19	14	8	8	6	0.887043353	1.33733125	0.972099157	0.542480384	0.531261167	0.392935491	0.01692403	68	4.663150803	0.458842197	Yes	18S-rRNA
t00047299	CGGCCCTGGCGGAGCGC	17	14	19	13	6	7	8	0.955277458	1.33733125	0.902663503	0.406860288	0.464853521	0.523913989	0.013133803	67	4.590900008	0.436778999	NO	18S-rRNA
t00058557	CGTGGGTGGTGGTGCATGGCCGTT	24	12	18	17	5	7	8	0.818809249	1.266945395	1.180406119	0.33905024	0.464853521	0.523913989	0.011919839	67	4.593978513	0.406537781	Yes	18S-rRNA
t00044277	CTGTGGTAATTCTAGAGCTAAT	22	15	27	18	4	1	2	1.023511562	1.900418092	1.249841774	0.271240192	0.066407646	0.130978497	0.0101879	67	4.642397762	0.112278869	Yes	18S-rRNA
t00033123	AGCTCGTAGTTGGATCTTGGGAGCGGG	27	21	14	11	4	8	8	1.432916186	0.985401974	0.763792195	0.271240192	0.531261167	0.523913989	0.044877384	66	4.508525703	0.416835119	Yes	18S-rRNA
t00041992	ACTGTGGTAATTCTAGAGCTAATACA	26	16	18	14	4	6	8	1.091745666	1.266945395	0.972099157	0.271240192	0.398445875	0.523913989	0.003180962	66	4.524390274	0.358353417	Yes	18S-rRNA
t00047050	GCCTCTCGGCGCCCCCTCGATGCTCT	26	14	22	14	1	6	9	0.955277458	1.548488816	0.972099157	0.067810048	0.398445875	0.589403237	0.031078759	66	4.531524591	0.303711171	Yes	18S-rRNA
t00054275	CGACGGGCGCTGACCCCCCTTCCCGGGG	28	12	16	21	4	8	5	0.818809249	1.126173684	1.458148736	0.271240192	0.531261167	0.327446243	0.019543336	66	4.533079271	0.332031702	NO	18S-rRNA
t00041715	CATGCCGACGGGCGCTGACCCCCCT	25	16	20	16	3	6	5	1.091745666	1.407717105	1.110970465	0.203430144	0.398445875	0.327446243	0.001581659	66	4.539755498	0.257399099	NO	18S-rRNA
t00040670	AGCTCTTTCTCGATTCCGTGGG	22	17	10	17	8	7	6	1.15997977	0.703858553	1.180406119	0.542480384	0.464853521	0.392935491	0.027417742	65	4.444513839	0.45997272	Yes	18S-rRNA
t00271863	TCGGAACTGAGGCCATGATTAAGAGGG	27	3	8	10	15	14	14	0.204702312	0.563086842	0.694356541	1.017150721	0.929707042	0.91684948	0.035488159	64	4.325852938	1.958564904	Yes	18S-rRNA
t00048524	CTGCGAATGGCTCATTAAATCAGTT	25	14	18	13	7	4	8	0.955277458	1.266945395	0.902663503	0.474670336	0.265630583	0.523913989	0.011014194	64	4.389101264	0.404563483	Yes	18S-rRNA
t00054992	TTTGGTCGCTCGCTCCTCTCCTACTTGGA	29	12	18	19	5	6	4	0.818809249	1.266945395	1.319277428	0.33905024	0.398445875	0.261956994	0.008046934	64	4.404485181	0.293522378	Yes	18S-rRNA
t00049207	CTCACCCGGCCCGGACACGGACAG	24	14	13	16	3	9	8	0.955277458	0.915016118	1.110970465	0.203430144	0.597668813	0.523913989	0.014964569	63	4.306276987	0.444446693	Yes	18S-rRNA
t00039098	CCGGCGCAAGACGGACCAGAGCGAA	25	17	10	17	7	7	5	1.15997977	0.703858553	1.180406119	0.474670336	0.464853521	0.327446243	0.021921191	63	4.311214542	0.416185403	Yes	18S-rRNA
t00050972	AATACATGCCGACGGGCGCTGACCCCCC	28	13	22	14	1	6	7	0.887043353	1.548488816	0.972099157	0.067810048	0.398445875	0.45842474	0.026314048	63	4.332311989	0.271355841	NO	18S-rRNA
t00071578	CGGAGGTTCGAAGACGATCA	20	9	7	4	13	16	13	0.614106937	0.492700987	0.277742616	0.881530625	1.062522334	0.851360231	0.016511947	62	4.17996373	2.01900408	Yes	18S-rRNA
t00047795	GATCCATTGGAGGGCAAGTCTGGTGC	26	14	13	12	5	9	9	0.955277458	0.915016118	0.833227849	0.33905024	0.597668813	0.589403237	0.013061987	62	4.229643715	0.564494247	Yes	18S-rRNA
t00043670	ATAACAGGTCTGTGATGCCCTT	22	16	12	12	6	8	8	1.091745666	0.844630263	0.833227849	0.406860288	0.531261167	0.523913989	0.009567604	62	4.231639222	0.527886139	Yes	18S-rRNA
t00055110	AGCCGCGGTAATTCCAGCTCCAATAGC	27	12	17	12	4	10	7	0.818809249	1.196559539	0.833227849	0.271240192	0.664076459	0.45842474	0.044527263	62	4.242338029	0.489272989	Yes	18S-rRNA
t00056050	CTGTGGTAATTCTAGAGCTAATACATG	27	12	14	11	6	10	8	0.818809249	0.985401974	0.763792195	0.406860288	0.664076459	0.523913989	0.031397126	61	4.162854153	0.621046968	Yes	18S-rRNA
t00037956	CCATGACCCGCCGGGCAGCTTCCGGGA	27	18	12	15	0	9	7	1.228213874	0.844630263	1.041534811	0	0.597668813	0.45842474	0.031695799	61	4.170472501	0.339102457	Yes	18S-rRNA
t00034075	CCTCACCCGGCCCGGACACG	20	20	15	11	2	4	9	1.364682082	1.055787829	0.763792195	0.135620096	0.265630583	0.589403237	0.029184627	61	4.174916023	0.311109414	Yes	18S-rRNA
t00062653	GAGGCCCTGTAATTGGAATGAGTCCA	26	11	16	18	4	7	5	0.750575145	1.126173684	1.249841774	0.271240192	0.464853521	0.327446243	0.012869849	61	4.190130559	0.340159647	Yes	18S-rRNA
t00087901	CCGCGGTAATTCCAGCTCCAATAG	24	8	22	21	4	3	3	0.545872833	1.548488816	1.458148736	0.271240192	0.199222938	0.196467746	0.040136292	61	4.21944126	0.187735095	Yes	18S-rRNA
t00070280	CGAGCGGTCGGCGTCCCCCA	20	10	17	14	5	5	9	0.682341041	1.196559539	0.972099157	0.33905024	0.332038229	0.589403237	0.036350372	60	4.111491444	0.442122702	Yes	18S-rRNA
t00054008	ATAACAGGTCTGTGATGCCCTTAGATGT	28	13	20	15	3	4	5	0.887043353	1.407717105	1.041534811	0.203430144	0.265630583	0.327446243	0.005918419	60	4.13280224	0.238739951	Yes	18S-rRNA
t00126349	CCGATTGGATGGTTTAGTGAGGCCC	25	5	7	7	15	11	14	0.341170521	0.492700987	0.486049579	1.017150721	0.730484104	0.91684948	0.010040203	59	3.984405391	2.018669399	Yes	18S-rRNA
t00063971	CCGCGGTAATTCCAGCTCCAA	21	11	14	25	2	4	3	0.750575145	0.985401974	1.735891352	0.135620096	0.265630583	0.196467746	0.032937801	59	4.069586896	0.172160446	Yes	18S-rRNA
t00062329	CCACGGCCCTGGCGGAGCGCTGAGAAGAC	29	11	13	24	6	4	1	0.750575145	0.915016118	1.666455698	0.406860288	0.265630583	0.065489249	0.044390411	59	4.070027082	0.221479508	NO	18S-rRNA
t00112028	TTTCGATGGTAGTCGCCGTGCCTACCATGG	30	6	6	6	14	13	13	0.409404625	0.422315132	0.416613925	0.949340673	0.863299396	0.851360231	0.000109833	58	3.912333981	2.13404504	Yes	18S-rRNA
t00048133	AGCTAATACATGCCGACGGGCGCTGA	26	14	10	11	6	7	10	0.955277458	0.703858553	0.763792195	0.406860288	0.464853521	0.654892486	0.048648754	58	3.9495345	0.630066666	NO	18S-rRNA
t00049708	ACGCACGGCCGGTACAGTGAAACTGC	26	14	12	13	3	8	8	0.955277458	0.844630263	0.902663503	0.203430144	0.531261167	0.523913989	0.012940944	58	3.961176523	0.465706616	Yes	18S-rRNA
t00046135	TATGCTTGTCTCAAAGATT	19	15	9	15	6	7	6	1.023511562	0.633472697	1.041534811	0.406860288	0.464853521	0.392935491	0.023963504	58	3.963168371	0.468645679	Yes	18S-rRNA
t00040317	TCGAACGTCTGCCCTATCAAC	21	17	9	16	4	3	9	1.15997977	0.633472697	1.110970465	0.271240192	0.199222938	0.589403237	0.040738978	58	3.964289299	0.364914612	Yes	18S-rRNA
t00067518	AAAGTCTTTGGGTTCCGGGGGG	22	10	16	13	6	6	7	0.682341041	1.126173684	0.902663503	0.406860288	0.398445875	0.45842474	0.020366849	58	3.974909132	0.466118712	Yes	18S-rRNA
t00038566	ATGGTTTAGTGAGGCCCTCGGAT	23	18	13	13	5	4	5	1.228213874	0.915016118	0.902663503	0.33905024	0.265630583	0.327446243	0.00294272	58	3.978020562	0.306027465	Yes	18S-rRNA
t00033642	CACGGCCCTGGCGGAGCGCTGAGAA	25	20	11	14	6	3	4	1.364682082	0.774244408	0.972099157	0.406860288	0.199222938	0.261956994	0.015328009	58	3.979065867	0.279020593	NO	18S-rRNA
t00065269	GCCGCGAGGCGAGTCACCGC	20	10	16	16	5	4	7	0.682341041	1.126173684	1.110970465	0.33905024	0.265630583	0.45842474	0.016566871	58	3.982590754	0.364141448	Yes	18S-rRNA
t00041216	AACAAGGTTTCCGTAGG	17	16	17	13	1	4	7	1.091745666	1.196559539	0.902663503	0.067810048	0.265630583	0.45842474	0.00486775	58	3.98283408	0.2481583	Yes	18S-rRNA
t00040708	ACGGCCCTGGCGGAGCGCTGAGAAGACGGTCGAACTTGACT	41	17	8	25	2	5	1	1.15997977	0.563086842	1.735891352	0.135620096	0.332038229	0.065489249	0.048626762	58	3.992105538	0.154135315	NO	18S-rRNA
t00049385	TCCAAGGAAGGCAGCAGGCG	20	14	9	13	5	9	7	0.955277458	0.633472697	0.902663503	0.33905024	0.597668813	0.45842474	0.042664374	57	3.886557451	0.559980792	Yes	18S-rRNA
t00045924	CCCTCGGATCGGCCCCGCCGGGGTCG	26	15	15	9	5	8	5	1.023511562	1.055787829	0.624920887	0.33905024	0.531261167	0.327446243	0.030756627	57	3.901977927	0.442921629	NO	18S-rRNA
t00053649	AGTTGCTGCAGTTAAAAAGCTCGTAGTT	28	13	15	12	4	4	9	0.887043353	1.055787829	0.833227849	0.271240192	0.265630583	0.589403237	0.012107636	57	3.902333044	0.405709677	Yes	18S-rRNA
t00042152	CGTCCCCGCCCCTTGCCTCTCGGCGCCCCCTCG	33	16	15	9	6	7	4	1.091745666	1.055787829	0.624920887	0.406860288	0.464853521	0.261956994	0.027807451	57	3.906125185	0.408905124	Yes	18S-rRNA
t00056502	CGGAGGTTCGAAGACGATCAGATA	24	12	14	16	6	5	4	0.818809249	0.985401974	1.110970465	0.406860288	0.332038229	0.261956994	0.002497552	57	3.9160372	0.34332526	Yes	18S-rRNA
t00040423	ATTGGATGGTTTAGTGAGGCCCTCGGAT	28	17	15	15	1	7	2	1.15997977	1.055787829	1.041534811	0.067810048	0.464853521	0.130978497	0.002557675	57	3.920944476	0.203739777	Yes	18S-rRNA
t00039096	CCCGGGGGGGGATGCGTGCATT	22	17	22	9	2	4	3	1.15997977	1.548488816	0.624920887	0.135620096	0.265630583	0.196467746	0.027965617	57	3.931107898	0.179312508	NO	18S-rRNA
t00048871	CCCGGGGGGGGATGCGTGCATTTATC	26	14	12	12	7	6	5	0.955277458	0.844630263	0.833227849	0.474670336	0.398445875	0.327446243	0.001158535	56	3.833698024	0.455944034	NO	18S-rRNA
t00066729	CTGGCGATGCGGCGGCGTTATTCCC	25	10	16	13	2	7	8	0.682341041	1.126173684	0.902663503	0.135620096	0.464853521	0.523913989	0.039794905	56	3.835565834	0.414722866	NO	18S-rRNA
t00032497	TTCCGTGGGTGGTGGTGCATGGCCG	25	21	15	11	2	4	3	1.432916186	1.055787829	0.763792195	0.135620096	0.265630583	0.196467746	0.010943849	56	3.850214635	0.183772213	Yes	18S-rRNA
t00058048	CAACTTCTTAGAGGGACAAGTGGC	24	12	13	17	7	4	3	0.818809249	0.915016118	1.180406119	0.474670336	0.265630583	0.196467746	0.008509169	56	3.851000153	0.32144621	Yes	18S-rRNA
t00176719	ACTATCTAGAGGAAGTAAAAGTCGT	25	4	4	4	20	9	14	0.272936416	0.281543421	0.277742616	1.356200961	0.597668813	0.91684948	0.036571817	55	3.702941707	3.449461428	Yes	18S-rRNA
t00050243	TGACTCTAGATAACCTCGGGCCGATCGCA	29	13	12	11	6	5	8	0.887043353	0.844630263	0.763792195	0.406860288	0.332038229	0.523913989	0.003488901	55	3.758278318	0.5060428	Yes	18S-rRNA
t00057584	GGCCCACGGCCCTGGCGGAGCGCTGA	26	12	14	12	7	2	8	0.818809249	0.985401974	0.833227849	0.474670336	0.132815292	0.523913989	0.020025995	55	3.768838689	0.428976589	NO	18S-rRNA
t00045504	CTCACCCGGCCCGGACACGGACA	23	15	16	9	3	8	4	1.023511562	1.126173684	0.624920887	0.203430144	0.531261167	0.261956994	0.03182192	55	3.771254438	0.359203526	Yes	18S-rRNA
t00051637	CTCTCCTACTTGGATAACTGTGGTAATTCTA	31	13	15	13	5	6	3	0.887043353	1.055787829	0.902663503	0.33905024	0.398445875	0.196467746	0.001382512	55	3.779458547	0.328225481	Yes	18S-rRNA
t00072011	CTGGATACCGCAGCTAGGAATAATGGA	27	9	6	5	13	11	10	0.614106937	0.422315132	0.34717827	0.881530625	0.730484104	0.654892486	0.046903603	54	3.650507554	1.638411867	Yes	18S-rRNA
t00045683	ATCAAGAACGAAAGTCGGAGGT	22	15	11	13	1	9	5	1.023511562	0.774244408	0.902663503	0.067810048	0.597668813	0.327446243	0.028126629	54	3.693344576	0.367692914	Yes	18S-rRNA
t00048303	ATTCCGTGGGTGGTGGTGCATGGCC	25	14	14	10	2	9	5	0.955277458	0.985401974	0.694356541	0.135620096	0.597668813	0.327446243	0.032169911	54	3.695771124	0.402550539	Yes	18S-rRNA
t00076696	CCACGGCCCTGGCGGAGCGCT	21	9	14	19	4	0	8	0.614106937	0.985401974	1.319277428	0.271240192	0	0.523913989	0.049298408	54	3.713940519	0.272426306	NO	18S-rRNA
t00075239	GACTGGCGATGCGGCGGCGTTATTCC	26	9	19	15	3	5	3	0.614106937	1.33733125	1.041534811	0.203430144	0.332038229	0.196467746	0.024591815	54	3.724909117	0.244551528	NO	18S-rRNA
t00082166	ACAAGGTTTCCGTAGGTG	18	8	19	15	5	3	4	0.545872833	1.33733125	1.041534811	0.33905024	0.199222938	0.261956994	0.039118967	54	3.724969066	0.273607389	Yes	18S-rRNA
t00090525	TACATGCCGACGGGCGCTGACCCCCCTTCC	30	7	5	3	15	15	8	0.477638729	0.351929276	0.208306962	1.017150721	0.996114688	0.523913989	0.049081407	53	3.575054365	2.444590608	NO	18S-rRNA
t00066275	TGGTAATTCTAGAGCTAATACAT	23	10	10	12	9	5	7	0.682341041	0.703858553	0.833227849	0.610290432	0.332038229	0.45842474	0.042928592	53	3.620180844	0.631132775	Yes	18S-rRNA
t00067533	ATGCTTGTCTCAAAGATT	18	10	10	14	6	6	7	0.682341041	0.703858553	0.972099157	0.406860288	0.398445875	0.45842474	0.01849741	53	3.622029654	0.535865485	Yes	18S-rRNA
t00079111	CGTGGGTGGTGGTGCATGGCCGTTC	25	9	13	14	4	7	6	0.614106937	0.915016118	0.972099157	0.271240192	0.464853521	0.392935491	0.021371023	53	3.630251417	0.451391004	Yes	18S-rRNA
t00079242	GCTAGGAATAATGGAATAGGACCGCG	26	9	13	13	8	4	6	0.614106937	0.915016118	0.902663503	0.542480384	0.265630583	0.392935491	0.031774256	53	3.632833018	0.493894686	Yes	18S-rRNA
t00040777	GGCCCACGGCCCTGGCGGAGCGCTGAGAAG	30	17	13	11	5	4	3	1.15997977	0.915016118	0.763792195	0.33905024	0.265630583	0.196467746	0.005182997	53	3.639936653	0.282214997	NO	18S-rRNA
t00079086	AATACATGCCGACGGGCGCTGACCCCC	27	9	18	12	4	6	4	0.614106937	1.266945395	0.833227849	0.271240192	0.398445875	0.261956994	0.039193708	53	3.645923242	0.343237617	NO	18S-rRNA
t00037011	ACGGCTACCACATCCAAGG	19	18	9	13	1	4	7	1.228213874	0.633472697	0.902663503	0.067810048	0.265630583	0.45842474	0.032976419	52	3.556215446	0.286456256	Yes	18S-rRNA
t00074383	ACGGCCCTGGCGGAGCGCTGAGAA	24	9	12	16	3	5	7	0.614106937	0.844630263	1.110970465	0.203430144	0.332038229	0.45842474	0.031201306	52	3.563600779	0.386772833	NO	18S-rRNA
t00048095	CGAACGAGACTCTGGCATGCTAACTAGTTACGCGACCCCC	40	14	8	17	4	6	3	0.955277458	0.563086842	1.180406119	0.271240192	0.398445875	0.196467746	0.032304615	52	3.564924232	0.320943866	Yes	18S-rRNA
t00095943	CGGGGAGGTAGTGACGAAAAATAAC	25	7	2	3	12	11	16	0.477638729	0.140771711	0.208306962	0.813720577	0.730484104	1.047827977	0.013675871	51	3.41875006	3.135330952	Yes	18S-rRNA
t00147356	AAAGCTGAAACTTAAAGGAATTGACGGA	28	5	4	3	12	14	13	0.341170521	0.281543421	0.208306962	0.813720577	0.929707042	0.851360231	0.00033369	51	3.425808754	3.122409843	Yes	18S-rRNA
t00103477	CGAGACTCTGGCATGCTAACTAGTTACGCGACC	33	7	7	7	9	11	10	0.477638729	0.492700987	0.486049579	0.610290432	0.730484104	0.654892486	0.007054636	51	3.452056317	1.370284051	Yes	18S-rRNA
t00063047	GTCTGGTGCCAGCAGCCGCGGTAATTC	27	11	11	11	4	4	10	0.750575145	0.774244408	0.763792195	0.271240192	0.265630583	0.654892486	0.047153889	51	3.480375009	0.520736321	Yes	18S-rRNA
t00072522	AAGCTCGTAGTTGGATCTTGGGAGCGGGCGGG	32	9	13	11	3	7	8	0.614106937	0.915016118	0.763792195	0.203430144	0.464853521	0.523913989	0.049101145	51	3.485112904	0.519948417	Yes	18S-rRNA
t00070421	ACTGTGGTAATTCTAGAGCTAATA	24	10	12	11	5	8	5	0.682341041	0.844630263	0.763792195	0.33905024	0.531261167	0.327446243	0.01084402	51	3.488521149	0.522863949	Yes	18S-rRNA
t00059031	CCGGCGCAAGACGGACCAGAGCGAAAGC	28	11	11	11	7	7	4	0.750575145	0.774244408	0.763792195	0.474670336	0.464853521	0.261956994	0.006508076	51	3.4900926	0.524982384	Yes	18S-rRNA
t00061112	ACGGGTGACGGGGAATCAGGGTT	23	11	11	11	5	3	9	0.750575145	0.774244408	0.763792195	0.33905024	0.199222938	0.589403237	0.027669075	50	3.416288163	0.492733823	Yes	18S-rRNA
t00060869	AAGTGCGGGTCATAAGCTT	19	11	10	13	3	5	8	0.750575145	0.703858553	0.902663503	0.203430144	0.332038229	0.523913989	0.017471119	50	3.416479563	0.449443647	Yes	18S-rRNA
t00048309	CGGGCCGATCGCACGCCCCCCGTGGCGGC	29	14	9	14	7	3	3	0.955277458	0.633472697	0.972099157	0.474670336	0.199222938	0.196467746	0.017235176	50	3.431210332	0.339872016	NO	18S-rRNA
t00064200	AGGGACGGCCGGGGGCATTCGTATTGCGCC	30	11	11	17	1	8	2	0.750575145	0.774244408	1.180406119	0.067810048	0.531261167	0.130978497	0.030762053	50	3.435275385	0.269866473	Yes	18S-rRNA
t00056410	GGCCCACGGCCCTGGCGGAGCGCTGAGAA	29	12	16	11	3	3	5	0.818809249	1.126173684	0.763792195	0.203430144	0.199222938	0.327446243	0.005395354	50	3.438874453	0.269531168	NO	18S-rRNA
t00040615	ATCAAAACCAACCCGGTGAGCTCC	24	17	15	11	1	2	4	1.15997977	1.055787829	0.763792195	0.067810048	0.132815292	0.261956994	0.003104003	50	3.442142128	0.155251905	Yes	18S-rRNA
t00106130	GCCCTGTAATTGGAATGAGTCC	22	6	6	6	11	12	8	0.409404625	0.422315132	0.416613925	0.745910529	0.79689175	0.523913989	0.03131228	49	3.315049948	1.655579994	Yes	18S-rRNA
t00046860	ATCCAAGGAAGGCAGCAGGCG	21	14	10	10	2	6	7	0.955277458	0.703858553	0.694356541	0.135620096	0.398445875	0.45842474	0.02566071	49	3.345983262	0.421709731	Yes	18S-rRNA
t00066302	ATGACCCGCCGGGCAGCTTCCGGGAAACC	29	10	9	14	4	7	5	0.682341041	0.633472697	0.972099157	0.271240192	0.464853521	0.327446243	0.027472473	49	3.351452852	0.464851594	Yes	18S-rRNA
t00039148	GAAACGGCTACCACATCCAAGGA	23	17	9	13	1	5	4	1.15997977	0.633472697	0.902663503	0.067810048	0.332038229	0.261956994	0.016703856	49	3.357921242	0.245466174	Yes	18S-rRNA
t00051070	CACGGCCCTGGCGGAGCGCTG	21	13	8	17	4	2	5	0.887043353	0.563086842	1.180406119	0.271240192	0.132815292	0.327446243	0.027851191	49	3.362038042	0.278080832	NO	18S-rRNA
t00081835	CACGGCCGGTACAGTGAAACTGCGAA	26	8	13	17	2	4	5	0.545872833	0.915016118	1.180406119	0.135620096	0.265630583	0.327446243	0.029591927	49	3.369991993	0.275886224	Yes	18S-rRNA
t00058386	CCGCGGTAATTCCAGCTCCAATA	23	12	17	14	1	1	4	0.818809249	1.196559539	0.972099157	0.067810048	0.066407646	0.261956994	0.002475916	49	3.383642634	0.132612197	Yes	18S-rRNA
t00057518	TGGATGGTTTAGTGAGGCCCTCGGAT	26	12	8	15	3	6	4	0.818809249	0.563086842	1.041534811	0.203430144	0.398445875	0.261956994	0.025582109	48	3.287263916	0.356450441	Yes	18S-rRNA
t00086283	GTGAAATTCTTGGACCGGCGCAAGACG	27	8	13	12	6	5	4	0.545872833	0.915016118	0.833227849	0.406860288	0.332038229	0.261956994	0.022607085	48	3.294972312	0.436270512	Yes	18S-rRNA
t00088979	GACCGGCGCAAGACGGACCAGAGCG	25	8	14	14	2	3	7	0.545872833	0.985401974	0.972099157	0.135620096	0.199222938	0.45842474	0.031090626	48	3.296641737	0.316879454	Yes	18S-rRNA
t00070433	AGATAACCTCGGGCCGATCGCACGC	25	10	17	12	3	3	3	0.682341041	1.196559539	0.833227849	0.203430144	0.199222938	0.196467746	0.009918539	48	3.311249257	0.220904298	Yes	18S-rRNA
t00089037	AAAAGTCGTAACAAGGTTTCCGTAGGT	27	8	18	15	2	4	1	0.545872833	1.266945395	1.041534811	0.135620096	0.265630583	0.065489249	0.022699165	48	3.321092967	0.16351864	Yes	18S-rRNA
t00094069	ACACGGACAGGATTGACAGATTGAT	25	7	4	5	11	12	8	0.477638729	0.281543421	0.34717827	0.745910529	0.79689175	0.523913989	0.034593394	47	3.173076688	1.868031637	Yes	18S-rRNA
t00060354	CTCGTAGTTGGATCTTGGGAGCGGGCGGGCGG	32	11	8	9	6	7	6	0.750575145	0.563086842	0.624920887	0.406860288	0.464853521	0.392935491	0.019395647	47	3.203232175	0.652357615	Yes	18S-rRNA
t00066744	ATGCCGACGGGCGCTGACCCC	21	10	11	10	3	6	7	0.682341041	0.774244408	0.694356541	0.203430144	0.398445875	0.45842474	0.011486754	47	3.211242749	0.492947167	NO	18S-rRNA
t00088110	CCTGTAATTGGAATGAGTCCACT	23	8	11	11	7	6	4	0.545872833	0.774244408	0.763792195	0.474670336	0.398445875	0.261956994	0.03108451	47	3.218982641	0.544684518	Yes	18S-rRNA
t00067666	ATTTGTCTGGTTAATTCCGAT	21	10	10	13	6	3	5	0.682341041	0.703858553	0.902663503	0.406860288	0.199222938	0.327446243	0.008171685	47	3.222392566	0.407857276	Yes	18S-rRNA
t00061503	AACAAGGTTTCCGTAGGT	18	11	16	14	2	2	2	0.750575145	1.126173684	0.972099157	0.135620096	0.132815292	0.130978497	0.001699795	47	3.248261872	0.140201895	Yes	18S-rRNA
t00045390	GGTTAATTCCGATAACGAACGAGA	24	15	11	19	1	1	0	1.023511562	0.774244408	1.319277428	0.067810048	0.066407646	0	0.003343333	47	3.251251091	0.043059434	Yes	18S-rRNA
t00129409	GCCCGGACACGGACAGGATTGACAGATTGA	30	5	1	4	15	12	9	0.341170521	0.070385855	0.277742616	1.017150721	0.79689175	0.589403237	0.018182394	46	3.0927447	3.486797073	Yes	18S-rRNA
t00098121	GGGAGTATGGTTGCAAAGCTGAAA	24	7	4	3	9	13	10	0.477638729	0.281543421	0.208306962	0.610290432	0.863299396	0.654892486	0.025927979	46	3.095971426	2.200006478	Yes	18S-rRNA
t00055502	TCTCGGCGCCCCCTCGATGCT	21	12	9	10	2	7	6	0.818809249	0.633472697	0.694356541	0.135620096	0.464853521	0.392935491	0.027878506	46	3.140047596	0.462774293	Yes	18S-rRNA
t00055433	TCGGATCGGCCCCGCCGGG	19	12	10	9	5	3	7	0.818809249	0.703858553	0.624920887	0.33905024	0.199222938	0.45842474	0.014921734	46	3.144286607	0.464100935	NO	18S-rRNA
t00087506	AACGAGACTCTGGCATGCTAACTA	24	8	12	11	4	7	4	0.545872833	0.844630263	0.763792195	0.271240192	0.464853521	0.261956994	0.025576135	46	3.152345998	0.463284078	Yes	18S-rRNA
t00041649	CACGGCCCTGGCGGAGCGCT	20	16	10	10	3	2	5	1.091745666	0.703858553	0.694356541	0.203430144	0.132815292	0.327446243	0.01300196	46	3.153652438	0.266547043	NO	18S-rRNA
t00068818	CGGGTGACGGGGAATCAGGGT	21	10	14	10	2	3	7	0.682341041	0.985401974	0.694356541	0.135620096	0.199222938	0.45842474	0.020141057	46	3.155367329	0.335831643	Yes	18S-rRNA
t00044702	TCCAAGGAAGGCAGCAGG	18	15	10	13	2	1	5	1.023511562	0.703858553	0.902663503	0.135620096	0.066407646	0.327446243	0.004508394	46	3.159507602	0.201318333	Yes	18S-rRNA
t00081910	CACGGCCCTGGCGGAGCGCTGAGAAGA	27	8	11	16	2	5	4	0.545872833	0.774244408	1.110970465	0.135620096	0.332038229	0.261956994	0.031038389	46	3.160703026	0.30011888	NO	18S-rRNA
t00046629	TGAGCTCCCTCCCGGCTCCGGC	22	15	12	10	3	3	3	1.023511562	0.844630263	0.694356541	0.203430144	0.199222938	0.196467746	0.002341948	46	3.161619193	0.233803399	Yes	18S-rRNA
t00050838	TCGATTCCGGAGAGGGAGCCTGA	23	13	15	9	6	1	2	0.887043353	1.055787829	0.624920887	0.406860288	0.066407646	0.130978497	0.015968757	46	3.1719985	0.235321174	Yes	18S-rRNA
t00140139	TTGCGTTGATTAAGTCCCTGCCCTTTGT	28	5	6	5	10	9	10	0.341170521	0.422315132	0.34717827	0.678100481	0.597668813	0.654892486	0.001513647	45	3.041325701	1.738295212	Yes	18S-rRNA
t00056425	CCTTGCCTCTCGGCGCCCCCTCG	23	12	8	11	7	3	4	0.818809249	0.563086842	0.763792195	0.474670336	0.199222938	0.261956994	0.02403871	45	3.081538555	0.436153879	Yes	18S-rRNA
t00083667	TAATCAAGAACGAAAGTCGGAGGTTCGA	28	8	12	13	3	6	3	0.545872833	0.844630263	0.902663503	0.203430144	0.398445875	0.196467746	0.018033774	45	3.091510364	0.348140325	Yes	18S-rRNA
t00044147	AAAAGTCGTAACAAGGTTTCCGTAGG	26	15	14	12	1	2	1	1.023511562	0.985401974	0.833227849	0.067810048	0.132815292	0.065489249	0.00015931	45	3.108255973	0.093631721	Yes	18S-rRNA
t00042529	AAACGGCTACCACATCCAAGGAAG	24	16	9	10	1	3	5	1.091745666	0.633472697	0.694356541	0.067810048	0.199222938	0.327446243	0.019880113	44	3.014054132	0.245695733	Yes	18S-rRNA
t00049264	ACCGCAGCTAGGAATAATGGAATAG	25	14	11	9	2	1	7	0.955277458	0.774244408	0.624920887	0.135620096	0.066407646	0.45842474	0.021453448	44	3.014895234	0.28051329	Yes	18S-rRNA
t00087238	CTTAAAGGAATTGACGGAA	19	8	13	9	6	3	5	0.545872833	0.915016118	0.624920887	0.406860288	0.199222938	0.327446243	0.0394371	44	3.019339307	0.447562118	Yes	18S-rRNA
t00069886	AACGAACGAGACTCTGGCATGCTAA	25	10	15	7	4	4	4	0.682341041	1.055787829	0.486049579	0.271240192	0.265630583	0.261956994	0.046727253	44	3.023006219	0.35915633	Yes	18S-rRNA
t00087308	GGTTCGATTCCGGAGAGGGAGCCT	24	8	13	13	2	1	7	0.545872833	0.915016118	0.902663503	0.135620096	0.066407646	0.45842474	0.029386203	44	3.024004936	0.279432124	Yes	18S-rRNA
t00077586	GTGGTAATTCTAGAGCTA	18	9	12	13	2	4	4	0.614106937	0.844630263	0.902663503	0.135620096	0.265630583	0.261956994	0.004450696	44	3.024608377	0.280853509	Yes	18S-rRNA
t00077375	ACCGCAGCTAGGAATAATGGAATA	24	9	13	10	6	2	4	0.614106937	0.915016118	0.694356541	0.406860288	0.132815292	0.261956994	0.016743653	44	3.025112171	0.360530664	Yes	18S-rRNA
t00086955	CACCGCCCGTCGCTACTACCG	21	8	17	14	1	1	3	0.545872833	1.196559539	0.972099157	0.067810048	0.066407646	0.196467746	0.01532694	44	3.045216969	0.121820445	Yes	18S-rRNA
t00178631	AAGACGGTCGAACTTGACTATCTAGAGGA	29	4	6	4	10	9	10	0.272936416	0.422315132	0.277742616	0.678100481	0.597668813	0.654892486	0.004248036	43	2.903655943	1.984248056	Yes	18S-rRNA
t00100971	AGATTGATAGCTCTTTCTCGATTCCGT	27	7	5	5	8	8	10	0.477638729	0.351929276	0.34717827	0.542480384	0.531261167	0.654892486	0.034089381	43	2.905380312	1.468994696	Yes	18S-rRNA
t00071448	GGCGCAAGACGGACCAGAGCGAAAGCATTTGCC	33	9	7	8	6	7	6	0.614106937	0.492700987	0.555485233	0.406860288	0.464853521	0.392935491	0.032842569	43	2.926942457	0.760785964	Yes	18S-rRNA
t00070487	GAGAGGGAGCCTGAGAAACGG	21	10	7	11	3	5	7	0.682341041	0.492700987	0.763792195	0.203430144	0.332038229	0.45842474	0.044504281	43	2.932727336	0.512624082	Yes	18S-rRNA
t00082988	AGACTCTGGCATGCTAACTAGT	22	8	8	11	4	5	7	0.545872833	0.563086842	0.763792195	0.271240192	0.332038229	0.45842474	0.038570782	43	2.934455031	0.566921426	Yes	18S-rRNA
t00075998	ACTGACTGGCTCAGCGTGTGCCTA	24	9	10	11	2	3	8	0.614106937	0.703858553	0.763792195	0.135620096	0.199222938	0.523913989	0.03327225	43	2.940514707	0.412515361	Yes	18S-rRNA
t00256846	ACTTTCGATGGTAGTCGCCGTGCCTACC	28	3	2	2	12	15	8	0.204702312	0.140771711	0.138871308	0.813720577	0.996114688	0.523913989	0.011426877	42	2.818094584	4.818358108	Yes	18S-rRNA
t00122485	TAATTCCGATAACGAACGAGAC	22	6	6	2	8	10	10	0.409404625	0.422315132	0.138871308	0.542480384	0.664076459	0.654892486	0.04156831	42	2.832040393	1.917851294	Yes	18S-rRNA
t00224569	CAGGATTGACAGATTGATAGCT	22	3	6	5	8	8	12	0.204702312	0.422315132	0.34717827	0.542480384	0.531261167	0.785870983	0.047941929	42	2.833808248	1.908869549	Yes	18S-rRNA
t00070885	TCTCGATTCCGTGGGTGGTGGTG	23	10	9	7	5	7	4	0.682341041	0.633472697	0.486049579	0.33905024	0.464853521	0.261956994	0.042511775	42	2.867724073	0.591532524	Yes	18S-rRNA
t00088761	CACCCGGCCCGGACACGGACAG	22	8	9	11	4	3	7	0.545872833	0.633472697	0.763792195	0.271240192	0.199222938	0.45842474	0.027657085	42	2.872025595	0.478035014	Yes	18S-rRNA
t00073173	GCCCTGGCGGAGCGCTGAGAAGACGGTCG	29	9	12	9	4	5	3	0.614106937	0.844630263	0.624920887	0.271240192	0.332038229	0.196467746	0.007223244	42	2.883404254	0.38381833	NO	18S-rRNA
t00056704	ACGGCCCTGGCGGAGCGCTGA	21	12	7	17	0	2	4	0.818809249	0.492700987	1.180406119	0	0.132815292	0.261956994	0.030235185	42	2.886688642	0.158421163	NO	18S-rRNA
t00089433	TTTGGGTTCCGGGGGGAGTA	20	8	11	13	2	5	3	0.545872833	0.774244408	0.902663503	0.135620096	0.332038229	0.196467746	0.01214354	42	2.886906815	0.298781638	Yes	18S-rRNA
t00069914	ACTGTGGTAATTCTAGAGCTA	21	10	12	11	3	1	5	0.682341041	0.844630263	0.763792195	0.203430144	0.066407646	0.327446243	0.003132934	42	2.888047532	0.260735791	Yes	18S-rRNA
t00055129	TCTCGGCGCCCCCTCGATGC	20	12	13	9	1	4	3	0.818809249	0.915016118	0.624920887	0.067810048	0.265630583	0.196467746	0.004101698	42	2.888654632	0.224656796	Yes	18S-rRNA
t00090022	ATAACTGTGGTAATTCTAG	19	7	11	15	2	3	4	0.477638729	0.774244408	1.041534811	0.135620096	0.199222938	0.261956994	0.027563083	42	2.890217976	0.260222969	Yes	18S-rRNA
t00085455	GGATAACTGTGGTAATTCTAGAGCTA	26	8	10	15	3	4	2	0.545872833	0.703858553	1.041534811	0.203430144	0.265630583	0.130978497	0.020357011	42	2.891305421	0.261881062	Yes	18S-rRNA
t00069812	AACTGTGGTAATTCTAGAGCTAATACA	27	10	12	12	1	6	1	0.682341041	0.844630263	0.833227849	0.067810048	0.398445875	0.065489249	0.007587785	42	2.891944325	0.225296739	Yes	18S-rRNA
t00070316	GCCGCGGTAATTCCAGCTCCAAT	23	10	15	14	1	1	1	0.682341041	1.055787829	0.972099157	0.067810048	0.066407646	0.065489249	0.001782266	42	2.90993497	0.073686399	Yes	18S-rRNA
t00062969	AAGTCGTAACAAGGTTTCCGTAGGT	25	11	18	9	2	2	0	0.750575145	1.266945395	0.624920887	0.135620096	0.132815292	0	0.017136174	42	2.910876814	0.101586126	Yes	18S-rRNA
t00183009	CCGCAGCTAGGAATAATGGAATAGGA	26	4	5	3	12	7	10	0.272936416	0.351929276	0.208306962	0.813720577	0.464853521	0.654892486	0.02822722	41	2.766639238	2.320607346	Yes	18S-rRNA
t00082046	GGTTCGATTCCGGAGAGGGAGCCTGAGAAACGG	33	8	10	8	3	5	7	0.545872833	0.703858553	0.555485233	0.203430144	0.332038229	0.45842474	0.039266554	41	2.799109732	0.55056723	Yes	18S-rRNA
t00072539	GATCAGATACCGTCGTAGTTCCG	23	9	7	13	3	5	4	0.614106937	0.492700987	0.902663503	0.203430144	0.332038229	0.261956994	0.033606311	41	2.806896795	0.396833395	Yes	18S-rRNA
t00046830	GGCGGAGCGCTGAGAAG	17	14	8	10	2	1	6	0.955277458	0.563086842	0.694356541	0.135620096	0.066407646	0.392935491	0.023927469	41	2.807684074	0.268883097	NO	18S-rRNA
t00053713	ACAGGTCTGTGATGCCCTT	19	13	10	9	1	6	2	0.887043353	0.703858553	0.624920887	0.067810048	0.398445875	0.130978497	0.013409548	41	2.813057213	0.269531671	Yes	18S-rRNA
t00057413	GGTTAATTCCGATAACGAACGAG	23	12	9	12	1	2	5	0.818809249	0.633472697	0.833227849	0.067810048	0.132815292	0.327446243	0.004409999	41	2.813581378	0.231051988	Yes	18S-rRNA
t00101716	TCCCGACCCGGGGAGGTAGTGACGAAAAA	29	7	11	11	4	4	4	0.477638729	0.774244408	0.763792195	0.271240192	0.265630583	0.261956994	0.014002454	41	2.814503101	0.396307757	Yes	18S-rRNA
t00058130	GGCCCACGGCCCTGGCGGAGCGCTGAGAAGAC	32	12	12	7	6	2	2	0.818809249	0.844630263	0.486049579	0.406860288	0.132815292	0.130978497	0.028733952	41	2.820143168	0.312006272	NO	18S-rRNA
t00050690	AATTCCGATAACGAACGAGA	20	13	9	15	0	1	3	0.887043353	0.633472697	1.041534811	0	0.066407646	0.196467746	0.00440293	41	2.824926254	0.102603502	Yes	18S-rRNA
t00115300	CACACCGCCCGTCGCTACTACCG	23	6	14	19	0	1	1	0.409404625	0.985401974	1.319277428	0	0.066407646	0.065489249	0.032037219	41	2.84598092	0.048597204	Yes	18S-rRNA
t00066957	CCCTGTAATTGGAATGAGT	19	10	7	10	2	4	7	0.682341041	0.492700987	0.694356541	0.135620096	0.265630583	0.45842474	0.042163302	40	2.729073988	0.459867379	Yes	18S-rRNA
t00060776	TTCGAACGTCTGCCCTATCAACTT	24	11	7	9	3	5	5	0.750575145	0.492700987	0.624920887	0.203430144	0.332038229	0.327446243	0.017286377	40	2.731111635	0.46189701	Yes	18S-rRNA
t00122455	CATTCGTATTGCGCCGCTAGAGG	23	6	9	10	5	5	5	0.409404625	0.633472697	0.694356541	0.33905024	0.332038229	0.327446243	0.046870759	40	2.735768575	0.574784278	Yes	18S-rRNA
t00067351	TTTGGTCGCTCGCTCCTCTCCTACT	25	10	11	8	2	5	4	0.682341041	0.774244408	0.555485233	0.135620096	0.332038229	0.261956994	0.007517773	40	2.741686001	0.36261913	Yes	18S-rRNA
t00083237	CCGCGGTAATTCCAGCTCCAATAGCG	26	8	11	12	3	4	2	0.545872833	0.774244408	0.833227849	0.203430144	0.265630583	0.130978497	0.005690394	40	2.753384314	0.278654465	Yes	18S-rRNA
t00154644	CCGAAGCGTTTACTTTGAAAAAATTAGAGT	30	4	4	1	13	9	8	0.272936416	0.281543421	0.069435654	0.881530625	0.597668813	0.523913989	0.023611402	39	2.627028917	3.210552475	Yes	18S-rRNA
t00391123	TCGTAGTTGGATCTTGGGAGCGG	23	2	6	5	9	8	9	0.136468208	0.422315132	0.34717827	0.610290432	0.531261167	0.589403237	0.036285742	39	2.636916447	1.910627136	Yes	18S-rRNA
t00080094	CCGACTGGCGATGCGGCGGCGTTAT	25	8	7	10	3	6	5	0.545872833	0.492700987	0.694356541	0.203430144	0.398445875	0.327446243	0.032052198	39	2.662252623	0.536272134	NO	18S-rRNA
t00060219	ATCCAAGGAAGGCAGCAGGC	20	11	9	8	0	5	6	0.750575145	0.633472697	0.555485233	0	0.332038229	0.392935491	0.039653619	39	2.664506796	0.373787758	Yes	18S-rRNA
t00075589	CCTTGCCTCTCGGCGCCCCCTCGATGCTC	29	9	9	10	2	5	4	0.614106937	0.633472697	0.694356541	0.135620096	0.332038229	0.261956994	0.002921037	39	2.671551495	0.375715396	Yes	18S-rRNA
t00069738	ATCTTGGGAGCGGGCGGGCGG	21	10	10	7	4	6	2	0.682341041	0.703858553	0.486049579	0.271240192	0.398445875	0.130978497	0.026241328	39	2.672913737	0.427648508	Yes	18S-rRNA
t00065220	AACCTCACCCGGCCCGGACACGG	23	10	7	12	4	2	4	0.682341041	0.492700987	0.833227849	0.271240192	0.132815292	0.261956994	0.014420352	39	2.674282355	0.331634949	Yes	18S-rRNA
t00060959	CCTCACCCGGCCCGGACACGGACAG	25	11	6	15	1	3	3	0.750575145	0.422315132	1.041534811	0.067810048	0.199222938	0.196467746	0.03381663	39	2.677925819	0.209309736	Yes	18S-rRNA
t00089479	ACTGGCGATGCGGCGGCGTTATTCC	25	8	10	12	1	5	3	0.545872833	0.703858553	0.833227849	0.067810048	0.332038229	0.196467746	0.011752667	39	2.679275258	0.286283098	NO	18S-rRNA
t00184418	GACAGGATTGACAGATTGATA	21	4	4	5	7	8	10	0.272936416	0.281543421	0.34717827	0.474670336	0.531261167	0.654892486	0.012138706	38	2.562482097	1.841966455	Yes	18S-rRNA
t00063656	AACAATACAGGACTCT	16	11	7	10	1	6	3	0.750575145	0.492700987	0.694356541	0.067810048	0.398445875	0.196467746	0.026638386	38	2.600356342	0.342027505	Yes	18S-rRNA
t00060171	TGACCCGCCGGGCAGCTTCCGGGAAACC	28	11	9	7	2	6	3	0.750575145	0.633472697	0.486049579	0.135620096	0.398445875	0.196467746	0.026202842	38	2.600631138	0.390639391	Yes	18S-rRNA
t00069613	AAAAATAACAATACAGGACTCTT	23	10	9	9	1	5	4	0.682341041	0.633472697	0.624920887	0.067810048	0.332038229	0.261956994	0.006249081	38	2.602539897	0.341007608	Yes	18S-rRNA
t00085120	ACGGGTGACGGGGAATCAGGG	21	8	9	10	3	3	5	0.545872833	0.633472697	0.694356541	0.203430144	0.199222938	0.327446243	0.003186962	38	2.603801396	0.389656038	Yes	18S-rRNA
t00054167	AGCGGTCGGCGTCCCCCAACTTCTTAGAGGG	31	12	8	9	2	4	3	0.818809249	0.563086842	0.624920887	0.135620096	0.265630583	0.196467746	0.005395827	38	2.604535403	0.297844015	Yes	18S-rRNA
t00070846	CGATTCCGTGGGTGGTGGTGCATGG	25	10	9	9	3	3	4	0.682341041	0.633472697	0.624920887	0.203430144	0.199222938	0.261956994	9.50432E-05	38	2.605344701	0.342452836	Yes	18S-rRNA
t00103855	CAGCCGCGGTAATTCCAGCTCCAATAGC	28	6	10	11	2	5	4	0.409404625	0.703858553	0.763792195	0.135620096	0.332038229	0.261956994	0.036485123	38	2.606670692	0.388702076	Yes	18S-rRNA
t00088234	TACATGCCGACGGGCGCTGAC	21	8	11	8	5	3	3	0.545872833	0.774244408	0.555485233	0.33905024	0.199222938	0.196467746	0.012524297	38	2.610343397	0.391735954	NO	18S-rRNA
t00146869	AGGATTGACAGATTGATAGC	20	5	3	5	7	9	8	0.341170521	0.211157566	0.34717827	0.474670336	0.597668813	0.523913989	0.015145591	37	2.495759494	1.774587945	Yes	18S-rRNA
t00140506	TAGTTCCGACCATAAACGATGCC	23	5	5	3	8	7	9	0.341170521	0.351929276	0.208306962	0.542480384	0.464853521	0.589403237	0.016890396	37	2.498143902	1.771383592	Yes	18S-rRNA
t00106568	CAATACAGGACTCTTTCGA	19	6	9	8	4	4	6	0.409404625	0.633472697	0.555485233	0.271240192	0.265630583	0.392935491	0.045558133	37	2.528168822	0.581724255	Yes	18S-rRNA
t00056077	ATAACTGTGGTAATTCTA	18	12	8	8	5	3	1	0.818809249	0.563086842	0.555485233	0.33905024	0.199222938	0.065489249	0.019196039	37	2.541143751	0.311638405	Yes	18S-rRNA
t00109216	TACCATGGTGACCACGGGTGACGG	24	6	13	10	1	3	4	0.409404625	0.915016118	0.694356541	0.067810048	0.199222938	0.261956994	0.034171907	37	2.547767264	0.262034839	Yes	18S-rRNA
t00485250	CGGACACGGACAGGATTGACA	21	2	5	2	6	9	12	0.136468208	0.351929276	0.138871308	0.406860288	0.597668813	0.785870983	0.041254284	36	2.417668876	2.854278907	Yes	18S-rRNA
t04703421	AAGAGGGACGGCCGGGGGCATTCGT	25	1	5	4	11	8	7	0.068234104	0.351929276	0.277742616	0.745910529	0.531261167	0.45842474	0.046085244	36	2.433502432	2.486862763	Yes	18S-rRNA
t00076767	ACAATACAGGACTCTTTCGA	20	9	6	9	3	3	6	0.614106937	0.422315132	0.624920887	0.203430144	0.199222938	0.392935491	0.034627414	36	2.456931528	0.478882804	Yes	18S-rRNA
t00057646	CGGGTGACGGGGAAT	15	12	7	8	0	4	5	0.818809249	0.492700987	0.555485233	0	0.265630583	0.327446243	0.040039024	36	2.460072295	0.317663774	Yes	18S-rRNA
t00076291	GGATCCATTGGAGGGCAAGTCTGGTG	26	9	8	8	2	3	6	0.614106937	0.563086842	0.555485233	0.135620096	0.199222938	0.392935491	0.013571876	36	2.460457537	0.420030785	Yes	18S-rRNA
t00114955	CGGGGGTCGGGCGCCGGCGGC	21	6	12	8	3	4	3	0.409404625	0.844630263	0.555485233	0.203430144	0.265630583	0.196467746	0.042440186	36	2.475048594	0.367792801	Yes	18S-rRNA
t00065783	TTGGGTTCCGGGGGGAGTATGGTTGCA	27	10	11	7	3	3	2	0.682341041	0.774244408	0.486049579	0.203430144	0.199222938	0.130978497	0.005979937	36	2.476266606	0.274694717	Yes	18S-rRNA
t00202672	CGTATATTAAAGTTGCTGCAGTT	23	3	2	6	8	7	9	0.204702312	0.140771711	0.416613925	0.542480384	0.464853521	0.589403237	0.037668166	35	2.35882509	2.095213745	Yes	18S-rRNA
t00107893	CTCGTAGTTGGATCTTGGGAGCGGGCGGGCG	31	6	7	8	4	4	6	0.409404625	0.492700987	0.555485233	0.271240192	0.265630583	0.392935491	0.041248948	35	2.387397111	0.637906221	Yes	18S-rRNA
t00089240	ATAAACGATGCCGACTG	17	8	9	9	2	1	6	0.545872833	0.633472697	0.624920887	0.135620096	0.066407646	0.392935491	0.017439395	35	2.39922965	0.329753537	Yes	18S-rRNA
t00082318	CGTCCCCGCCCCTTGCCTCTCGGCGCCCC	29	8	11	7	2	2	5	0.545872833	0.774244408	0.486049579	0.135620096	0.132815292	0.327446243	0.020753629	35	2.40204845	0.329915058	Yes	18S-rRNA
t00087414	TTAGTTGGTGGAGCGATTTGTCTGGTTAATTCCGAT	36	8	8	10	4	2	3	0.545872833	0.563086842	0.694356541	0.271240192	0.132815292	0.196467746	0.002881878	35	2.403839445	0.333010497	Yes	18S-rRNA
t00114708	TTGCCTCTCGGCGCCCCCTCGATG	24	6	11	8	4	2	4	0.409404625	0.774244408	0.555485233	0.271240192	0.132815292	0.261956994	0.03589506	35	2.405146743	0.382956331	Yes	18S-rRNA
t00136190	GTAGTTGGATCTTGGGAGCGGGCGGGCGG	29	5	11	10	3	2	4	0.341170521	0.774244408	0.694356541	0.203430144	0.132815292	0.261956994	0.04314199	35	2.407973899	0.330540314	Yes	18S-rRNA
t00085021	GGGTTCGATTCCGGAGAGGGAGCCTG	26	8	13	8	5	0	1	0.545872833	0.915016118	0.555485233	0.33905024	0	0.065489249	0.028252392	35	2.420913673	0.200627191	Yes	18S-rRNA
t00384514	AGATGTCCGGGGCTGCACGCGCGCTACACT	30	2	3	4	9	5	11	0.136468208	0.211157566	0.277742616	0.610290432	0.332038229	0.720381734	0.047751101	34	2.288078786	2.65876949	Yes	18S-rRNA
t00070201	ACCCGCCGGGCAGCTTCCG	19	10	5	10	1	5	3	0.682341041	0.351929276	0.694356541	0.067810048	0.332038229	0.196467746	0.049717136	34	2.324942881	0.34496515	Yes	18S-rRNA
t00069071	CGTCCCCGCCCCTTGCCTCTCGGCGCC	27	10	7	10	3	3	1	0.682341041	0.492700987	0.694356541	0.203430144	0.199222938	0.065489249	0.004188521	34	2.337540899	0.250424034	Yes	18S-rRNA
t00090317	TGGGTGGTGGTGCATGGCCGTT	22	7	13	7	2	2	3	0.477638729	0.915016118	0.486049579	0.135620096	0.132815292	0.196467746	0.031971061	34	2.343607559	0.247459434	Yes	18S-rRNA
t00088737	CGGTAATTCCAGCTCCAATAGCGT	24	8	12	8	2	2	2	0.545872833	0.844630263	0.555485233	0.135620096	0.132815292	0.130978497	0.006259929	34	2.345402214	0.205249887	Yes	18S-rRNA
t00095832	TGGATAACTGTGGTAATTCTAGA	23	7	12	9	2	1	3	0.477638729	0.844630263	0.624920887	0.135620096	0.066407646	0.196467746	0.010289584	34	2.345685366	0.204651581	Yes	18S-rRNA
t00120572	CACCGCCCGTCGCTACTACCGATT	24	6	11	10	4	2	1	0.409404625	0.774244408	0.694356541	0.271240192	0.132815292	0.065489249	0.020475856	34	2.347550306	0.250023077	Yes	18S-rRNA
t00172683	ATGAACGAGGAATTCCCAGTAAGTGCGGGTC	31	4	2	2	11	6	8	0.272936416	0.140771711	0.138871308	0.745910529	0.398445875	0.523913989	0.028442016	33	2.220849827	3.01905986	NO	18S-rRNA
t00073291	TCCGTGGGTGGTGGTGCATGGCCGT	25	9	7	6	2	4	5	0.614106937	0.492700987	0.416613925	0.135620096	0.265630583	0.327446243	0.030356735	33	2.252118771	0.478329048	Yes	18S-rRNA
t00094347	GCTCGTAGTTGGATCTTGGGAGCGGGCGGGCGG	33	7	8	7	2	5	4	0.477638729	0.563086842	0.486049579	0.135620096	0.332038229	0.261956994	0.013924822	33	2.256390469	0.477880007	Yes	18S-rRNA
t00096307	AGTTATGGTTCCTTTGGTCGCTCGCTCC	28	7	8	11	2	2	3	0.477638729	0.563086842	0.763792195	0.135620096	0.132815292	0.196467746	0.006914336	33	2.269420899	0.257632894	Yes	18S-rRNA
t00068756	AAATTCTTGGACCGGCGCAAGA	22	10	10	7	2	4	0	0.682341041	0.703858553	0.486049579	0.135620096	0.265630583	0	0.009010242	33	2.273499852	0.214314785	Yes	18S-rRNA
t00152643	TTAACGAGGATCCATTGGAGGGCAAGTCTGGT	32	4	2	1	6	11	8	0.272936416	0.140771711	0.069435654	0.406860288	0.730484104	0.523913989	0.024629991	32	2.144402162	3.438434782	Yes	18S-rRNA
t00202522	AGCTGAAACTTAAAGGAATTGACGGA	26	3	3	4	5	8	9	0.204702312	0.211157566	0.277742616	0.33905024	0.531261167	0.589403237	0.032105091	32	2.153317139	2.10454065	Yes	18S-rRNA
t00171537	CCCAACTTCTTAGAGGGACAAGTGGCGTTC	30	4	4	0	10	8	6	0.272936416	0.281543421	0	0.678100481	0.531261167	0.392935491	0.047760318	32	2.156776976	2.889730213	Yes	18S-rRNA
t00122053	TGATAGCTCTTTCTCGATTC	20	6	8	8	1	5	4	0.409404625	0.563086842	0.555485233	0.067810048	0.332038229	0.261956994	0.036673606	32	2.189781971	0.433125238	Yes	18S-rRNA
t00064901	GGATAACTGTGGTAAT	16	10	6	10	2	0	4	0.682341041	0.422315132	0.694356541	0.135620096	0	0.261956994	0.016046754	32	2.196589804	0.220997377	Yes	18S-rRNA
t00104398	GTCCCGCGGGGCCCGAAGCGTT	22	6	10	7	2	4	3	0.409404625	0.703858553	0.486049579	0.135620096	0.265630583	0.196467746	0.025287319	32	2.197031181	0.373734545	Yes	18S-rRNA
t00096668	CGTGGCGGCGACGACCCATTCGAACGTC	28	7	8	11	2	2	2	0.477638729	0.563086842	0.763792195	0.135620096	0.132815292	0.130978497	0.005252281	32	2.203931651	0.221341065	Yes	18S-rRNA
t00175269	GTCCGGGGCTGCACGCGCGCTACACTGA	28	4	13	11	2	0	2	0.272936416	0.915016118	0.763792195	0.135620096	0	0.130978497	0.047585035	32	2.218343323	0.136595011	Yes	18S-rRNA
t01666150	AAAAAATTAGAGTGTTC	17	1	2	3	5	10	10	0.068234104	0.140771711	0.208306962	0.33905024	0.664076459	0.654892486	0.022355535	31	2.075331961	3.973085121	Yes	18S-rRNA
t00188233	AGTTGGATCTTGGGAGCGGGCGGGCGGTC	29	4	3	4	5	8	7	0.272936416	0.211157566	0.277742616	0.33905024	0.531261167	0.45842474	0.034511366	31	2.090572746	1.74412223	Yes	18S-rRNA
t00114134	CCTCGGGCCGATCGCACGCCCC	22	6	7	8	1	4	5	0.409404625	0.492700987	0.555485233	0.067810048	0.265630583	0.327446243	0.040584476	31	2.118477718	0.453410418	Yes	18S-rRNA
t00105668	TAAAAGTCGTAACAAGGTTTCCGTAGGT	28	6	8	11	3	1	2	0.409404625	0.563086842	0.763792195	0.203430144	0.066407646	0.130978497	0.015502075	31	2.137099949	0.230847238	Yes	18S-rRNA
t00128374	CGACGGGCGCTGACCCCCCTTCCCGGG	27	5	12	9	1	2	2	0.341170521	0.844630263	0.624920887	0.067810048	0.132815292	0.130978497	0.028635473	31	2.142325507	0.183133522	NO	18S-rRNA
t00097205	AAGTACGCACGGCCGGTACAGTGAAACTGC	30	7	13	7	0	4	0	0.477638729	0.915016118	0.486049579	0	0.265630583	0	0.033722038	31	2.144335009	0.141390301	Yes	18S-rRNA
t00104233	TGGTAATTCTAGAGCTAAT	19	6	11	13	1	0	0	0.409404625	0.774244408	0.902663503	0.067810048	0	0	0.010808424	31	2.154122584	0.032502344	Yes	18S-rRNA
t00245002	AGTGAGGCCCTCGGATCGGCCCCGCCGGGG	30	3	3	2	9	8	5	0.204702312	0.211157566	0.138871308	0.610290432	0.531261167	0.327446243	0.025161597	30	2.023729028	2.648125576	NO	18S-rRNA
t00120987	CGTAGTTCCGACCATAAACGATGCCG	26	6	5	8	4	3	4	0.409404625	0.351929276	0.555485233	0.271240192	0.199222938	0.261956994	0.039469406	30	2.049239258	0.556204041	Yes	18S-rRNA
t00095013	GGATACCGCAGCTAGGAATAATGGAAT	27	7	6	7	4	2	4	0.477638729	0.422315132	0.486049579	0.271240192	0.132815292	0.261956994	0.008023606	30	2.052015917	0.480527291	Yes	18S-rRNA
t00082118	AAATAACAATACAGGACTCTTTCGA	25	8	7	6	3	2	4	0.545872833	0.492700987	0.416613925	0.203430144	0.132815292	0.261956994	0.005700697	30	2.053390174	0.411082647	Yes	18S-rRNA
t00078783	AACCTCGGGCCGATCGCA	18	9	4	10	2	2	3	0.614106937	0.281543421	0.694356541	0.135620096	0.132815292	0.196467746	0.042879944	30	2.054910032	0.292390639	Yes	18S-rRNA
t00075110	ATTAGAGTGTTCAAAGCAGGC	21	9	7	5	4	3	2	0.614106937	0.492700987	0.34717827	0.271240192	0.199222938	0.130978497	0.031046675	30	2.055427821	0.413650163	Yes	18S-rRNA
t00095813	GATTAAGCCATGCATGTCT	19	7	12	9	0	2	0	0.477638729	0.844630263	0.624920887	0	0.132815292	0	0.006346983	30	2.08000517	0.068208701	Yes	18S-rRNA
t00274716	CGAGATTGAGCAATAACAGGTCTGTGATGCC	31	3	2	3	7	5	9	0.204702312	0.140771711	0.208306962	0.474670336	0.332038229	0.589403237	0.022396314	29	1.949892788	2.521054063	Yes	18S-rRNA
t00495434	TGAAATTCTTGGACCGGCGCAAGACG	26	2	5	0	7	7	8	0.136468208	0.351929276	0	0.474670336	0.464853521	0.523913989	0.035412058	29	1.95183533	2.996407419	Yes	18S-rRNA
t00151658	TATCTAGAGGAAGTAAAAGTCGTA	24	4	4	4	5	6	6	0.272936416	0.281543421	0.277742616	0.33905024	0.398445875	0.392935491	0.006508876	29	1.962654061	1.358328656	Yes	18S-rRNA
t00086177	ACCTGGTTGATCCTGCCA	18	8	5	6	3	3	4	0.545872833	0.351929276	0.416613925	0.203430144	0.199222938	0.261956994	0.023163709	29	1.97902611	0.505631443	Yes	18S-rRNA
t00120175	ACTGGCGATGCGGCGGCGTTATTCCC	26	6	7	5	3	3	5	0.409404625	0.492700987	0.34717827	0.203430144	0.199222938	0.327446243	0.043841188	29	1.979383206	0.584414267	NO	18S-rRNA
t00110319	ATGGTGACCACGGGTGACGGGGA	23	6	7	6	2	3	5	0.409404625	0.492700987	0.416613925	0.135620096	0.199222938	0.327446243	0.024734865	29	1.981008813	0.50222148	Yes	18S-rRNA
t00097063	ACCCGGCCCGGACACGGACAG	21	7	5	8	4	1	4	0.477638729	0.351929276	0.555485233	0.271240192	0.066407646	0.261956994	0.042751039	29	1.98465807	0.432911036	Yes	18S-rRNA
t00107712	GCGGTAATTCCAGCTCCAATAGCG	24	6	8	6	2	3	4	0.409404625	0.563086842	0.416613925	0.135620096	0.199222938	0.261956994	0.013016474	29	1.985905419	0.429629049	Yes	18S-rRNA
t00097015	ATTGAGCAATAACAGGTCTGTGA	23	7	8	5	3	2	4	0.477638729	0.563086842	0.34717827	0.203430144	0.132815292	0.261956994	0.02267796	29	1.986106271	0.431011438	Yes	18S-rRNA
t00097146	AGCTCTTTCTCGATTCCGTGGGTGG	25	7	7	7	3	1	4	0.477638729	0.492700987	0.486049579	0.203430144	0.066407646	0.261956994	0.006071974	29	1.988184078	0.365146041	Yes	18S-rRNA
t00136643	AAAGTCGTAACAAGGTTTCCGTAGGT	26	5	7	10	3	1	3	0.341170521	0.492700987	0.694356541	0.203430144	0.066407646	0.196467746	0.033781685	29	1.994533584	0.305128241	Yes	18S-rRNA
t00121937	AAGTCGTAACAAGGTTTCCGTAGGTG	26	6	9	7	3	2	2	0.409404625	0.633472697	0.486049579	0.203430144	0.132815292	0.130978497	0.007180892	29	1.996150834	0.305589452	Yes	18S-rRNA
t00077970	TCGTAACAAGGTTTCCGTAGGT	22	9	9	6	3	2	0	0.614106937	0.633472697	0.416613925	0.203430144	0.132815292	0	0.008386301	29	2.000438995	0.202047072	Yes	18S-rRNA
t00241273	CGAGATTGAGCAATAACAGGTCTGTGA	27	3	2	4	7	5	7	0.204702312	0.140771711	0.277742616	0.474670336	0.332038229	0.45842474	0.023434755	28	1.888349945	2.030005661	Yes	18S-rRNA
t00095967	CTGGCGGAGCGCTGAGAAGACGGTCGAACTTGAC	34	7	6	6	4	4	1	0.477638729	0.422315132	0.416613925	0.271240192	0.265630583	0.065489249	0.027756236	28	1.918927809	0.457522986	NO	18S-rRNA
t00147835	GATCCATTGGAGGGCAAGTCT	21	5	7	8	1	4	3	0.341170521	0.492700987	0.555485233	0.067810048	0.265630583	0.196467746	0.029132731	28	1.919265117	0.381405554	Yes	18S-rRNA
t00065814	GTCTAAGTACGCACGGCCGG	20	10	9	4	0	2	3	0.682341041	0.633472697	0.277742616	0	0.132815292	0.196467746	0.039563993	28	1.922839392	0.206634071	Yes	18S-rRNA
t00100454	TTGGATGGTTTAGTGAGGCCCTCGGATCGGCCCCGCCGGGG	41	7	6	8	3	4	0	0.477638729	0.422315132	0.555485233	0.203430144	0.265630583	0	0.020960901	28	1.924499821	0.322281248	NO	18S-rRNA
t00090175	AGGCCCTGTAATTGGAATGAGTCCA	25	7	7	8	2	2	2	0.477638729	0.492700987	0.555485233	0.135620096	0.132815292	0.130978497	9.55246E-05	28	1.925238833	0.26176914	Yes	18S-rRNA
t00078835	TTAATCAAGAACGAAAGTCGGAGGTTCGAAGACGATCAGAT	41	9	4	13	0	2	0	0.614106937	0.281543421	0.902663503	0	0.132815292	0	0.039799616	28	1.931129153	0.073855457	Yes	18S-rRNA
t00118694	GCGAATGGCTCATTAAATCAGTT	23	6	10	11	1	0	0	0.409404625	0.703858553	0.763792195	0.067810048	0	0	0.005718268	28	1.94486542	0.036125758	Yes	18S-rRNA
t00463865	CCATTCGTGATGGGGATCGGGGAT	24	2	3	1	5	8	8	0.136468208	0.211157566	0.069435654	0.33905024	0.531261167	0.523913989	0.012241163	27	1.811286824	3.342973725	Yes	18S-rRNA
t00262679	GTTCTATTTTGTTGGTTTTCGG	22	3	1	4	6	6	7	0.204702312	0.070385855	0.277742616	0.406860288	0.398445875	0.45842474	0.020319929	27	1.816561687	2.285927159	Yes	18S-rRNA
t03481402	TCTATTTTGTTGGTTTTCGGAACTGAGGC	29	1	3	2	8	8	5	0.068234104	0.211157566	0.138871308	0.542480384	0.531261167	0.327446243	0.015639224	27	1.819450772	3.3500163	Yes	18S-rRNA
t00208031	TAAAGTTGCTGCAGTTAAAAAGCTC	25	3	1	4	7	7	5	0.204702312	0.070385855	0.277742616	0.474670336	0.464853521	0.327446243	0.036676184	27	1.819800884	2.291786451	Yes	18S-rRNA
t00284442	TCCGGGAAACCAAAGTCTTTG	21	3	4	2	5	6	7	0.204702312	0.281543421	0.138871308	0.33905024	0.398445875	0.45842474	0.023991307	27	1.821037897	1.913115106	Yes	18S-rRNA
t00551154	TCTTAGTTGGTGGAGCGATTT	21	2	3	4	6	6	6	0.136468208	0.211157566	0.277742616	0.406860288	0.398445875	0.392935491	0.009611622	27	1.823610045	1.916057277	Yes	18S-rRNA
t00072696	GCTAGGAATAATGGAATAGGACCG	24	9	5	6	2	1	4	0.614106937	0.351929276	0.416613925	0.135620096	0.066407646	0.261956994	0.03476246	27	1.846634874	0.335576386	Yes	18S-rRNA
t00113290	GGCCCACGGCCCTGGCGGAGCGCT	24	6	6	9	2	1	3	0.409404625	0.422315132	0.624920887	0.135620096	0.066407646	0.196467746	0.011244609	27	1.855136131	0.273571584	NO	18S-rRNA
t00102239	CACGGGTGACGGGGAATCAGGG	22	7	8	6	2	2	2	0.477638729	0.563086842	0.416613925	0.135620096	0.132815292	0.130978497	0.001151983	27	1.85675338	0.274070583	Yes	18S-rRNA
t00140116	CACACCGCCCGTCGCTACTACCGAT	25	5	11	9	1	0	1	0.341170521	0.774244408	0.624920887	0.067810048	0	0.065489249	0.014208383	27	1.873635112	0.076594009	Yes	18S-rRNA
t00178303	CAGTTATGGTTCCTTTGGTC	20	4	4	3	5	5	5	0.272936416	0.281543421	0.208306962	0.33905024	0.332038229	0.327446243	0.028187613	26	1.761321512	1.309061343	Yes	18S-rRNA
t00113994	TCTAGATAACCTCGGGCCGATCGCACGC	28	6	6	5	2	2	5	0.409404625	0.422315132	0.34717827	0.135620096	0.132815292	0.327446243	0.046935451	26	1.774779657	0.505456466	Yes	18S-rRNA
t00142388	TAAGAGGGACGGCCGGGGGCATT	23	5	8	6	1	3	3	0.341170521	0.563086842	0.416613925	0.067810048	0.199222938	0.196467746	0.021730264	26	1.784372018	0.350905297	Yes	18S-rRNA
t00133977	CCTCGGATCGGCCCCGCCGGG	21	5	8	7	0	2	4	0.341170521	0.563086842	0.486049579	0	0.132815292	0.261956994	0.029195948	26	1.785079227	0.283946138	NO	18S-rRNA
t00084607	AACGAGACTCTGGCATGCTAACTAGTTA	28	8	4	9	2	2	1	0.545872833	0.281543421	0.624920887	0.135620096	0.132815292	0.065489249	0.024754425	26	1.786261777	0.229922259	Yes	18S-rRNA
t00090273	GACCCGCCGGGCAGCTTCCGGGAA	24	7	9	5	0	4	1	0.477638729	0.633472697	0.34717827	0	0.265630583	0.065489249	0.030896384	26	1.789409529	0.227060393	Yes	18S-rRNA
t00122508	GCTCCGGCCGGGGGTCGGGCGCCGG	25	6	6	9	2	1	2	0.409404625	0.422315132	0.624920887	0.135620096	0.066407646	0.130978497	0.006926736	26	1.789646882	0.228612486	Yes	18S-rRNA
t00095842	CCTTGCCTCTCGGCGCCCCCTCGATGC	27	7	8	6	2	3	0	0.477638729	0.563086842	0.416613925	0.135620096	0.199222938	0	0.006693234	26	1.792182529	0.229763233	Yes	18S-rRNA
t00104792	TAACCTCGGGCCGATCGCACGC	22	6	10	7	0	2	1	0.409404625	0.703858553	0.486049579	0	0.132815292	0.065489249	0.008303538	26	1.797617296	0.123993596	Yes	18S-rRNA
t00128203	GTCGTAACAAGGTTTCCGTAGGT	23	5	11	9	1	0	0	0.341170521	0.774244408	0.624920887	0.067810048	0	0	0.012431668	26	1.808145863	0.038963772	Yes	18S-rRNA
t00228894	TTTTCGGAACTGAGGCCATGATTAAGAGGG	30	3	2	2	7	4	7	0.204702312	0.140771711	0.138871308	0.474670336	0.265630583	0.45842474	0.027889281	25	1.683070991	2.474940054	Yes	18S-rRNA
t00490011	CTTGCGTTGATTAAGTCCCTGCCCTTTGT	29	2	1	4	7	5	6	0.136468208	0.070385855	0.277742616	0.474670336	0.332038229	0.392935491	0.03199537	25	1.684240737	2.47555154	Yes	18S-rRNA
t00260988	TCGTAGTTGGATCTTGGGAGCG	22	3	3	2	5	5	7	0.204702312	0.211157566	0.138871308	0.33905024	0.332038229	0.45842474	0.015213501	25	1.684244396	2.036145141	Yes	18S-rRNA
t00145161	AAAAATTAGAGTGTTCAAA	19	5	6	8	1	1	4	0.341170521	0.422315132	0.555485233	0.067810048	0.066407646	0.261956994	0.026946234	25	1.715145573	0.300366515	Yes	18S-rRNA
t00096343	CGATTCCGTGGGTGGTGGTGCATG	24	7	4	10	1	2	1	0.477638729	0.281543421	0.694356541	0.067810048	0.132815292	0.065489249	0.030946872	25	1.719653279	0.183080499	Yes	18S-rRNA
t00122088	ACAAGGTTTCCGTAGGT	17	6	9	8	0	0	2	0.409404625	0.633472697	0.555485233	0	0	0.130978497	0.00343662	25	1.729341052	0.081945424	Yes	18S-rRNA
t00484819	AGTTAAAAAGCTCGTAGTTGGATCTT	26	2	4	0	6	6	6	0.136468208	0.281543421	0	0.406860288	0.398445875	0.392935491	0.033041811	24	1.616253284	2.86652708	Yes	18S-rRNA
t05210550	GAAGACGGTCGAACTTGACTATCTAGAGGAAG	32	1	3	2	8	6	4	0.068234104	0.211157566	0.138871308	0.542480384	0.398445875	0.261956994	0.045130009	24	1.621146232	2.875901806	Yes	18S-rRNA
t00118031	TTCATTAATCAAGAACGAAAGTCGG	25	6	4	6	2	3	3	0.409404625	0.281543421	0.416613925	0.135620096	0.199222938	0.196467746	0.016709575	24	1.63887275	0.47971201	Yes	18S-rRNA
t00102045	CCGTTCTTAGTTGGT	15	7	4	7	2	1	3	0.477638729	0.281543421	0.486049579	0.135620096	0.066407646	0.196467746	0.021162307	24	1.643727216	0.320017133	Yes	18S-rRNA
t00095768	GCCGACGGGCGCTGACCCCC	20	7	4	8	1	1	3	0.477638729	0.281543421	0.555485233	0.067810048	0.066407646	0.196467746	0.023643854	24	1.645352822	0.251535441	NO	18S-rRNA
t00080537	AACGGCTACCACATCCAAGGAA	22	8	7	4	0	2	3	0.545872833	0.492700987	0.277742616	0	0.132815292	0.196467746	0.030528739	24	1.645599473	0.250154924	Yes	18S-rRNA
t00074533	AACCCGGTGAGCTCCC	16	9	4	7	2	1	1	0.614106937	0.281543421	0.486049579	0.135620096	0.066407646	0.065489249	0.020310892	24	1.649216927	0.19361439	Yes	18S-rRNA
t00127967	GCCGACGGGCGCTGACCCCCCTT	23	5	8	6	2	0	3	0.341170521	0.563086842	0.416613925	0.135620096	0	0.196467746	0.01949062	24	1.652959129	0.251415747	NO	18S-rRNA
t00107457	ATGACCCGCCGGGCAGCTTCC	21	6	6	7	3	1	1	0.409404625	0.422315132	0.486049579	0.203430144	0.066407646	0.065489249	0.003155128	24	1.653096373	0.254465656	Yes	18S-rRNA
t00137377	TCGGCGTCCCCCAACTTCTTAGA	23	5	6	9	1	2	1	0.341170521	0.422315132	0.624920887	0.067810048	0.132815292	0.065489249	0.012751811	24	1.654521127	0.191669069	Yes	18S-rRNA
t00216919	CCTGAGAAACGGCTACCACATCCAAGGAAGGC	32	3	2	1	4	6	7	0.204702312	0.140771711	0.069435654	0.271240192	0.398445875	0.45842474	0.024537598	23	1.543020484	2.718931059	Yes	18S-rRNA
t00127108	CTCGGGCCGATCGCACGCCC	20	5	4	5	2	3	4	0.341170521	0.281543421	0.34717827	0.135620096	0.199222938	0.261956994	0.041682821	23	1.56669224	0.615326137	Yes	18S-rRNA
t00103663	AATTAGAGTGTTCAAAGCAGGC	22	7	4	5	1	3	3	0.477638729	0.281543421	0.34717827	0.067810048	0.199222938	0.196467746	0.04108539	23	1.569861152	0.418941895	Yes	18S-rRNA
t00165561	AGTTGGATCTTGGGAGCGGGCGGGCGGT	28	4	6	6	1	3	3	0.272936416	0.422315132	0.416613925	0.067810048	0.199222938	0.196467746	0.029702954	23	1.575366204	0.416867636	Yes	18S-rRNA
t00100600	CCGACCATAAACGATGCCGACTG	23	7	4	7	0	3	2	0.477638729	0.281543421	0.486049579	0	0.199222938	0.130978497	0.026393308	23	1.575433163	0.26517268	Yes	18S-rRNA
t00093990	CGCGGGGCCCGAAGCGTTTACTTTG	25	7	5	5	2	3	1	0.477638729	0.351929276	0.34717827	0.135620096	0.199222938	0.065489249	0.010871472	23	1.577078558	0.340202719	Yes	18S-rRNA
t00085471	CCTTGCCTCTCGGCGCCCCCTC	22	8	6	4	2	1	2	0.545872833	0.422315132	0.277742616	0.135620096	0.066407646	0.130978497	0.019540393	23	1.57893682	0.267275115	Yes	18S-rRNA
t00106596	AAGCGTTTACTTTGAAAAA	19	6	4	8	2	1	2	0.409404625	0.281543421	0.555485233	0.135620096	0.066407646	0.130978497	0.020786103	23	1.579439517	0.26716732	Yes	18S-rRNA
t00076348	AACGGCTACCACATCCAAGGAAG	23	9	6	4	1	3	0	0.614106937	0.422315132	0.277742616	0.067810048	0.199222938	0	0.037222323	23	1.581197671	0.203195983	Yes	18S-rRNA
t00157475	CCGCGAGGCGAGTCACCGCC	20	4	5	9	2	1	2	0.272936416	0.351929276	0.624920887	0.135620096	0.066407646	0.130978497	0.048561116	23	1.582792819	0.266450484	Yes	18S-rRNA
t00124482	AACCCGGTGAGCTCCCTCC	19	5	8	6	0	1	3	0.341170521	0.563086842	0.416613925	0	0.066407646	0.196467746	0.015443939	23	1.583746679	0.19901666	Yes	18S-rRNA
t00172792	GAGCGGTCGGCGTCCCCCAACTTCTTAGAGGGACA	35	4	6	8	3	2	0	0.272936416	0.422315132	0.555485233	0.203430144	0.132815292	0	0.039322523	23	1.586982217	0.268837889	Yes	18S-rRNA
t00147096	GGATAACTGTGGTAATTCTAGAGCTAAT	28	5	7	9	0	2	0	0.341170521	0.492700987	0.624920887	0	0.132815292	0	0.009009631	23	1.591607686	0.091044683	Yes	18S-rRNA
t00110849	CCGTTCTTAGTTGGTGGAG	19	6	10	5	1	0	1	0.409404625	0.703858553	0.34717827	0.067810048	0	0.065489249	0.016931179	23	1.593740744	0.091273291	Yes	18S-rRNA
t00581517	AGATTGATAGCTCTTTCTCGATTC	24	2	2	2	5	6	5	0.136468208	0.140771711	0.138871308	0.33905024	0.398445875	0.327446243	0.000602953	22	1.481053585	2.559273313	Yes	18S-rRNA
t00257296	GGTTCTATTTTGTTGGTTTTCGGAAC	26	3	3	3	4	5	4	0.204702312	0.211157566	0.208306962	0.271240192	0.332038229	0.261956994	0.021902426	22	1.489402256	1.386224579	Yes	18S-rRNA
t00113653	TCACCCGGCCCGGACAC	17	6	5	5	1	1	4	0.409404625	0.351929276	0.34717827	0.067810048	0.066407646	0.261956994	0.02503333	22	1.50468686	0.357393178	Yes	18S-rRNA
t00112896	AGTACGCACGGCCGGTACAGTGAAAC	26	6	5	4	2	3	2	0.409404625	0.351929276	0.277742616	0.135620096	0.199222938	0.130978497	0.01223647	22	1.504898048	0.448303395	Yes	18S-rRNA
t00131791	CTACCGATTGGATGGTTTAGTGAGGCCCT	29	5	6	4	3	1	3	0.341170521	0.422315132	0.277742616	0.203430144	0.066407646	0.196467746	0.035004531	22	1.507533804	0.447841794	NO	18S-rRNA
t00093454	TTCATTAATCAAGAACGAAAGTCGGAGGTT	30	7	4	6	1	3	1	0.477638729	0.281543421	0.416613925	0.067810048	0.199222938	0.065489249	0.018187014	22	1.508318309	0.282806042	Yes	18S-rRNA
t00133842	AATTCTTGGACCGGCGCAAGACG	23	5	7	4	1	3	2	0.341170521	0.492700987	0.277742616	0.067810048	0.199222938	0.130978497	0.032724232	22	1.509625606	0.358048242	Yes	18S-rRNA
t00120198	TCTGTGATGCCCTTAGATGT	20	6	7	4	1	1	3	0.409404625	0.492700987	0.277742616	0.067810048	0.066407646	0.196467746	0.020390646	22	1.510533667	0.280277947	Yes	18S-rRNA
t00098528	CCTCACCCGGCCCGGACACGGACAGGA	27	7	7	4	2	0	2	0.477638729	0.492700987	0.277742616	0.135620096	0	0.130978497	0.016476227	22	1.514680925	0.213606576	Yes	18S-rRNA
t00119028	GAACGAAAGTCGGAGGTTCGAAGACGATCAGATACCG	37	6	5	8	1	2	0	0.409404625	0.351929276	0.555485233	0.067810048	0.132815292	0	0.006565446	22	1.517444473	0.152356033	Yes	18S-rRNA
t00117753	GCCCACGGCCCTGGCGGAGCGCTGAGAAGACG	32	6	9	4	1	1	1	0.409404625	0.633472697	0.277742616	0.067810048	0.066407646	0.065489249	0.022795292	22	1.520326881	0.151222117	NO	18S-rRNA
t00150694	CCCGAGCGGTCGGCGTCCCCCAACTTC	27	5	8	7	1	1	0	0.341170521	0.563086842	0.486049579	0.067810048	0.066407646	0	0.003684036	22	1.524524635	0.096538174	Yes	18S-rRNA
t00100105	TGAGCTCCCTCCCGGCTCCGG	21	7	9	5	1	0	0	0.477638729	0.633472697	0.34717827	0.067810048	0	0	0.005681132	22	1.526099745	0.04649971	Yes	18S-rRNA
t00267504	CTGAGGCCATGATTAAGAGGGAC	23	3	2	2	4	5	5	0.204702312	0.140771711	0.138871308	0.271240192	0.332038229	0.327446243	0.006966163	21	1.415069995	1.921613784	Yes	18S-rRNA
t00142872	GCCGCGAGGCGAGTCACCG	19	5	4	5	1	2	4	0.341170521	0.281543421	0.34717827	0.067810048	0.132815292	0.261956994	0.04970555	21	1.432474546	0.476942003	Yes	18S-rRNA
t00184318	CGAGATTGAGCAATAACA	18	4	5	4	3	2	3	0.272936416	0.351929276	0.277742616	0.203430144	0.132815292	0.196467746	0.022307863	21	1.435321491	0.590193084	Yes	18S-rRNA
t00098729	CGGCCCTGGCGGAGCGCTGAGAAGACGGTCGAACTTGA	38	7	5	4	0	3	2	0.477638729	0.351929276	0.277742616	0	0.199222938	0.130978497	0.034962961	21	1.437512056	0.298201271	NO	18S-rRNA
t00162230	TGGATCTTGGGAGCGGGCGGGCGGTCCGCCGCGAGGCGAG	40	4	4	6	3	2	2	0.272936416	0.281543421	0.416613925	0.203430144	0.132815292	0.130978497	0.032510166	21	1.438317695	0.481131639	Yes	18S-rRNA
t00083043	GCCGGGCAGCTTCCG	15	8	5	4	0	1	3	0.545872833	0.351929276	0.277742616	0	0.066407646	0.196467746	0.036718776	21	1.438420117	0.223620068	Yes	18S-rRNA
t00148761	GACGGTCGAACTTGACTATCTAGAG	25	5	5	5	2	1	3	0.341170521	0.351929276	0.34717827	0.135620096	0.066407646	0.196467746	0.004758556	21	1.438773555	0.383066317	Yes	18S-rRNA
t00122061	TCCGTGGGTGGTGGTGCATGGCCGTTC	27	6	5	4	2	3	1	0.409404625	0.351929276	0.277742616	0.135620096	0.199222938	0.065489249	0.017187713	21	1.4394088	0.385276999	Yes	18S-rRNA
t00105728	CCTCCCGGCTCCGGCCGGGGGTCGGGCGCCGGC	33	6	5	5	0	4	1	0.409404625	0.351929276	0.34717827	0	0.265630583	0.065489249	0.034639044	21	1.439632003	0.298706537	Yes	18S-rRNA
t00130242	CCGGTGAGCTCCCTCCCGGCTCCGGCCGGGG	31	5	6	4	2	1	3	0.341170521	0.422315132	0.277742616	0.135620096	0.066407646	0.196467746	0.018940319	21	1.439723756	0.382716739	Yes	18S-rRNA
t00092034	ACTCTAGATAACCTCGGGCCGATC	24	7	4	5	2	2	1	0.477638729	0.281543421	0.34717827	0.135620096	0.132815292	0.065489249	0.01424371	21	1.440285057	0.301822652	Yes	18S-rRNA
t00080783	AGCGGTCGGCGTCCCCCAACTTCTTAGAGG	30	8	4	5	2	1	1	0.545872833	0.281543421	0.34717827	0.135620096	0.066407646	0.065489249	0.021728389	21	1.442111515	0.227752629	Yes	18S-rRNA
t00090044	CCCTGGCGGAGCGCTGAGAAGACGGTCGAACT	32	7	5	4	2	3	0	0.477638729	0.351929276	0.277742616	0.135620096	0.199222938	0	0.03587443	21	1.442153655	0.302393048	NO	18S-rRNA
t00143262	CCTCCCGGCTCCGGCCGGGGGTCGGGCGCC	30	5	5	6	3	1	1	0.341170521	0.351929276	0.416613925	0.203430144	0.066407646	0.065489249	0.007441141	21	1.44504076	0.302174365	Yes	18S-rRNA
t00115899	ATGACCCGCCGGGCAGCTTCCGG	23	6	6	6	0	3	0	0.409404625	0.422315132	0.416613925	0	0.199222938	0	0.006264275	21	1.447556618	0.159591094	Yes	18S-rRNA
t00102767	ACAGGTCTGTGATGCCCTTAGA	22	7	7	4	1	1	1	0.477638729	0.492700987	0.277742616	0.067810048	0.066407646	0.065489249	0.007261725	21	1.447789274	0.160011032	Yes	18S-rRNA
t00176166	AATCAAGAACGAAAGTCGGA	20	4	7	8	0	1	1	0.272936416	0.492700987	0.555485233	0	0.066407646	0.065489249	0.010968671	21	1.45301953	0.09983698	Yes	18S-rRNA
t00299294	ACATCCAAGGAAGGCAGCAGGCGCGCAAATT	31	2	1	1	6	6	4	0.136468208	0.070385855	0.069435654	0.406860288	0.398445875	0.261956994	0.007099141	20	1.343552875	3.86284067	Yes	18S-rRNA
t00336284	GGTAGTGACGAAAAATAACAATACAGG	27	0	2	2	6	5	5	0	0.140771711	0.138871308	0.406860288	0.332038229	0.327446243	0.007901089	20	1.345987779	3.813235766	Yes	18S-rRNA
t00553995	CCGGCCCGGACACGGACAGGATTGACAGATTGAT	34	2	3	2	4	5	4	0.136468208	0.211157566	0.138871308	0.271240192	0.332038229	0.261956994	0.018534108	20	1.351732498	1.77850073	Yes	18S-rRNA
t00145314	GAGTGTCCCGCGGGGCCCGAAGCGTTTA	28	5	4	4	3	3	1	0.341170521	0.281543421	0.277742616	0.203430144	0.199222938	0.065489249	0.044229076	20	1.368598888	0.519894409	Yes	18S-rRNA
t00128916	TCCGTGGGTGGTGGTGCATGGCCGTTCT	28	5	5	4	2	1	3	0.341170521	0.351929276	0.277742616	0.135620096	0.066407646	0.196467746	0.012414175	20	1.369337901	0.410463616	Yes	18S-rRNA
t00167542	ACCACATCCAAGGAAGGCAGCAGGC	25	4	6	4	2	1	3	0.272936416	0.422315132	0.277742616	0.135620096	0.066407646	0.196467746	0.036187939	20	1.371489652	0.409555887	Yes	18S-rRNA
t00085617	TGAGCTCCCTCCCGGCTCCGGCC	23	8	5	4	0	1	2	0.545872833	0.351929276	0.277742616	0	0.066407646	0.130978497	0.021068979	20	1.372930869	0.167910364	Yes	18S-rRNA
t00106773	AAAAATTAGAGTGTTCAAAG	20	6	4	6	1	2	1	0.409404625	0.281543421	0.416613925	0.067810048	0.132815292	0.065489249	0.004647382	20	1.373676559	0.240270608	Yes	18S-rRNA
t00120928	CGGCTACCACATCCAAGGAAGGCAGCAGGC	30	6	5	5	1	2	1	0.409404625	0.351929276	0.34717827	0.067810048	0.132815292	0.065489249	0.000705205	20	1.37462676	0.240064652	Yes	18S-rRNA
t00188037	TCTGGTGCCAGCAGCCGCGGTAA	23	4	5	7	0	2	2	0.272936416	0.351929276	0.486049579	0	0.132815292	0.130978497	0.020708814	20	1.37470906	0.237456263	Yes	18S-rRNA
t00127740	AAGTACGCACGGCCGGTACAGTG	23	5	5	5	4	1	0	0.341170521	0.351929276	0.34717827	0.271240192	0.066407646	0	0.045599954	20	1.377925905	0.3245746	Yes	18S-rRNA
t00173746	ACGGGTGACGGGGAATCAGG	20	4	7	6	0	2	1	0.272936416	0.492700987	0.416613925	0	0.132815292	0.065489249	0.011927134	20	1.380555868	0.167734673	Yes	18S-rRNA
t00114204	TGTGGTAATTCTAGAGCTAAT	21	6	5	7	1	0	1	0.409404625	0.351929276	0.486049579	0.067810048	0	0.065489249	0.001152145	20	1.380682776	0.106863125	Yes	18S-rRNA
t00174016	CCACGGCCCTGGCGGAGCGC	20	4	8	5	1	1	1	0.272936416	0.563086842	0.34717827	0.067810048	0.066407646	0.065489249	0.019654603	20	1.382908471	0.16878523	NO	18S-rRNA
t00075303	AACGGCTACCACATCCAAG	19	9	7	4	0	0	0	0.614106937	0.492700987	0.277742616	0	0	0	0.009357665	20	1.38455054	0	Yes	18S-rRNA
t00181522	TGAGCTCCCTCCCGGCTCCGGCCGGGGG	28	4	7	7	1	0	1	0.272936416	0.492700987	0.486049579	0.067810048	0	0.065489249	0.007835839	20	1.384986278	0.106495712	Yes	18S-rRNA
t00122078	CACCGCCCGTCGCTACTACCGA	22	6	8	5	0	1	0	0.409404625	0.563086842	0.34717827	0	0.066407646	0	0.00353591	20	1.386077383	0.050321413	Yes	18S-rRNA
t00083406	AAAGTCGTAACAAGGTTTCCGTAGG	25	8	8	4	0	0	0	0.545872833	0.563086842	0.277742616	0	0	0	0.007471153	20	1.386702291	0	Yes	18S-rRNA
t00228065	CGGTGAGCTCCCTCCCGGCTCCGGCCGGGGGTCGG	35	3	0	0	6	5	5	0.204702312	0	0	0.406860288	0.332038229	0.327446243	0.016983451	19	1.271047073	5.209246287	Yes	18S-rRNA
t04891218	GACAGGATTGACAGATTGATAGCTCTTTCT	30	1	2	1	6	6	3	0.068234104	0.140771711	0.069435654	0.406860288	0.398445875	0.196467746	0.029641336	19	1.280215378	3.597789919	Yes	18S-rRNA
t00387073	CAGGATTGACAGATTGATA	19	2	2	2	4	4	5	0.136468208	0.140771711	0.138871308	0.271240192	0.265630583	0.327446243	0.001645076	19	1.280428245	2.077129773	Yes	18S-rRNA
t00449140	CCATTCGTGATGGGGATCGGGGA	23	2	3	2	4	4	4	0.136468208	0.211157566	0.138871308	0.271240192	0.265630583	0.261956994	0.013446724	19	1.285324852	1.641999098	Yes	18S-rRNA
t00122667	CGGGGGTCGGGCGCCGGC	18	6	4	4	0	2	3	0.409404625	0.281543421	0.277742616	0	0.132815292	0.196467746	0.041988516	19	1.297973699	0.339925892	Yes	18S-rRNA
t00142249	CCAAGGAAGGCAGCAGGCGC	20	5	4	5	0	3	2	0.341170521	0.281543421	0.34717827	0	0.199222938	0.130978497	0.026438714	19	1.300093647	0.340451682	Yes	18S-rRNA
t00146325	TCTCAAAGATTAAGCCATG	19	5	6	3	1	1	3	0.341170521	0.422315132	0.208306962	0.067810048	0.066407646	0.196467746	0.04791922	19	1.302478054	0.34028396	Yes	18S-rRNA
t00145277	TTCCCGGGGGGGGATGCGTGCATTTATC	28	5	4	5	3	2	0	0.341170521	0.281543421	0.34717827	0.203430144	0.132815292	0	0.028789913	19	1.306137648	0.346683303	NO	18S-rRNA
t00162956	TGGATACCGCAGCTAGGAATAAT	23	4	6	5	0	2	2	0.272936416	0.422315132	0.34717827	0	0.132815292	0.130978497	0.013538409	19	1.306223607	0.253056641	Yes	18S-rRNA
t00184402	TAAAGGAATTGACGGAAGGGC	21	4	6	4	2	2	1	0.272936416	0.422315132	0.277742616	0.135620096	0.132815292	0.065489249	0.017002156	19	1.306918801	0.343192846	Yes	18S-rRNA
t00090302	CCTCACCCGGCCCGGACAC	19	7	5	4	1	1	1	0.477638729	0.351929276	0.277742616	0.067810048	0.066407646	0.065489249	0.00658216	19	1.307017564	0.180353135	Yes	18S-rRNA
t00143122	CTACCATGGTGACCACGGGTGACGGGGA	28	5	6	4	1	2	1	0.341170521	0.422315132	0.277742616	0.067810048	0.132815292	0.065489249	0.005461948	19	1.307342857	0.255577568	Yes	18S-rRNA
t00170551	CTACCACATCCAAGGAAGGCAGCAGG	26	4	7	4	0	3	1	0.272936416	0.492700987	0.277742616	0	0.199222938	0.065489249	0.049584811	19	1.308092206	0.253706398	Yes	18S-rRNA
t00094928	CGTTTACTTTGAAAAAAT	18	7	4	5	2	1	0	0.477638729	0.281543421	0.34717827	0.135620096	0.066407646	0	0.012382395	19	1.308388162	0.182605721	Yes	18S-rRNA
t00146914	AAGCTCGTAGTTGGATCTTGGGAGCGG	27	5	6	4	3	0	1	0.341170521	0.422315132	0.277742616	0.203430144	0	0.065489249	0.024422298	19	1.310147661	0.258271314	Yes	18S-rRNA
t00215988	TCAAAACCAACCCGGTGAGCTCCCTCC	27	3	7	6	1	2	0	0.204702312	0.492700987	0.416613925	0.067810048	0.132815292	0	0.032027416	19	1.314642563	0.180091776	Yes	18S-rRNA
t00146028	CCGTGGGTGGTGGTGCATGGCCG	23	5	7	4	3	0	0	0.341170521	0.492700987	0.277742616	0.203430144	0	0	0.031309261	19	1.315044268	0.183004282	Yes	18S-rRNA
t00259856	TGCATGTCTAAGTACGCACGGCCGGTA	27	3	0	1	4	4	6	0.204702312	0	0.069435654	0.271240192	0.265630583	0.392935491	0.04027343	18	1.203944233	3.391745693	Yes	18S-rRNA
t00256320	CCGAAGCGTTTACTTTGAAAAAATT	25	0	2	0	6	4	6	0	0.140771711	0	0.406860288	0.265630583	0.392935491	0.009010513	18	1.206198074	7.568469256	Yes	18S-rRNA
t04426444	ACACGGACAGGATTGACAGATTGATA	26	1	3	0	5	4	5	0.068234104	0.211157566	0	0.33905024	0.265630583	0.327446243	0.030388581	18	1.211518736	3.336273651	Yes	18S-rRNA
t00163005	TAACAATACAGGACTCTTTCGAG	23	4	3	4	2	2	3	0.272936416	0.211157566	0.277742616	0.135620096	0.132815292	0.196467746	0.029483904	18	1.226739732	0.610239957	Yes	18S-rRNA
t00170151	TGGGTGGTGGTGCATGGCCG	20	4	4	5	1	1	3	0.272936416	0.281543421	0.34717827	0.067810048	0.066407646	0.196467746	0.017877488	18	1.232343548	0.366752582	Yes	18S-rRNA
t00122561	TAACTGTGGTAATTCTAG	18	6	4	4	0	3	1	0.409404625	0.281543421	0.277742616	0	0.199222938	0.065489249	0.032262815	18	1.233402848	0.273268027	Yes	18S-rRNA
t00116999	AGGCGCGGGTAACCCGTTGAAC	22	6	4	4	1	1	2	0.409404625	0.281543421	0.277742616	0.067810048	0.066407646	0.130978497	0.008263045	18	1.233886853	0.273767676	Yes	18S-rRNA
t00094247	CGCCCCCTCGATGCTCT	17	7	4	4	0	1	2	0.477638729	0.281543421	0.277742616	0	0.066407646	0.130978497	0.021226808	18	1.234310909	0.190357246	Yes	18S-rRNA
t00189835	GATAACTGTGGTAAT	15	4	4	5	2	1	2	0.272936416	0.281543421	0.34717827	0.135620096	0.066407646	0.130978497	0.004249921	18	1.234664347	0.369326507	Yes	18S-rRNA
t00154812	TTCCCATGACCCGCCGGGCAGCTTCC	26	4	5	4	1	3	1	0.272936416	0.351929276	0.277742616	0.067810048	0.199222938	0.065489249	0.020443125	18	1.235130543	0.368401477	Yes	18S-rRNA
t00109440	CTCGATTCCGTGGGTGGTGGTGCATGGC	28	6	3	5	2	1	1	0.409404625	0.211157566	0.34717827	0.135620096	0.066407646	0.065489249	0.020719843	18	1.235257451	0.276434645	Yes	18S-rRNA
t00214839	AGAGGGACAAGTGGCGTTCAG	21	3	5	6	0	1	3	0.204702312	0.351929276	0.416613925	0	0.066407646	0.196467746	0.049873627	18	1.236120905	0.270101827	Yes	18S-rRNA
t00092283	AGGAAGGCAGCAGGCGCGCAA	21	7	4	4	1	1	1	0.477638729	0.281543421	0.277742616	0.067810048	0.066407646	0.065489249	0.013395132	18	1.236631709	0.192595402	Yes	18S-rRNA
t00162963	ACCCCCGAGCGGTCGGCGTCCC	22	4	5	5	1	2	1	0.272936416	0.351929276	0.34717827	0.067810048	0.132815292	0.065489249	0.002232253	18	1.238158552	0.273768058	Yes	18S-rRNA
t00111101	GTTCTTAGTTGGTGGAGCGATTTGTCTGGTTAATTCCGAT	40	6	4	5	1	2	0	0.409404625	0.281543421	0.34717827	0.067810048	0.132815292	0	0.006318561	18	1.238751656	0.193257156	Yes	18S-rRNA
t00093740	ACGGGAAACCTCACCCGGCCCGGACACG	28	7	5	3	2	0	1	0.477638729	0.351929276	0.208306962	0.135620096	0	0.065489249	0.032833509	18	1.238984312	0.193770301	Yes	18S-rRNA
t00140171	AACTGTGGTAATTCTAGAGCTA	22	5	7	3	1	0	2	0.341170521	0.492700987	0.208306962	0.067810048	0	0.130978497	0.035928357	18	1.240967015	0.190743285	Yes	18S-rRNA
t00160448	GGGTGGTGGTGCATGGCCGTT	21	4	5	6	1	1	1	0.272936416	0.351929276	0.416613925	0.067810048	0.066407646	0.065489249	0.00250716	18	1.24118656	0.191753097	Yes	18S-rRNA
t00097573	ATTAGAGTGTTCAAA	15	7	6	3	1	0	1	0.477638729	0.422315132	0.208306962	0.067810048	0	0.065489249	0.018781146	18	1.241560119	0.120277911	Yes	18S-rRNA
t00090819	TCAACTTTCGATGGTAGTCGCCGTG	25	7	4	6	1	0	0	0.477638729	0.281543421	0.416613925	0.067810048	0	0	0.004031407	18	1.243606122	0.057671606	Yes	18S-rRNA
t00177376	TGTACACACCGCCCGTCGCT	20	4	7	4	2	0	1	0.272936416	0.492700987	0.277742616	0.135620096	0	0.065489249	0.027065073	18	1.244489364	0.192747935	Yes	18S-rRNA
t00174886	AACTGTGGTAATTCTAGA	18	4	8	4	0	1	1	0.272936416	0.563086842	0.277742616	0	0.066407646	0.065489249	0.029223101	18	1.245662769	0.118424255	Yes	18S-rRNA
t00470664	TTCTTAGTTGGTGGAG	16	2	2	2	4	4	3	0.136468208	0.140771711	0.138871308	0.271240192	0.265630583	0.196467746	0.011764061	17	1.149449748	1.762361777	Yes	18S-rRNA
t00276993	ACCACGGGTGACGGGGAATCAGG	23	3	4	5	1	1	3	0.204702312	0.281543421	0.34717827	0.067810048	0.066407646	0.196467746	0.048278453	17	1.164109443	0.396779356	Yes	18S-rRNA
t00240040	ACGAGACTCTGGCATGCTAACTAGTTA	27	3	5	4	1	2	2	0.204702312	0.351929276	0.277742616	0.067810048	0.132815292	0.130978497	0.02438477	17	1.165978042	0.397428198	Yes	18S-rRNA
t00217044	GCACGCGCGCTACACTGACTGG	22	3	5	5	0	1	3	0.204702312	0.351929276	0.34717827	0	0.066407646	0.196467746	0.046906649	17	1.166685251	0.290852538	Yes	18S-rRNA
t00156429	GGGTTCCGGGGGGAGTATGGTTGC	24	4	3	6	1	2	1	0.272936416	0.211157566	0.416613925	0.067810048	0.132815292	0.065489249	0.030860575	17	1.166822495	0.295450485	Yes	18S-rRNA
t00109054	TAATTCCAGCTCCAAT	16	6	5	3	0	2	1	0.409404625	0.351929276	0.208306962	0	0.132815292	0.065489249	0.022368882	17	1.167945404	0.20451339	Yes	18S-rRNA
t00154232	GCGGTCGGCGTCCCC	15	4	5	4	2	0	2	0.272936416	0.351929276	0.277742616	0.135620096	0	0.130978497	0.014445596	17	1.169206902	0.295364657	Yes	18S-rRNA
t00236723	CGTTCTTAGTTGGTGGAGCGATTTGTCTG	29	3	6	4	1	1	2	0.204702312	0.422315132	0.277742616	0.067810048	0.066407646	0.130978497	0.034074426	17	1.169956251	0.293112177	Yes	18S-rRNA
t00124733	GGTGGAGCGATTTGTCTGGTTAATTCCG	28	5	5	3	3	1	0	0.341170521	0.351929276	0.208306962	0.203430144	0.066407646	0	0.049640517	17	1.171244549	0.29935186	Yes	18S-rRNA
t00141447	AGTACGCACGGCCGGTACAGTG	22	5	3	7	1	0	1	0.341170521	0.211157566	0.486049579	0.067810048	0	0.065489249	0.021593821	17	1.171676962	0.128372654	Yes	18S-rRNA
t00107778	TAATCAAGAACGAAAGTCGGAGGTTC	26	6	5	4	0	2	0	0.409404625	0.351929276	0.277742616	0	0.132815292	0	0.006645611	17	1.171891809	0.127820511	Yes	18S-rRNA
t00208916	ACTCTAGATAACCTCGGGCCGATCGCA	27	3	4	7	1	2	0	0.204702312	0.281543421	0.486049579	0.067810048	0.132815292	0	0.049472622	17	1.172920652	0.20634198	Yes	18S-rRNA
t00083694	AATTAGAGTGTTCAAA	16	8	3	6	0	0	0	0.545872833	0.211157566	0.416613925	0	0	0	0.015939426	17	1.173644323	0	Yes	18S-rRNA
t00429907	GTGAAATTCTTGGACCGGCGC	21	2	0	0	5	4	5	0.136468208	0	0	0.33905024	0.265630583	0.327446243	0.006458768	16	1.068595275	6.830360555	Yes	18S-rRNA
t00447919	TAGAGGAAGTAAAAGTCGTAACAAGGTTT	29	2	0	2	4	5	3	0.136468208	0	0.138871308	0.271240192	0.332038229	0.196467746	0.044296868	16	1.075085684	2.904581869	Yes	18S-rRNA
t00529913	TGTGGTAATTCTAGAGCTAATACATGCCGA	30	2	2	0	5	4	3	0.136468208	0.140771711	0	0.33905024	0.265630583	0.196467746	0.047760318	16	1.078388488	2.889730213	NO	18S-rRNA
t00155586	AATCAAGAACGAAAGTCGGAGG	22	4	3	3	2	2	2	0.272936416	0.211157566	0.208306962	0.135620096	0.132815292	0.130978497	0.009862012	16	1.091814829	0.576853466	Yes	18S-rRNA
t00208370	CAACCCGGTGAGCTCCCTCCC	21	3	4	4	1	2	2	0.204702312	0.281543421	0.277742616	0.067810048	0.132815292	0.130978497	0.011856928	16	1.095592187	0.434043054	Yes	18S-rRNA
t00167932	TCAAAACCAACCCGGTGAGCTCCC	24	4	4	4	0	2	2	0.272936416	0.281543421	0.277742616	0	0.132815292	0.130978497	0.012621278	16	1.096016243	0.316975092	Yes	18S-rRNA
t00122998	CGTAGTTCCGACCATAAACGATGCCGACTG	30	5	3	4	1	2	1	0.341170521	0.211157566	0.277742616	0.067810048	0.132815292	0.065489249	0.012472113	16	1.096185291	0.320592677	Yes	18S-rRNA
t00164406	TGCCAGCAGCCGCGGTAATTCCAGCT	26	4	5	4	0	1	2	0.272936416	0.351929276	0.277742616	0	0.066407646	0.130978497	0.006743894	16	1.099994452	0.218684163	Yes	18S-rRNA
t00187531	CAACTTTCGATGGTAGTCGCCGTG	24	4	5	4	0	3	0	0.272936416	0.351929276	0.277742616	0	0.199222938	0	0.030077572	16	1.101831247	0.220719149	Yes	18S-rRNA
t00183102	GTTGGTGGAGCGATTTGTCTGGTTA	25	4	6	3	0	2	1	0.272936416	0.422315132	0.208306962	0	0.132815292	0.065489249	0.033732892	16	1.101863051	0.219470613	Yes	18S-rRNA
t00204696	ACGGCTACCACATCCAAGGAAGGCA	25	3	6	4	0	1	2	0.204702312	0.422315132	0.277742616	0	0.066407646	0.130978497	0.033722364	16	1.102146203	0.218164076	Yes	18S-rRNA
t00108712	TAGATAACCTCGGGCCGAT	19	6	6	2	0	1	1	0.409404625	0.422315132	0.138871308	0	0.066407646	0.065489249	0.042250712	16	1.102487959	0.135893374	Yes	18S-rRNA
t00114031	CCCATGACCCGCCGGGCAGCTTCCGG	26	6	3	6	0	0	1	0.409404625	0.211157566	0.416613925	0	0	0.065489249	0.010207206	16	1.102665364	0.063141879	Yes	18S-rRNA
t00092829	AAGGAATTGACGGAAGGGCACCACCA	26	7	4	4	0	1	0	0.477638729	0.281543421	0.277742616	0	0.066407646	0	0.009685304	16	1.103332412	0.064042878	Yes	18S-rRNA
t00151046	ATTATTCCCCATGAACGAGGAAT	23	4	6	3	2	0	1	0.272936416	0.422315132	0.208306962	0.135620096	0	0.065489249	0.03474153	16	1.104667855	0.222574789	Yes	18S-rRNA
t00254501	GGCCCACGGCCCTGGCGGAGCG	22	3	6	6	0	0	1	0.204702312	0.422315132	0.416613925	0	0	0.065489249	0.012105369	16	1.109120617	0.062751322	NO	18S-rRNA
t00137572	AGAGCTAATACATGCCGACGGGCGCTGA	28	5	5	6	0	0	0	0.341170521	0.351929276	0.416613925	0	0	0	9.613E-05	16	1.109713721	0	NO	18S-rRNA
t00175327	GAGTGTCCCGCGGGGCCCGAAGCGTTTACT	30	4	6	6	0	0	0	0.272936416	0.422315132	0.416613925	0	0	0	0.001621346	16	1.111865473	0	Yes	18S-rRNA
t02757557	TGCAGTTAAAAAGCTCGTAGTTGGATCTTGG	31	0	1	1	4	6	3	0	0.070385855	0.069435654	0.271240192	0.398445875	0.196467746	0.018794377	15	1.005975322	6.194710793	Yes	18S-rRNA
t02286003	CGGTTCTATTTTGTTGGTTT	20	1	2	0	4	5	3	0.068234104	0.140771711	0	0.271240192	0.332038229	0.196467746	0.025191301	15	1.008751982	3.826430229	Yes	18S-rRNA
t01427152	AGGGACAAGTGGCGTTCAGCCACCCGAGATTGAG	34	1	1	1	5	5	2	0.068234104	0.070385855	0.069435654	0.33905024	0.332038229	0.130978497	0.044013336	15	1.01012258	3.855060449	Yes	18S-rRNA
t00475262	AGCCGCGGTAATTCCAGCTCCAATAGCGT	29	2	2	1	3	3	4	0.136468208	0.140771711	0.069435654	0.203430144	0.199222938	0.261956994	0.026040711	15	1.011285649	1.917095198	Yes	18S-rRNA
t00487045	GGACACGGACAGGATTGACAGATTGA	26	2	2	1	3	4	3	0.136468208	0.140771711	0.069435654	0.203430144	0.265630583	0.196467746	0.02901904	15	1.012204046	1.919744353	Yes	18S-rRNA
t03552520	GCAAAGCTGAAACTTAAAGGAATTGACGGA	30	1	1	2	5	3	3	0.068234104	0.070385855	0.138871308	0.33905024	0.199222938	0.196467746	0.043927631	15	1.012232191	2.647798362	Yes	18S-rRNA
t00242017	GTGAGCTCCCTCCCGGCTCCGGCCGGG	27	3	4	4	2	0	2	0.204702312	0.281543421	0.277742616	0.135620096	0	0.130978497	0.031354429	15	1.030586943	0.34895636	Yes	18S-rRNA
t00124828	GCCGCGGTAATTCCAGCTCCA	21	5	4	3	1	1	1	0.341170521	0.281543421	0.208306962	0.067810048	0.066407646	0.065489249	0.00541193	15	1.030727846	0.240315185	Yes	18S-rRNA
t00187371	AAGTACGCACGGCCGGTACAGTGAAAC	27	4	3	5	1	1	1	0.272936416	0.211157566	0.34717827	0.067810048	0.066407646	0.065489249	0.005873103	15	1.030979195	0.240242522	Yes	18S-rRNA
t00167065	AAGTGCGGGTCATAAGCT	18	4	3	5	1	1	1	0.272936416	0.211157566	0.34717827	0.067810048	0.066407646	0.065489249	0.005873103	15	1.030979195	0.240242522	Yes	18S-rRNA
t00278400	GCCGTTCTTAGTTGGTGGAG	20	3	5	3	1	2	1	0.204702312	0.351929276	0.208306962	0.067810048	0.132815292	0.065489249	0.035481701	15	1.031053139	0.347890151	Yes	18S-rRNA
t00147845	GGTAATTCTAGAGCTAATACA	21	5	3	5	1	0	1	0.341170521	0.211157566	0.34717827	0.067810048	0	0.065489249	0.00676174	15	1.032805653	0.148191612	Yes	18S-rRNA
t00172962	GCAGCTAGGAATAATGGAATAGGACCG	27	4	3	6	0	2	0	0.272936416	0.211157566	0.416613925	0	0.132815292	0	0.027250039	15	1.033523198	0.147456562	Yes	18S-rRNA
t00131205	ACACACCGCCCGTCGCTACTACCGAT	26	5	6	2	0	1	1	0.341170521	0.422315132	0.138871308	0	0.066407646	0.065489249	0.042026631	15	1.034253855	0.14616931	Yes	18S-rRNA
t00182737	CACGGCCCTGGCGGAGCGC	19	4	6	3	0	0	2	0.272936416	0.422315132	0.208306962	0	0	0.130978497	0.02866469	15	1.034537007	0.144958512	NO	18S-rRNA
t00002998	GAGTTCGAGGCCAGCCTGGGC	21	232	294	258	96	128	186	15.83031215	20.69344145	17.91439875	6.509764613	8.50017867	12.18100023	0.014031364	1194	81.62909587	0.499483218	Yes	4.5S-rRNA
t00003324	AGTTCGAGGCCAGCCTGGGC	20	210	195	132	47	96	122	14.32916186	13.72524178	9.165506339	3.187072258	6.375134002	7.989688325	0.0383611	802	54.77180456	0.471572731	Yes	4.5S-rRNA
t00004029	ACGAGTTCGAGGCCAGCCTGGGC	23	174	186	153	101	61	96	11.87273412	13.09176908	10.62365507	6.848814853	4.050866397	6.286967862	0.005282842	771	52.77480738	0.482931681	Yes	4.5S-rRNA
t00006177	ACGAGTTCGAGGCCAGCCTGG	21	113	163	179	50	34	77	7.710453765	11.47289441	12.42898208	3.390502403	2.257859959	5.042672139	0.013452388	616	42.30336475	0.338191915	Yes	4.5S-rRNA
t00005492	ACGAGTTCGAGGCCAGCCTGGG	22	127	153	160	58	55	62	8.665731223	10.76903585	11.10970465	3.932982787	3.652420522	4.060333411	0.001237888	615	42.19020845	0.381271505	Yes	4.5S-rRNA
t00005480	CGAGTTCGAGGCCAGCCTGGG	21	128	111	128	35	57	90	8.733965327	7.812829934	8.887763723	2.373351682	3.785235814	5.894032371	0.014338416	549	37.48717885	0.473867853	Yes	4.5S-rRNA
t00006090	CGAGTTCGAGGCCAGCCTGG	20	115	111	119	52	43	70	7.846921973	7.812829934	8.262842836	3.526122499	2.855528772	4.5842474	0.001178137	510	34.88849341	0.458390856	Yes	4.5S-rRNA
t00011396	GTAGGATTTGCTGAAGGAGGC	21	61	86	92	56	28	49	4.162280351	6.053183552	6.388080176	3.797362691	1.859414084	3.20897318	0.04559142	372	25.46929403	0.533967321	Yes	4.5S-rRNA
t00009377	ACGAGTTCGAGGCCAGCCTGGGCT	24	75	80	51	34	28	36	5.117557809	5.630868421	3.541218358	2.305541634	1.859414084	2.357612948	0.016215489	304	20.81221325	0.456454226	Yes	4.5S-rRNA
t00013502	CGCCGGTAGGATTTGCTGAAGGAGGC	26	52	67	55	37	37	46	3.548173414	4.715852302	3.818960975	2.508971778	2.457082897	3.012505434	0.025695791	294	20.0615468	0.660313573	Yes	4.5S-rRNA
t00012626	TGGTGGCGCACGCCGGTAGGATTTG	25	55	100	87	25	13	14	3.752875726	7.038585526	6.040901905	1.695251201	0.863299396	0.91684948	0.011579075	294	20.30776323	0.20647131	Yes	4.5S-rRNA
t00010030	GATCACGAGTTCGAGGCCAGCCTGGGC	27	70	76	91	22	15	16	4.776387288	5.349325	6.318644522	1.491821057	0.996114688	1.047827977	0.000835011	290	19.98012053	0.215013805	Yes	4.5S-rRNA
t00014587	CACGAGTTCGAGGCCAGCCTGGG	23	48	81	114	14	9	15	3.275236998	5.701254276	7.915664566	0.949340673	0.597668813	0.982338728	0.023633615	281	19.42150405	0.149735075	Yes	4.5S-rRNA
t00015005	GATCACGAGTTCGAGGCCAGCCTGGGCT	28	46	84	97	15	17	16	3.138768789	5.912411842	6.735258446	1.017150721	1.12892998	1.047827977	0.018202692	275	18.98034775	0.202319767	Yes	4.5S-rRNA
t00014162	AGGATCACGAGTTCGAGGCCAGCCTGGGC	29	49	64	76	34	28	13	3.343471102	4.504694737	5.27710971	2.305541634	1.859414084	0.851360231	0.018783798	264	18.1415915	0.382187477	Yes	4.5S-rRNA
t00011576	GCCGGTAGTGGTGGCGCACG	20	60	71	77	12	14	19	4.094046247	4.997395723	5.346545364	0.813720577	0.929707042	1.244295723	0.000640023	253	17.42571068	0.206934891	Yes	4.5S-rRNA
t00016572	TGGTGGCGCACGCCGGTAGGATTTGCT	27	42	84	74	18	10	14	2.865832373	5.912411842	5.138238402	1.220580865	0.664076459	0.91684948	0.016248075	242	16.71798942	0.20130854	Yes	4.5S-rRNA
t00018068	GTGGCGCACGCCGGTAGGATTTG	23	38	64	68	23	10	26	2.592895956	4.504694737	4.721624478	1.559631105	0.664076459	1.702720463	0.02475661	229	15.7456432	0.33220717	Yes	4.5S-rRNA
t00013517	CAGCCTGGGCTACACATTTT	20	52	73	52	9	13	29	3.548173414	5.138167434	3.610654012	0.610290432	0.863299396	1.899188208	0.010346801	228	15.6697729	0.274276608	Yes	4.5S-rRNA
t00014579	ACGAGTTCGAGGCCAGCCTG	20	48	55	58	19	18	29	3.275236998	3.871222039	4.027267937	1.288390913	1.195337625	1.899188208	0.002062867	227	15.55664372	0.392251999	Yes	4.5S-rRNA
t00015397	CACGAGTTCGAGGCCAGCCTGGGC	24	45	60	75	9	23	15	3.070534685	4.223151316	5.207674056	0.610290432	1.527375855	0.982338728	0.009663782	227	15.62136507	0.249573247	Yes	4.5S-rRNA
t00012571	AGTTCGAGGCCAGCCTGGG	19	55	56	54	13	20	28	3.752875726	3.941607894	3.749525321	0.881530625	1.328152917	1.83369896	0.0009446	226	15.48739144	0.353318712	Yes	4.5S-rRNA
t00014298	GGTAGGATTTGCTGAAGGAGGC	22	49	52	43	28	18	34	3.343471102	3.660064473	2.985733126	1.898681345	1.195337625	2.226634451	0.012564989	224	15.30992212	0.532636931	Yes	4.5S-rRNA
t00011871	CGAGTTCGAGGCCAGCCTGGGCT	23	59	54	37	21	20	32	4.025812143	3.800836184	2.569119201	1.424011009	1.328152917	2.095655954	0.022674451	223	15.24358741	0.466326307	Yes	4.5S-rRNA
t00016809	TAGGATTTGCTGAAGGAGGCA	21	41	50	60	21	15	32	2.797598269	3.519292763	4.166139245	1.424011009	0.996114688	2.095655954	0.017375834	219	14.99881193	0.430770639	Yes	4.5S-rRNA
t00019957	GTGGTGGCGCACGCCGGTAGGATTTG	26	35	67	54	26	16	17	2.388193644	4.715852302	3.749525321	1.763061249	1.062522334	1.113317226	0.031733984	215	14.79247208	0.36291288	Yes	4.5S-rRNA
t00018139	TGGTGGCGCACGCCGGTAGGATTT	24	38	64	56	26	9	12	2.592895956	4.504694737	3.888396629	1.763061249	0.597668813	0.785870983	0.017471987	205	14.13258837	0.286419504	Yes	4.5S-rRNA
t00016281	ACGAGTTCGAGGCCAGCCTGGGCTA	25	43	64	41	17	17	22	2.934066477	4.504694737	2.846861817	1.152770817	1.12892998	1.440763468	0.016226129	204	14.0080873	0.361909459	Yes	4.5S-rRNA
t00017770	GGATCACGAGTTCGAGGCCAGCCTGGGC	28	39	64	44	21	21	10	2.66113006	4.504694737	3.05516878	1.424011009	1.394560563	0.654892486	0.021565022	199	13.69445763	0.339836243	Yes	4.5S-rRNA
t00016593	ATCACGAGTTCGAGGCCAGCCTGGGC	26	42	48	50	25	12	20	2.865832373	3.378521052	3.471782704	1.695251201	0.79689175	1.309784971	0.00357363	197	13.51806405	0.391300397	Yes	4.5S-rRNA
t00012489	CTGGGCTACACATTTT	16	56	41	52	3	16	28	3.82110983	2.885820066	3.610654012	0.203430144	1.062522334	1.83369896	0.011888472	196	13.41723535	0.300424156	Yes	4.5S-rRNA
t00021450	ATCACGAGTTCGAGGCCAGCCTGG	24	32	48	72	19	8	16	2.183491332	3.378521052	4.999367094	1.288390913	0.531261167	1.047827977	0.038721839	195	13.42885953	0.271506205	Yes	4.5S-rRNA
t00014291	CGAGTTCGAGGCCAGCCTG	19	49	34	36	15	25	30	3.343471102	2.393119079	2.499683547	1.017150721	1.660191146	1.964677457	0.043248632	189	12.87829305	0.563606733	Yes	4.5S-rRNA
t00016064	CGCCGGTAGGATTTGCTGAAGG	22	43	45	34	19	16	32	2.934066477	3.167363487	2.360812239	1.288390913	1.062522334	2.095655954	0.027487751	189	12.9088114	0.525459931	Yes	4.5S-rRNA
t00015262	CCAGCCTGGGCTACACATTTT	21	46	58	54	7	9	15	3.138768789	4.082379605	3.749525321	0.474670336	0.597668813	0.982338728	0.000710494	189	13.02535159	0.187288213	Yes	4.5S-rRNA
t00014569	GATCACGAGTTCGAGGCCAGCCTGGGCTA	29	48	50	60	12	8	9	3.275236998	3.519292763	4.166139245	0.813720577	0.531261167	0.589403237	0.000421643	187	12.89505399	0.176484207	Yes	4.5S-rRNA
t00016112	GAGTTCGAGGCCAGCCTGG	19	43	39	41	13	14	28	2.934066477	2.745048355	2.846861817	0.881530625	0.929707042	1.83369896	0.006633135	178	12.17091328	0.427509572	Yes	4.5S-rRNA
t00018850	TTCGAGGCCAGCCTGGGCTACACATTT	27	37	60	43	12	9	13	2.524661852	4.223151316	2.985733126	0.813720577	0.597668813	0.851360231	0.008325936	174	11.99629591	0.23246919	Yes	4.5S-rRNA
t00017308	CACGAGTTCGAGGCCAGCCTGGGCT	25	40	55	44	16	6	12	2.729364165	3.871222039	3.05516878	1.084960769	0.398445875	0.785870983	0.003326608	173	11.92503261	0.235018145	Yes	4.5S-rRNA
t00012821	CTGGGCTACACATTTTT	17	54	32	55	7	11	10	3.684641622	2.252347368	3.818960975	0.474670336	0.730484104	0.654892486	0.006556739	169	11.61599689	0.190657694	Yes	4.5S-rRNA
t00020872	TGGTGGCGCACGCCGGTAGGATTTGCTG	28	33	46	48	21	6	15	2.251725436	3.237749342	3.332911396	1.424011009	0.398445875	0.982338728	0.01167623	169	11.62718179	0.317918028	Yes	4.5S-rRNA
t00018303	AGTTCGAGGCCAGCCTGG	18	38	31	42	8	14	25	2.592895956	2.181961513	2.916297472	0.542480384	0.929707042	1.637231214	0.01651678	158	10.80057358	0.404285008	Yes	4.5S-rRNA
t00013757	CCTGGGCTACACATTTT	17	50	32	47	3	8	16	3.411705206	2.252347368	3.263475742	0.203430144	0.531261167	1.047827977	0.005617385	156	10.7100476	0.199665487	Yes	4.5S-rRNA
t00018698	GCCGGTAGGATTTGCTGAAGG	21	37	40	26	11	15	24	2.524661852	2.81543421	1.805327006	0.745910529	0.996114688	1.571741966	0.029966235	153	10.45919025	0.463760809	Yes	4.5S-rRNA
t00024140	ATCACGAGTTCGAGGCCAGCCTGGG	25	28	30	51	18	11	15	1.910554915	2.111575658	3.541218358	1.220580865	0.730484104	0.982338728	0.044192214	153	10.49675263	0.387844555	Yes	4.5S-rRNA
t00019498	CACGAGTTCGAGGCCAGCCTG	21	35	34	56	9	4	10	2.388193644	2.393119079	3.888396629	0.610290432	0.265630583	0.654892486	0.0098216	148	10.20052285	0.176570337	Yes	4.5S-rRNA
t00013017	CCTGGGCTACACATTTTT	18	53	27	37	5	8	11	3.616407518	1.900418092	2.569119201	0.33905024	0.531261167	0.720381734	0.013327227	141	9.676637952	0.196723225	Yes	4.5S-rRNA
t00024965	GGTGGCGCACGCCGGTAGGATTTG	24	27	39	39	13	8	13	1.842320811	2.745048355	2.707990509	0.881530625	0.531261167	0.851360231	0.00602351	139	9.559511698	0.310355092	Yes	4.5S-rRNA
t00020019	CCAGCCTGGGCTACACATTTTT	22	35	43	40	2	5	10	2.388193644	3.026591776	2.777426163	0.135620096	0.332038229	0.654892486	0.000599569	135	9.314762395	0.137026589	Yes	4.5S-rRNA
t00026696	CAGCCTGGGCTACACATTT	19	26	48	31	2	3	17	1.774086707	3.378521052	2.152505277	0.135620096	0.199222938	1.113317226	0.027862508	127	8.753273295	0.198239268	Yes	4.5S-rRNA
t00023346	TTGCTGAAGGAGGCAGAGGCAGGAGGAT	28	29	51	23	9	12	1	1.978789019	3.589678618	1.597020044	0.610290432	0.79689175	0.065489249	0.043045497	125	8.638159113	0.205522847	Yes	4.5S-rRNA
t00023414	GCCGGTAGTGGTGGCGCACGCC	22	29	20	34	9	16	15	1.978789019	1.407717105	2.360812239	0.610290432	1.062522334	0.982338728	0.029244635	123	8.402469858	0.461980932	Yes	4.5S-rRNA
t00019756	CGCCGGTAGGATTTGCTGAAGGAGG	25	35	34	21	7	15	11	2.388193644	2.393119079	1.458148736	0.474670336	0.996114688	0.720381734	0.017440789	123	8.430628217	0.351178827	Yes	4.5S-rRNA
t00029479	AGGATCACGAGTTCGAGGCCAGCCTGGG	28	23	27	42	13	11	7	1.569384395	1.900418092	2.916297472	0.881530625	0.730484104	0.45842474	0.027400866	123	8.456539427	0.324210313	Yes	4.5S-rRNA
t00028571	TCACGAGTTCGAGGCCAGCCTGGG	24	24	25	33	16	10	12	1.637618499	1.759646381	2.291376585	1.084960769	0.664076459	0.785870983	0.011283987	120	8.223549675	0.445608714	Yes	4.5S-rRNA
t00023845	CCAGCCTGGGCTACACATTT	20	29	31	30	10	7	13	1.978789019	2.181961513	2.083069623	0.678100481	0.464853521	0.851360231	0.00035916	120	8.238134388	0.319406098	Yes	4.5S-rRNA
t00029344	CACGAGTTCGAGGCCAGCCTGGGCTA	26	23	36	42	10	4	4	1.569384395	2.533890789	2.916297472	0.678100481	0.265630583	0.261956994	0.010244858	119	8.225260714	0.171760892	Yes	4.5S-rRNA
t00025456	TTGCTGAAGGAGGCAGAGGCAGG	23	27	33	34	5	8	6	1.842320811	2.322733224	2.360812239	0.33905024	0.531261167	0.392935491	0.000574161	113	7.789113172	0.193575358	Yes	4.5S-rRNA
t00046015	GATCACGAGTTCGAGGCCAGCCTGGG	26	15	35	39	8	3	12	1.023511562	2.463504934	2.707990509	0.542480384	0.199222938	0.785870983	0.047993395	112	7.72258131	0.24658153	Yes	4.5S-rRNA
t00034327	TGGTGGCGCACGCCGGTAGGATTTGC	26	20	28	47	7	2	3	1.364682082	1.970803947	3.263475742	0.474670336	0.132815292	0.196467746	0.027513281	107	7.402915145	0.121830282	Yes	4.5S-rRNA
t00021706	CTGGGCTACACATTT	15	32	17	34	5	1	17	2.183491332	1.196559539	2.360812239	0.33905024	0.066407646	1.113317226	0.042481356	106	7.259638222	0.264555187	Yes	4.5S-rRNA
t00027414	TAGGATTTGCTGAAGGAGGCAG	22	25	31	20	7	9	13	1.705852603	2.181961513	1.388713082	0.474670336	0.597668813	0.851360231	0.0119781	105	7.200226578	0.364576796	Yes	4.5S-rRNA
t00028695	TGAAGGAGGCAGAGGCAGGAGG	22	24	27	18	6	17	9	1.637618499	1.900418092	1.249841774	0.406860288	1.12892998	0.589403237	0.03669966	101	6.913071869	0.443869569	Yes	4.5S-rRNA
t00030583	TTCGAGGCCAGCCTGGGCTACACATT	26	22	34	24	2	3	16	1.501150291	2.393119079	1.666455698	0.135620096	0.199222938	1.047827977	0.02569236	101	6.943396078	0.248649411	Yes	4.5S-rRNA
t00036770	CGCACGCCGGTAGGATTTGCTGAAGGAGG	29	18	21	21	12	13	14	1.228213874	1.47810296	1.458148736	0.813720577	0.863299396	0.91684948	0.003607915	99	6.758335023	0.622857701	Yes	4.5S-rRNA
t00044222	CACGCCGGTAGGATTTGCTGAAGGAGGC	28	15	24	25	13	9	13	1.023511562	1.689260526	1.735891352	0.881530625	0.597668813	0.851360231	0.046036112	99	6.779223109	0.523878621	Yes	4.5S-rRNA
t00035455	TAGGATTTGCTGAAGGAGGCAGAGGCAGGAGG	32	19	28	29	9	7	4	1.296447978	1.970803947	2.013633968	0.610290432	0.464853521	0.261956994	0.006558627	96	6.617986842	0.253196334	Yes	4.5S-rRNA
t00041811	GTGGCGCACGCCGGTAGGATTTGCT	25	16	27	19	12	9	12	1.091745666	1.900418092	1.319277428	0.813720577	0.597668813	0.785870983	0.047961726	95	6.508701558	0.509634778	Yes	4.5S-rRNA
t00035122	TCACGAGTTCGAGGCCAGCCTGG	23	19	16	32	10	9	6	1.296447978	1.126173684	2.221940931	0.678100481	0.597668813	0.392935491	0.047482374	92	6.313267378	0.359281364	Yes	4.5S-rRNA
t00047488	CTGAAGGAGGCAGAGGCAGGAGG	23	14	31	28	5	8	6	0.955277458	2.181961513	1.944198314	0.33905024	0.531261167	0.392935491	0.028571144	92	6.344684183	0.248600313	Yes	4.5S-rRNA
t00041430	GCCGGTAGGATTTGCTGAAGGAGGC	25	16	16	20	12	15	11	1.091745666	1.126173684	1.388713082	0.813720577	0.996114688	0.720381734	0.044295953	90	6.13684943	0.701545568	Yes	4.5S-rRNA
t00025405	TGGGCTACACATTTTT	16	27	24	14	5	6	14	1.842320811	1.689260526	0.972099157	0.33905024	0.398445875	0.91684948	0.043136995	90	6.15802609	0.367331918	Yes	4.5S-rRNA
t00046336	ATCACGAGTTCGAGGCCAGCCTGGGCT	27	15	25	17	9	10	10	1.023511562	1.759646381	1.180406119	0.610290432	0.664076459	0.654892486	0.039130785	86	5.892823439	0.48674863	Yes	4.5S-rRNA
t00042819	GAAGGAGGCAGAGGCAGGAGG	21	16	23	23	5	7	12	1.091745666	1.618874671	1.597020044	0.33905024	0.464853521	0.785870983	0.014102888	86	5.897415125	0.3690593	Yes	4.5S-rRNA
t00049962	GGAGGATCACGAGTTCGAGGCCAGCCTGGGC	31	14	20	21	11	10	8	0.955277458	1.407717105	1.458148736	0.745910529	0.664076459	0.523913989	0.021841178	84	5.755044274	0.506105326	Yes	4.5S-rRNA
t00029508	TTCGAGGCCAGCCTGGGCTACACATTTTT	29	23	31	12	5	9	4	1.569384395	2.181961513	0.833227849	0.33905024	0.597668813	0.261956994	0.048745387	84	5.783249804	0.261458559	Yes	4.5S-rRNA
t00040226	GAGGATCACGAGTTCGAGGCCAGC	24	17	15	29	10	4	5	1.15997977	1.055787829	2.013633968	0.678100481	0.265630583	0.327446243	0.040223896	80	5.500578874	0.300557251	Yes	4.5S-rRNA
t00032381	GGTGGCGCACGCCGGTAGGATTT	23	21	21	19	13	2	4	1.432916186	1.47810296	1.319277428	0.881530625	0.132815292	0.261956994	0.013976248	80	5.506599485	0.301705303	Yes	4.5S-rRNA
t00039273	TAGGATTTGCTGAAGGAGGCAGAGGCAGGA	30	17	24	15	11	4	7	1.15997977	1.689260526	1.041534811	0.745910529	0.265630583	0.45842474	0.029415183	78	5.360740959	0.377807972	Yes	4.5S-rRNA
t00046979	ACGCCGGTAGGATTTGCTGAAGGAGGCAG	29	14	15	13	8	12	12	0.955277458	1.055787829	0.902663503	0.542480384	0.79689175	0.785870983	0.049604463	74	5.038971907	0.729389477	Yes	4.5S-rRNA
t00030049	TGGGCTACACATTTT	15	23	13	21	2	2	12	1.569384395	0.915016118	1.458148736	0.135620096	0.132815292	0.785870983	0.031538739	73	4.996855619	0.267417426	Yes	4.5S-rRNA
t00061352	GGTAGGATTTGCTGAAGGAGGCAG	24	11	27	21	9	2	2	0.750575145	1.900418092	1.458148736	0.610290432	0.132815292	0.130978497	0.043790314	72	4.983226194	0.212716968	Yes	4.5S-rRNA
t00040795	CCGGTAGGATTTGCTGAAGGAGG	23	17	19	16	7	5	7	1.15997977	1.33733125	1.110970465	0.474670336	0.332038229	0.45842474	0.000685302	71	4.873414791	0.350619349	Yes	4.5S-rRNA
t00049985	GGAGGATCACGAGTTCGAGGCCAGCCTG	28	14	17	24	2	7	7	0.955277458	1.196559539	1.666455698	0.135620096	0.464853521	0.45842474	0.017432196	71	4.877191052	0.277322469	Yes	4.5S-rRNA
t00042227	GCACGCCGGTAGGATTTGCTGAAGG	25	16	15	14	8	9	7	1.091745666	1.055787829	0.972099157	0.542480384	0.597668813	0.45842474	0.000707068	69	4.718206589	0.512423774	Yes	4.5S-rRNA
t00049314	GTAGGATTTGCTGAAGGAGGCAGAGGC	27	14	20	18	8	5	4	0.955277458	1.407717105	1.249841774	0.542480384	0.332038229	0.261956994	0.006279663	69	4.749311944	0.314566037	Yes	4.5S-rRNA
t00050100	AAGGAGGCAGAGGCAGGAGG	20	14	20	15	1	6	12	0.955277458	1.407717105	1.041534811	0.067810048	0.398445875	0.785870983	0.045256106	68	4.65665628	0.367782671	Yes	4.5S-rRNA
t00038780	CTGAAGGAGGCAGAGGCAGG	20	18	14	21	2	6	7	1.228213874	0.985401974	1.458148736	0.135620096	0.398445875	0.45842474	0.00611038	68	4.664255295	0.270303471	Yes	4.5S-rRNA
t00038236	GGAGGATCACGAGTTCGAGGCCAGCCTGG	29	18	14	22	7	2	4	1.228213874	0.985401974	1.52758439	0.474670336	0.132815292	0.261956994	0.006733745	67	4.61064286	0.232396709	Yes	4.5S-rRNA
t00051050	GATCACGAGTTCGAGGCCAGCCTGGGCTAC	30	13	15	31	3	2	3	0.887043353	1.055787829	2.152505277	0.203430144	0.132815292	0.196467746	0.04038719	67	4.628049641	0.130078001	Yes	4.5S-rRNA
t00028422	CCTGGGCTACACATTT	16	24	10	21	3	1	7	1.637618499	0.703858553	1.458148736	0.203430144	0.066407646	0.45842474	0.029349015	66	4.527888317	0.191666909	Yes	4.5S-rRNA
t00037632	TGAAGGAGGCAGAGGCAGGAGGAT	24	18	18	11	3	4	10	1.228213874	1.266945395	0.763792195	0.203430144	0.265630583	0.654892486	0.029515185	64	4.382904677	0.344881851	Yes	4.5S-rRNA
t00041842	GCCTGGGCTACACATTTT	18	16	14	25	3	1	5	1.091745666	0.985401974	1.735891352	0.203430144	0.066407646	0.327446243	0.012133746	64	4.410323024	0.156642519	Yes	4.5S-rRNA
t00034458	CGAGTTCGAGGCCAGCCTGGGCTA	24	20	15	16	4	4	4	1.364682082	1.055787829	1.110970465	0.271240192	0.265630583	0.261956994	0.000665271	63	4.330268146	0.226204518	Yes	4.5S-rRNA
t00063650	GAGTTCGAGGCCAGCCTGGGCT	22	11	15	20	3	5	7	0.750575145	1.055787829	1.388713082	0.203430144	0.332038229	0.45842474	0.020878513	61	4.188969169	0.311070252	Yes	4.5S-rRNA
t00040694	ATCACGAGTTCGAGGCCAGCCTGGGCTA	28	17	19	15	3	4	3	1.15997977	1.33733125	1.041534811	0.203430144	0.265630583	0.196467746	0.000417566	61	4.204374304	0.188063709	Yes	4.5S-rRNA
t00070461	AGTGGTGGCGCACGCCGGTAGGATTT	26	10	19	14	7	5	5	0.682341041	1.33733125	0.972099157	0.474670336	0.332038229	0.327446243	0.033978896	60	4.125926257	0.379091394	Yes	4.5S-rRNA
t00054410	CACGAGTTCGAGGCCAGCCTGGGCTACACATT	32	12	20	17	3	7	1	0.818809249	1.407717105	1.180406119	0.203430144	0.464853521	0.065489249	0.01273372	60	4.140705388	0.215376418	Yes	4.5S-rRNA
t00061176	AGCCTGGGCTACACATTTT	19	11	25	14	3	6	1	0.750575145	1.759646381	0.972099157	0.203430144	0.398445875	0.065489249	0.043133352	60	4.149685952	0.191643828	Yes	4.5S-rRNA
t00057733	GTAGGATTTGCTGAAGGAGGCAG	23	12	14	20	5	1	6	0.818809249	0.985401974	1.388713082	0.33905024	0.066407646	0.392935491	0.015473014	58	3.991317682	0.250050832	Yes	4.5S-rRNA
t00044132	CTGGGCTACACATTTTTT	18	15	9	23	3	2	5	1.023511562	0.633472697	1.597020044	0.203430144	0.132815292	0.327446243	0.039019038	57	3.917695982	0.203961525	Yes	4.5S-rRNA
t00082811	AGTGGTGGCGCACGCCGGTAGGATTTGCT	29	8	20	16	4	3	6	0.545872833	1.407717105	1.110970465	0.271240192	0.199222938	0.392935491	0.047219153	57	3.927959025	0.281736532	Yes	4.5S-rRNA
t00061653	GCACGCCGGTAGGATTTGCTGAAGGAGG	28	11	15	14	4	5	7	0.750575145	1.055787829	0.972099157	0.271240192	0.332038229	0.45842474	0.00578338	56	3.840165293	0.382118997	Yes	4.5S-rRNA
t00064715	TGGCGCACGCCGGTAGGATTTG	22	10	19	12	3	5	7	0.682341041	1.33733125	0.833227849	0.203430144	0.332038229	0.45842474	0.042683425	56	3.846793253	0.348379917	Yes	4.5S-rRNA
t00063328	CACGCCGGTAGGATTTGCTGAAGGAGG	27	11	15	15	6	3	6	0.750575145	1.055787829	1.041534811	0.406860288	0.199222938	0.392935491	0.006794697	56	3.846916503	0.350791634	Yes	4.5S-rRNA
t00058326	GATCACGAGTTCGAGGCCAGCCTGGGCTACA	31	12	14	23	4	1	2	0.818809249	0.985401974	1.597020044	0.271240192	0.066407646	0.130978497	0.016085666	56	3.869857602	0.137781379	Yes	4.5S-rRNA
t00040271	CACGAGTTCGAGGCCAGCCTGGGCTACACATTT	33	17	18	15	0	5	0	1.15997977	1.266945395	1.041534811	0	0.332038229	0	0.001238118	55	3.800498205	0.095730737	Yes	4.5S-rRNA
t00041306	CAGCCTGGGCTACACATTTTTT	22	16	24	10	2	2	0	1.091745666	1.689260526	0.694356541	0.135620096	0.132815292	0	0.021701188	54	3.743798121	0.077239531	Yes	4.5S-rRNA
t00056288	GTTCGAGGCCAGCCTGGGCTA	21	12	12	9	7	5	8	0.818809249	0.844630263	0.624920887	0.474670336	0.332038229	0.523913989	0.023941627	53	3.618982953	0.581474209	Yes	4.5S-rRNA
t00065262	AGGATCACGAGTTCGAGGCCAGC	23	10	13	10	5	5	9	0.682341041	0.915016118	0.694356541	0.33905024	0.332038229	0.589403237	0.038849315	52	3.552205407	0.550021456	Yes	4.5S-rRNA
t00070701	TAGGATTTGCTGAAGGAGGCAGAGGCA	27	10	14	10	5	8	5	0.682341041	0.985401974	0.694356541	0.33905024	0.531261167	0.327446243	0.031116664	52	3.559857206	0.507073314	Yes	4.5S-rRNA
t00051611	TTTGCTGAAGGAGGCAGAGGCAGGAGGATC	30	13	13	11	4	6	5	0.887043353	0.915016118	0.763792195	0.271240192	0.398445875	0.327446243	0.000910666	52	3.562983977	0.388616506	Yes	4.5S-rRNA
t00065759	CCAGCCTGGGCTACACATT	19	10	12	16	0	4	9	0.682341041	0.844630263	1.110970465	0	0.265630583	0.589403237	0.048199878	51	3.49297559	0.324129149	Yes	4.5S-rRNA
t00041233	AGCCTGGGCTACACATTTTT	20	16	13	12	1	3	6	1.091745666	0.915016118	0.833227849	0.067810048	0.199222938	0.392935491	0.003915666	51	3.49995811	0.232384115	Yes	4.5S-rRNA
t00063515	TAGGATTTGCTGAAGGAGGCAGA	23	11	13	10	2	9	5	0.750575145	0.915016118	0.694356541	0.135620096	0.597668813	0.327446243	0.044243046	50	3.420682956	0.449473988	Yes	4.5S-rRNA
t00087327	AGGATCACGAGTTCGAGGCCAGCCTGGGCTAC	32	8	16	16	3	3	4	0.545872833	1.126173684	1.110970465	0.203430144	0.199222938	0.261956994	0.021252521	50	3.447627058	0.238809206	Yes	4.5S-rRNA
t00075903	TGAAGGAGGCAGAGGCAGG	19	9	15	11	6	1	7	0.614106937	1.055787829	0.763792195	0.406860288	0.066407646	0.45842474	0.048749414	49	3.365379635	0.382831765	Yes	4.5S-rRNA
t00046688	TGAAGGAGGCAGAGGCAGGAG	21	15	16	11	2	4	1	1.023511562	1.126173684	0.763792195	0.135620096	0.265630583	0.065489249	0.002663202	49	3.380217369	0.160200289	Yes	4.5S-rRNA
t00062717	CTGAAGGAGGCAGAGGCAGGAGGAT	25	11	20	10	2	4	2	0.750575145	1.407717105	0.694356541	0.135620096	0.265630583	0.130978497	0.029469572	49	3.384877968	0.186573678	Yes	4.5S-rRNA
t00058511	TGGTGGCGCACGCCGGTAGGATTTGCTGA	29	12	14	11	4	6	1	0.818809249	0.985401974	0.763792195	0.271240192	0.398445875	0.065489249	0.006553609	48	3.303178734	0.286282842	Yes	4.5S-rRNA
t00064442	TGCTGAAGGAGGCAGAGGCAGGAGG	25	10	13	10	4	5	5	0.682341041	0.915016118	0.694356541	0.271240192	0.332038229	0.327446243	0.004374683	47	3.222438365	0.406126064	Yes	4.5S-rRNA
t00112585	GAAGGAGGCAGAGGCAGGAGGATCACG	27	6	16	17	2	4	2	0.409404625	1.126173684	1.180406119	0.135620096	0.265630583	0.130978497	0.044804294	47	3.248213605	0.195961792	Yes	4.5S-rRNA
t00063459	TGAAGGAGGCAGAGGCAGGA	20	11	12	8	5	4	5	0.750575145	0.844630263	0.555485233	0.33905024	0.265630583	0.327446243	0.009970029	45	3.082817708	0.43340825	Yes	4.5S-rRNA
t00052982	CGAGGCCAGCCTGGGCTACACATT	24	13	14	8	0	4	6	0.887043353	0.985401974	0.555485233	0	0.265630583	0.392935491	0.027590306	45	3.086496635	0.271245844	Yes	4.5S-rRNA
t00094486	TCGAGGCCAGCCTGGGCTACACATT	25	7	13	12	6	3	4	0.477638729	0.915016118	0.833227849	0.406860288	0.199222938	0.261956994	0.037468399	45	3.093922916	0.389975726	Yes	4.5S-rRNA
t00046277	AGGATCACGAGTTCGAGGCCAGCCTG	26	15	11	15	1	2	1	1.023511562	0.774244408	1.041534811	0.067810048	0.132815292	0.065489249	0.000649074	45	3.105405369	0.093725725	Yes	4.5S-rRNA
t00079202	GCCGGTAGGATTTGCTGAAGGA	22	9	8	11	3	7	6	0.614106937	0.563086842	0.763792195	0.203430144	0.464853521	0.392935491	0.040878067	44	3.002205131	0.546742311	Yes	4.5S-rRNA
t00053218	AAGGAGGCAGAGGCAGGAGGAT	22	13	12	9	2	6	2	0.887043353	0.844630263	0.624920887	0.135620096	0.398445875	0.130978497	0.009330633	44	3.021638972	0.282205728	Yes	4.5S-rRNA
t00048914	GTAGGATTTGCTGAAGGAGGCAGAGGCAGG	30	14	11	12	0	2	5	0.955277458	0.774244408	0.833227849	0	0.132815292	0.327446243	0.003009876	44	3.023011249	0.179596756	Yes	4.5S-rRNA
t00063377	TTTGCTGAAGGAGGCAGAGGCAGGAGGA	28	11	12	12	1	4	4	0.750575145	0.844630263	0.833227849	0.067810048	0.265630583	0.261956994	0.001042738	44	3.023830883	0.245177677	Yes	4.5S-rRNA
t00085061	CAGGAGGATCACGAGTTCGAGGCCAGC	27	8	16	10	2	2	6	0.545872833	1.126173684	0.694356541	0.135620096	0.132815292	0.392935491	0.042987307	44	3.027773937	0.279483614	Yes	4.5S-rRNA
t00050329	GCCTGGGCTACACATTTTT	19	13	11	13	1	4	2	0.887043353	0.774244408	0.902663503	0.067810048	0.265630583	0.130978497	0.000593917	44	3.028370393	0.181134148	Yes	4.5S-rRNA
t00060213	GTGGCGCACGCCGGTAGGATTTGCTGAA	28	11	12	12	4	3	2	0.750575145	0.844630263	0.833227849	0.271240192	0.199222938	0.130978497	0.000264493	44	3.029874884	0.247666525	Yes	4.5S-rRNA
t00085342	TGGTGGCGCACGCCGGTAGGATTTGCTGAAG	31	8	15	11	1	5	2	0.545872833	1.055787829	0.763792195	0.067810048	0.332038229	0.130978497	0.021890027	42	2.896279631	0.224408097	Yes	4.5S-rRNA
t00068310	TCACGAGTTCGAGGCCAGCCTGGGCT	26	10	11	6	5	4	5	0.682341041	0.774244408	0.416613925	0.33905024	0.265630583	0.327446243	0.045856043	41	2.80532644	0.49761231	Yes	4.5S-rRNA
t00042547	CCTGGGCTACACATTTTTT	19	16	8	11	0	2	4	1.091745666	0.563086842	0.763792195	0	0.132815292	0.261956994	0.017095352	41	2.813396989	0.163221803	Yes	4.5S-rRNA
t00076009	TGGCGCACGCCGGTAGGATTT	21	9	13	10	3	3	3	0.614106937	0.915016118	0.694356541	0.203430144	0.199222938	0.196467746	0.003842099	41	2.822600424	0.269451912	Yes	4.5S-rRNA
t00121260	TTTGCTGAAGGAGGCAGAGGCAGGAGGAT	29	6	15	14	2	3	1	0.409404625	1.055787829	0.972099157	0.135620096	0.199222938	0.065489249	0.030314648	41	2.837623893	0.164252928	Yes	4.5S-rRNA
t00086213	TGGTGGCGCACGCCGGTAGG	20	8	9	10	2	5	6	0.545872833	0.633472697	0.694356541	0.135620096	0.332038229	0.392935491	0.019052873	40	2.734295888	0.459301311	Yes	4.5S-rRNA
t00082126	AGTTCGAGGCCAGCCTGGGCTACACATTT	29	8	13	11	0	4	4	0.545872833	0.915016118	0.763792195	0	0.265630583	0.261956994	0.015082569	40	2.752268724	0.237151998	Yes	4.5S-rRNA
t00040680	GCTGAAGGAGGCAGAGGCAGGAG	23	17	7	9	0	4	1	1.15997977	0.492700987	0.624920887	0	0.265630583	0.065489249	0.041489015	38	2.608721476	0.145380924	Yes	4.5S-rRNA
t00067728	CGAGTTCGAGGCCAGCCTGGGCTACA	26	10	8	12	3	3	2	0.682341041	0.563086842	0.833227849	0.203430144	0.199222938	0.130978497	0.00322468	38	2.612287311	0.256719557	Yes	4.5S-rRNA
t00081478	AGTTCGAGGCCAGCCTGGGCTACACATT	28	8	15	8	1	3	3	0.545872833	1.055787829	0.555485233	0.067810048	0.199222938	0.196467746	0.031473608	38	2.620646626	0.214867586	Yes	4.5S-rRNA
t00062469	CTGAAGGAGGCAGAGGCAGGA	21	11	14	9	0	2	2	0.750575145	0.985401974	0.624920887	0	0.132815292	0.130978497	0.00363409	38	2.624691794	0.111734513	Yes	4.5S-rRNA
t00093402	GTAGGATTTGCTGAAGGAGG	20	7	10	11	2	1	6	0.477638729	0.703858553	0.763792195	0.135620096	0.066407646	0.392935491	0.027116206	37	2.54025271	0.305848174	Yes	4.5S-rRNA
t00083298	TCACGAGTTCGAGGCCAGCCTGGGCTA	27	8	9	10	6	1	3	0.545872833	0.633472697	0.694356541	0.406860288	0.066407646	0.196467746	0.020636741	37	2.543437751	0.357439793	Yes	4.5S-rRNA
t00089364	TAGGATTTGCTGAAGGAGGCAGAGGCAG	28	8	9	13	5	1	1	0.545872833	0.633472697	0.902663503	0.33905024	0.066407646	0.065489249	0.018853682	37	2.552956168	0.226198411	Yes	4.5S-rRNA
t00077822	CGGTAGGATTTGCTGAAGGAGGCA	24	9	12	8	2	3	2	0.614106937	0.844630263	0.555485233	0.135620096	0.199222938	0.130978497	0.004758037	36	2.480043964	0.231266182	Yes	4.5S-rRNA
t00082347	AGTTCGAGGCCAGCCTGGGCT	21	8	10	10	1	1	5	0.545872833	0.703858553	0.694356541	0.067810048	0.066407646	0.327446243	0.008012745	35	2.405751863	0.237470708	Yes	4.5S-rRNA
t00131543	GCCAGCCTGGGCTACACATTT	21	5	13	10	2	1	4	0.341170521	0.915016118	0.694356541	0.135620096	0.066407646	0.261956994	0.048562265	35	2.414527916	0.23787463	Yes	4.5S-rRNA
t00096227	TGGCGCACGCCGGTAGGATTTGCTGAAGG	29	7	8	11	4	2	2	0.477638729	0.563086842	0.763792195	0.271240192	0.132815292	0.130978497	0.011910659	34	2.339551747	0.296496932	Yes	4.5S-rRNA
t00080301	TTGCTGAAGGAGGCAGAGG	19	8	11	9	0	2	4	0.545872833	0.774244408	0.624920887	0	0.132815292	0.261956994	0.006904809	34	2.339810413	0.202963778	Yes	4.5S-rRNA
t00094883	ACGAGTTCGAGGCCAGCCTGGGCTACA	27	7	10	10	1	4	2	0.477638729	0.703858553	0.694356541	0.067810048	0.265630583	0.130978497	0.007499986	34	2.340272951	0.247577462	Yes	4.5S-rRNA
t00060214	CACGAGTTCGAGGCCAGCCTGGGCTACA	28	11	6	13	1	2	1	0.750575145	0.422315132	0.902663503	0.067810048	0.132815292	0.065489249	0.01364437	34	2.341668368	0.128213776	Yes	4.5S-rRNA
t00073593	TTTGCTGAAGGAGGCAGAGGCAGG	24	9	8	7	2	3	4	0.614106937	0.563086842	0.486049579	0.135620096	0.199222938	0.261956994	0.002414262	33	2.260043386	0.358817022	Yes	4.5S-rRNA
t00063112	CGAGTTCGAGGCCAGCCTGGGCTACACATTTT	32	11	8	9	1	3	1	0.750575145	0.563086842	0.624920887	0.067810048	0.199222938	0.065489249	0.001629061	33	2.271105108	0.171528511	Yes	4.5S-rRNA
t00092719	GCAGGAGGATCACGAGTTCGAGG	23	7	7	13	2	2	1	0.477638729	0.492700987	0.902663503	0.135620096	0.132815292	0.065489249	0.022047859	32	2.206927855	0.178283002	Yes	4.5S-rRNA
t00093070	CAGGAGGATCACGAGTTCG	19	7	8	9	0	2	5	0.477638729	0.563086842	0.624920887	0	0.132815292	0.327446243	0.018227836	31	2.125907992	0.276326067	Yes	4.5S-rRNA
t00087563	AGGATCACGAGTTCGAGGCCAGCCTGGGCTACACATT	37	8	5	11	2	4	1	0.545872833	0.351929276	0.763792195	0.135620096	0.265630583	0.065489249	0.039820969	31	2.128334232	0.280898849	Yes	4.5S-rRNA
t00098226	CACGAGTTCGAGGCCAGCCT	20	7	10	8	0	1	5	0.477638729	0.703858553	0.555485233	0	0.066407646	0.327446243	0.020258175	31	2.130836403	0.22674603	Yes	4.5S-rRNA
t00085027	AGTTCGAGGCCAGCCTGGGCTACACATTTT	30	8	11	6	4	2	0	0.545872833	0.774244408	0.416613925	0.271240192	0.132815292	0	0.02725827	31	2.140786649	0.232652866	Yes	4.5S-rRNA
t00092945	CGGTAGGATTTGCTGAAGGAGGCAG	25	7	9	12	2	0	1	0.477638729	0.633472697	0.833227849	0.135620096	0	0.065489249	0.006181412	31	2.14544862	0.103433257	Yes	4.5S-rRNA
t00100164	ACGAGTTCGAGGCCAGCC	18	7	9	6	3	2	3	0.477638729	0.633472697	0.416613925	0.203430144	0.132815292	0.196467746	0.008329617	30	2.060438532	0.348696957	Yes	4.5S-rRNA
t00146400	AAGGAGGCAGAGGCAGGAGGATCACG	26	5	9	11	4	0	1	0.341170521	0.633472697	0.763792195	0.271240192	0	0.065489249	0.035201683	30	2.075164854	0.193696837	Yes	4.5S-rRNA
t00122036	CACGAGTTCGAGGCCAGCCTGGGCTACACATTTT	34	6	8	8	0	5	2	0.409404625	0.563086842	0.555485233	0	0.332038229	0.130978497	0.030949269	29	1.990993426	0.303026039	Yes	4.5S-rRNA
t00095501	GGTAGTGGTGGCGCACGCCGGTAGGATTTG	30	7	7	9	0	5	1	0.477638729	0.492700987	0.624920887	0	0.332038229	0.065489249	0.02335382	29	1.99278808	0.249192814	Yes	4.5S-rRNA
t00127531	GCCAGCCTGGGCTACACATTTTT	23	5	10	9	1	0	4	0.341170521	0.703858553	0.624920887	0.067810048	0	0.261956994	0.029840876	29	1.999717002	0.197471212	Yes	4.5S-rRNA
t00116346	CCAGCCTGGGCTACACATTTTTT	23	6	11	10	0	1	1	0.409404625	0.774244408	0.694356541	0	0.066407646	0.065489249	0.006717178	29	2.009902468	0.07023243	Yes	4.5S-rRNA
t00101640	ATCACGAGTTCGAGGCCAGCCTGGGCTAC	29	7	6	6	3	4	2	0.477638729	0.422315132	0.416613925	0.203430144	0.265630583	0.130978497	0.00536269	28	1.91660701	0.455760221	Yes	4.5S-rRNA
t00085882	CGGTAGGATTTGCTGAAGGAGGCAGAGG	28	8	6	8	2	2	2	0.545872833	0.422315132	0.555485233	0.135620096	0.132815292	0.130978497	0.000946115	28	1.923087082	0.262138814	Yes	4.5S-rRNA
t00097153	CCGGTAGGATTTGCTGAAGGAGGCAGA	27	7	7	9	2	1	2	0.477638729	0.492700987	0.624920887	0.135620096	0.066407646	0.130978497	0.001253568	28	1.928266841	0.208747235	Yes	4.5S-rRNA
t00112183	GAGGCAGAGGCAGGAGGATCACGAGTT	27	6	8	9	1	3	1	0.409404625	0.563086842	0.624920887	0.067810048	0.199222938	0.065489249	0.005628244	28	1.929934588	0.208163054	Yes	4.5S-rRNA
t00102413	CGGTAGGATTTGCTGAAGGAGGCAGAGGCAGG	32	7	7	6	1	4	2	0.477638729	0.492700987	0.416613925	0.067810048	0.265630583	0.130978497	0.008064293	27	1.851372769	0.334848343	Yes	4.5S-rRNA
t00131240	TGGCGCACGCCGGTAGGATTTGCTG	25	5	8	7	1	3	3	0.341170521	0.563086842	0.486049579	0.067810048	0.199222938	0.196467746	0.016791342	27	1.853807673	0.333380146	Yes	4.5S-rRNA
t00111849	GCACGCCGGTAGGATTTGCTGAAGGAG	27	6	9	6	2	2	2	0.409404625	0.633472697	0.416613925	0.135620096	0.132815292	0.130978497	0.008612468	27	1.858905131	0.273666516	Yes	4.5S-rRNA
t00132965	GTTCGAGGCCAGCCTGGGCTACACATT	27	5	6	6	3	2	4	0.341170521	0.422315132	0.416613925	0.203430144	0.132815292	0.261956994	0.01310193	26	1.778302007	0.506908436	Yes	4.5S-rRNA
t00077856	GCCTGGGCTACACATTT	17	9	6	5	3	1	2	0.614106937	0.422315132	0.34717827	0.203430144	0.066407646	0.130978497	0.021019549	26	1.784416626	0.289690799	Yes	4.5S-rRNA
t00099030	GATCACGAGTTCGAGGCCAGCCTGGGCTACACATTT	36	7	6	12	0	1	0	0.477638729	0.422315132	0.833227849	0	0.066407646	0	0.01312617	26	1.799589355	0.038315455	Yes	4.5S-rRNA
t00148030	GCTGAAGGAGGCAGAGGCAGG	21	5	11	7	0	2	1	0.341170521	0.774244408	0.486049579	0	0.132815292	0.065489249	0.024481459	26	1.799769047	0.123826997	Yes	4.5S-rRNA
t00118162	GCTGAAGGAGGCAGAGGCAGGA	22	6	12	6	0	0	2	0.409404625	0.844630263	0.416613925	0	0	0.130978497	0.026949283	26	1.801627309	0.078399779	Yes	4.5S-rRNA
t00118923	AGGCAGGAGGATCACGAGTTCGAG	24	6	7	6	4	1	1	0.409404625	0.492700987	0.416613925	0.271240192	0.066407646	0.065489249	0.014191742	25	1.721856623	0.305703431	Yes	4.5S-rRNA
t00114088	AGTGGTGGCGCACGCCGGTAGGATTTGCTG	30	6	6	4	4	2	2	0.409404625	0.422315132	0.277742616	0.271240192	0.132815292	0.130978497	0.043114542	24	1.644496354	0.482246171	Yes	4.5S-rRNA
t00109677	ATCACGAGTTCGAGGCCAGCCTGGGCTACA	30	6	9	5	1	1	2	0.409404625	0.633472697	0.34717827	0.067810048	0.066407646	0.130978497	0.013816239	24	1.655251783	0.190780996	Yes	4.5S-rRNA
t00102898	CCGGTAGGATTTGCTGAAGGAGGCAGAGG	29	7	5	6	0	4	1	0.477638729	0.351929276	0.416613925	0	0.265630583	0.065489249	0.025448207	23	1.577301762	0.265707457	Yes	4.5S-rRNA
t00120020	GGAGGATCACGAGTTCGAGGCCAGC	25	6	8	5	2	2	0	0.409404625	0.563086842	0.34717827	0.135620096	0.132815292	0	0.010994266	23	1.588105125	0.203411036	Yes	4.5S-rRNA
t00124537	AGGATTTGCTGAAGGAGGCA	20	5	4	5	2	2	4	0.341170521	0.281543421	0.34717827	0.135620096	0.132815292	0.261956994	0.03669027	22	1.500284594	0.546857038	Yes	4.5S-rRNA
t00104150	TTCGAGGCCAGCCTGGGCTACA	22	6	5	5	2	1	3	0.409404625	0.351929276	0.34717827	0.135620096	0.066407646	0.196467746	0.005120926	22	1.507007659	0.359486795	Yes	4.5S-rRNA
t00073708	GATCACGAGTTCGAGGCCAGCCT	23	9	3	7	0	2	1	0.614106937	0.211157566	0.486049579	0	0.132815292	0.065489249	0.041126591	22	1.509618622	0.151225815	Yes	4.5S-rRNA
t00187548	GTAGGATTTGCTGAAGGAGGCAGA	24	4	6	8	1	0	3	0.272936416	0.422315132	0.555485233	0.067810048	0	0.196467746	0.030171389	22	1.515014574	0.211297691	Yes	4.5S-rRNA
t00149508	AGCCTGGGCTACACATTTTTT	21	5	5	10	1	0	1	0.341170521	0.351929276	0.694356541	0.067810048	0	0.065489249	0.024009459	22	1.520755634	0.096074588	Yes	4.5S-rRNA
t00104649	CACGAGTTCGAGGCCAGCCTGGGCTACACA	30	6	5	6	1	1	2	0.409404625	0.351929276	0.416613925	0.067810048	0.066407646	0.130978497	0.000500887	21	1.443144017	0.225134072	Yes	4.5S-rRNA
t00181894	GGTAGGATTTGCTGAAGGAGGCAGAGGCAGGAGG	34	4	5	6	3	2	1	0.272936416	0.351929276	0.416613925	0.203430144	0.132815292	0.065489249	0.020735371	21	1.443214302	0.385734562	Yes	4.5S-rRNA
t00178166	GTAGGATTTGCTGAAGGAGGCAGAGGCAGGAGG	33	4	6	5	3	1	2	0.272936416	0.422315132	0.34717827	0.203430144	0.066407646	0.130978497	0.02169478	21	1.443246106	0.38450194	Yes	4.5S-rRNA
t00103250	GTAGGATTTGCTGAAGGAGGCAGAG	25	7	4	6	2	1	1	0.477638729	0.281543421	0.416613925	0.135620096	0.066407646	0.065489249	0.008336884	21	1.443313065	0.227519887	Yes	4.5S-rRNA
t00144725	AAGGAGGCAGAGGCAGGAGGATCACGAGT	29	5	5	6	2	3	0	0.341170521	0.351929276	0.416613925	0.135620096	0.199222938	0	0.0150917	21	1.444556755	0.301738212	Yes	4.5S-rRNA
t00119861	GCAGGAGGATCACGAGTTCG	20	6	5	6	2	1	1	0.409404625	0.351929276	0.416613925	0.135620096	0.066407646	0.065489249	0.000606866	21	1.445464816	0.227104278	Yes	4.5S-rRNA
t00096939	GGATCACGAGTTCGAGGCCAGCCTG	25	7	4	7	1	2	0	0.477638729	0.281543421	0.486049579	0.067810048	0.132815292	0	0.010656468	21	1.445857068	0.161114863	Yes	4.5S-rRNA
t00148742	ACGAGTTCGAGGCCAGCCTGGGCTACACA	29	5	5	8	0	1	2	0.341170521	0.351929276	0.555485233	0	0.066407646	0.130978497	0.01152698	21	1.445971173	0.158087866	Yes	4.5S-rRNA
t00170351	TTGCTGAAGGAGGCAGAGGCAGGAGGATCA	30	4	6	10	1	0	0	0.272936416	0.422315132	0.694356541	0.067810048	0	0	0.024600978	21	1.457418137	0.048797966	Yes	4.5S-rRNA
t00150841	GGCGCACGCCGGTAGGATTTGCTGAAG	27	4	7	5	1	2	1	0.272936416	0.492700987	0.34717827	0.067810048	0.132815292	0.065489249	0.014403843	20	1.378930262	0.239136269	Yes	4.5S-rRNA
t00160531	GAAGGAGGCAGAGGCAGGAGGATCACGAGTT	31	4	6	7	1	1	1	0.272936416	0.422315132	0.486049579	0.067810048	0.066407646	0.065489249	0.006603584	20	1.381008069	0.169056761	Yes	4.5S-rRNA
t00095249	CGAGTTCGAGGCCAGCCTGGGCTACACA	28	7	3	5	0	2	2	0.477638729	0.211157566	0.34717827	0	0.132815292	0.130978497	0.043907133	19	1.299768354	0.254633461	Yes	4.5S-rRNA
t00116637	ACGAGTTCGAGGCCAGC	17	6	4	6	0	3	0	0.409404625	0.281543421	0.416613925	0	0.199222938	0	0.01903458	19	1.306784908	0.179875206	Yes	4.5S-rRNA
t00153661	GGTAGGATTTGCTGAAGGAGGCAGAGGCAG	30	4	6	6	2	1	0	0.272936416	0.422315132	0.416613925	0.135620096	0.066407646	0	0.008380825	19	1.313893214	0.181701606	Yes	4.5S-rRNA
t00105966	GTTCGAGGCCAGCCTGGGCTACA	23	6	3	4	1	2	2	0.409404625	0.211157566	0.277742616	0.067810048	0.132815292	0.130978497	0.038228479	18	1.229908644	0.369144008	Yes	4.5S-rRNA
t00110472	CGAGTTCGAGGCCAGCCTGGGCTACACATTTTT	33	6	4	6	1	1	0	0.409404625	0.281543421	0.416613925	0.067810048	0.066407646	0	0.002748909	18	1.241779664	0.121183011	Yes	4.5S-rRNA
t00138765	ATTTGCTGAAGGAGGCAGAGGCAGGAGGAT	30	5	8	3	0	2	0	0.341170521	0.563086842	0.208306962	0	0.132815292	0	0.044053425	18	1.245379617	0.119377629	Yes	4.5S-rRNA
t00177251	GTAGGATTTGCTGAAGGAGGCAGAGGCAGGA	31	4	7	5	1	0	1	0.272936416	0.492700987	0.34717827	0.067810048	0	0.065489249	0.008756049	18	1.24611497	0.119785603	Yes	4.5S-rRNA
t00233183	CCGGTAGGATTTGCTGAAGGAG	22	3	4	6	1	1	2	0.204702312	0.281543421	0.416613925	0.067810048	0.066407646	0.130978497	0.03151639	17	1.168055849	0.29372914	Yes	4.5S-rRNA
t00138168	GGATCACGAGTTCGAGGCCAGCCTGG	26	5	4	6	0	0	2	0.341170521	0.281543421	0.416613925	0	0	0.130978497	0.006664185	17	1.170306363	0.126022309	Yes	4.5S-rRNA
t00168484	GGTAGGATTTGCTGAAGGAGGCAGA	25	4	5	4	2	2	0	0.272936416	0.351929276	0.277742616	0.135620096	0.132815292	0	0.014831019	17	1.171043697	0.297399642	Yes	4.5S-rRNA
t00193815	GTAGGATTTGCTGAAGGAGGCAGAGGCAG	29	4	6	5	0	2	0	0.272936416	0.422315132	0.34717827	0	0.132815292	0	0.008009098	17	1.17524511	0.127409337	Yes	4.5S-rRNA
t00130722	GTAGGATTTGCTGAAGGAGGCAGAGGCAGGAG	32	5	6	4	1	1	0	0.341170521	0.422315132	0.277742616	0.067810048	0.066407646	0	0.003110423	17	1.175445962	0.128903237	Yes	4.5S-rRNA
t00224714	CGGTAGGATTTGCTGAAGGAGGCAGAG	27	3	4	5	2	0	2	0.204702312	0.281543421	0.34717827	0.135620096	0	0.130978497	0.035583536	16	1.100022597	0.319883507	Yes	4.5S-rRNA
t00138128	GAGGCAGAGGCAGGAGGATCACGAGT	26	5	4	4	2	1	0	0.341170521	0.281543421	0.277742616	0.135620096	0.066407646	0	0.00623054	16	1.1024843	0.224361453	Yes	4.5S-rRNA
t00091511	GCCTGGGCTACACATT	16	7	5	3	0	0	1	0.477638729	0.351929276	0.208306962	0	0	0.065489249	0.015984032	16	1.103364216	0.063099362	Yes	4.5S-rRNA
t00138630	GCAGAGGCAGGAGGATCACGAGTT	24	5	4	3	0	1	2	0.341170521	0.281543421	0.208306962	0	0.066407646	0.130978497	0.017275218	15	1.028407047	0.237522476	Yes	4.5S-rRNA
t00154453	GAGGCAGAGGCAGGAGGATCACG	23	4	4	4	1	1	1	0.272936416	0.281543421	0.277742616	0.067810048	0.066407646	0.065489249	1.34416E-07	15	1.031929396	0.239968222	Yes	4.5S-rRNA
t00163780	GAGGCAGGAGGATCACGAGTTCGAG	25	4	3	5	2	0	1	0.272936416	0.211157566	0.34717827	0.135620096	0	0.065489249	0.01934789	15	1.032381597	0.241929577	Yes	4.5S-rRNA
t00271934	GAGGCAGGAGGATCACGAGTT	21	3	4	5	1	2	0	0.204702312	0.281543421	0.34717827	0.067810048	0.132815292	0	0.01996135	15	1.034049344	0.240724216	Yes	4.5S-rRNA
t00168213	GGTCTTAAGGTGATATTCATGTCGAATTG	29	4	10	5	20	34	19	0.272936416	0.703858553	0.34717827	1.356200961	2.257859959	1.244295723	0.027475716	92	6.182329882	3.669527826	Yes	mature-mt_tRNA-Cys-GCA_5_end
t00384408	GGTCTTAAGGTGATATTCATGTCGAATT	28	2	2	0	4	5	8	0.136468208	0.140771711	0	0.271240192	0.332038229	0.523913989	0.033512939	21	1.404432329	4.065765187	Yes	mature-mt_tRNA-Cys-GCA_5_end
t00001316	AAAACATTAGACTGTGAATCT	21	529	125	573	1986	970	1952	36.09584108	8.798231907	39.78662979	134.6707554	64.41541648	127.8350132	0.029704705	6135	411.6018879	3.860633821	Yes	mature-mt_tRNA-His-GTG
t00001302	AAACATTAGACTGTGAATCT	20	536	154	464	1589	812	1804	36.57347981	10.83942171	32.21814349	107.7501664	53.92300844	118.1426044	0.035749968	5359	359.4468242	3.513903141	Yes	mature-mt_tRNA-His-GTG
t00001553	AACATTAGACTGTGAATCT	19	451	112	427	1445	803	1841	30.77358096	7.883215789	29.64902429	97.98551944	53.32533962	120.5657066	0.032471653	5079	340.1823867	3.980283987	Yes	mature-mt_tRNA-His-GTG
t00002313	AAAAACATTAGACTGTGAATCT	22	306	122	319	1476	648	1159	20.87963586	8.587074342	22.14997365	100.0876309	43.03215452	75.90203909	0.030931028	4030	270.6385084	4.243237035	Yes	mature-mt_tRNA-His-GTG
t00002628	AAAAAACATTAGACTGTGAATCT	23	267	107	320	1425	693	1141	18.2185058	7.531286513	22.21940931	96.62931847	46.02049858	74.72323261	0.02098395	3953	265.3422513	4.531512769	Yes	mature-mt_tRNA-His-GTG
t00003743	TAGACTGTGAATCTGACAACAGGAAATAA	29	187	61	210	1857	859	778	12.75977747	4.293537171	14.58148736	125.9232592	57.04416779	50.95063538	0.0497788	3952	265.5528644	7.394326743	Yes	mature-mt_tRNA-His-GTG
t00002295	AAAACATTAGACTGTGAATC	20	308	103	271	1291	688	1200	21.01610407	7.249743092	18.81706226	87.54277204	45.68846035	78.58709828	0.014958795	3861	258.9012401	4.498836909	Yes	mature-mt_tRNA-His-GTG
t00003173	AAAAAACATTAGACTGTGAATC	22	220	121	279	1522	662	1055	15.01150291	8.516688486	19.37254749	103.2068931	43.96186156	69.09115724	0.029639711	3859	259.1606508	5.040936766	Yes	mature-mt_tRNA-His-GTG
t00002849	TAGACTGTGAATCTGACAACAGGAAAT	27	245	115	261	1575	699	798	16.71735551	8.094373355	18.12270572	106.8008257	46.41894445	52.26042035	0.049758832	3693	248.4146251	4.785906523	Yes	mature-mt_tRNA-His-GTG
t00003371	TTACAAAAAACATTAGACTGTGAATCT	27	207	38	209	1407	747	933	14.12445955	2.6746625	14.5120517	95.40873761	49.60651146	61.10146891	0.015146899	3541	237.4278917	6.582848653	Yes	mature-mt_tRNA-His-GTG
t00003476	TACAAAAAACATTAGACTGTGAATCT	26	201	59	258	1399	670	906	13.71505493	4.15276546	17.91439875	94.86625723	44.49312272	59.3332592	0.024766043	3493	234.4748583	5.552831655	Yes	mature-mt_tRNA-His-GTG
t00002054	AAACATTAGACTGTGAATC	19	342	77	259	959	596	1174	23.33606361	5.419710855	17.98383441	65.02983608	39.57895693	76.88437781	0.021277358	3407	228.2327797	3.883069953	Yes	mature-mt_tRNA-His-GTG
t00003068	AAAAACATTAGACTGTGAATC	21	228	85	247	1272	555	963	15.55737574	5.982797697	17.15060656	86.25438112	36.85624345	63.06614637	0.028651931	3350	224.8675509	4.81191568	Yes	mature-mt_tRNA-His-GTG
t00003641	TTTACAAAAAACATTAGACTGTG	23	192	74	276	1128	499	799	13.10094799	5.208553289	19.16424053	76.4897342	33.13741528	52.3259096	0.034549195	2968	199.4268009	4.321774429	Yes	mature-mt_tRNA-His-GTG
t00004321	ACAAAAAACATTAGACTGTGAATCT	25	161	48	204	1110	548	779	10.98569076	3.378521052	14.16487343	75.26915334	36.39138993	51.01612463	0.019171764	2850	191.2057531	5.702134032	Yes	mature-mt_tRNA-His-GTG
t00003451	TTACAAAAAACATTAGACTGTG	22	202	74	297	1010	450	759	13.78328903	5.208553289	20.62238926	68.48814853	29.88344064	49.70633966	0.03948154	2792	187.6921604	3.737998263	Yes	mature-mt_tRNA-His-GTG
t00003568	AAACATTAGACTGTGAATCTGACAACAG	28	196	63	260	1080	571	622	13.37388441	4.434308881	18.05327006	73.2348519	37.91876578	40.73431261	0.032317854	2792	187.7493936	4.235408043	Yes	mature-mt_tRNA-His-GTG
t00004214	TTACAAAAAACATTAGACTGTGAATC	26	166	43	169	1092	565	720	11.32686128	3.026591776	11.73462554	74.04857247	37.52031991	47.15225897	0.017319673	2755	184.8092299	6.084049109	Yes	mature-mt_tRNA-His-GTG
t00005009	TACAAAAAACATTAGACTGTGAATC	25	139	50	168	1106	532	700	9.484540472	3.519292763	11.66518989	74.99791315	35.3288676	45.842474	0.02238091	2695	180.8382779	6.33058123	Yes	mature-mt_tRNA-His-GTG
t00004067	CAAAAAACATTAGACTGTGAATCT	24	172	63	198	1041	448	706	11.73626591	4.434308881	13.74825951	70.59026002	29.75062534	46.23540949	0.033257987	2628	176.4951292	4.899131209	Yes	mature-mt_tRNA-His-GTG
t00003020	AACATTAGACTGTGAATC	18	231	60	198	618	456	879	15.76207805	4.223151316	13.74825951	41.9066097	30.28188651	57.56504949	0.020977688	2442	163.4870346	3.846431248	Yes	mature-mt_tRNA-His-GTG
t00006263	TTTACAAAAAACATTAGACTGTGAATCT	28	112	41	124	877	531	510	7.642219661	2.885820066	8.610021106	59.46941214	35.26245995	33.39951677	0.013328531	2195	147.2694497	6.695108244	Yes	mature-mt_tRNA-His-GTG
t00004883	TAGTTTACAAAAAACATTAGACTGTG	26	143	82	177	743	437	591	9.757476888	5.771640131	12.29011077	50.3828657	29.02014124	38.7041459	0.009601596	2173	145.9263806	4.245522332	Yes	mature-mt_tRNA-His-GTG
t00004399	AAACATTAGACTGTGAATCTGACAACAGGA	30	159	51	122	825	485	447	10.84922255	3.589678618	8.471149798	55.94328964	32.20770824	29.27369411	0.022411912	2089	140.334743	5.125466204	Yes	mature-mt_tRNA-His-GTG
t00005403	ACAAAAAACATTAGACTGTGAATC	24	129	35	127	825	397	575	8.802199431	2.463504934	8.818328069	55.94328964	26.36383541	37.65631792	0.019916125	2088	140.0474754	5.973075545	Yes	mature-mt_tRNA-His-GTG
t00006650	GTTTACAAAAAACATTAGACTGTGAATCT	29	106	26	153	766	455	498	7.232815036	1.830032237	10.62365507	51.94249681	30.21547887	32.61364579	0.012458688	2004	134.4581238	5.829965091	Yes	mature-mt_tRNA-His-GTG
t00007418	TAGACTGTGAATCTGACAACAGGAAATA	28	94	38	108	903	415	444	6.414005787	2.6746625	7.499050641	61.23247339	27.55917303	29.07722636	0.038110251	2002	134.4565917	7.105791538	Yes	mature-mt_tRNA-His-GTG
t00006818	TAGACTGTGAATCTGACAACAGGAAA	26	103	59	148	834	367	456	7.028112724	4.15276546	10.2764768	56.55358008	24.37160603	29.86309735	0.041988761	1967	132.2456384	5.163184536	Yes	mature-mt_tRNA-His-GTG
t00003856	AAACATTAGACTGTGAATCTGACAACAGG	29	181	68	156	691	422	418	12.35037284	4.786238158	10.83196204	46.8567432	28.02402655	27.3745059	0.021867744	1936	130.2238487	3.656077681	Yes	mature-mt_tRNA-His-GTG
t00003170	TTAGACTGTGAATCTGACAACAGGA	25	220	102	204	415	425	504	15.01150291	7.179357236	14.16487343	28.14116994	28.22324949	33.00658128	0.003940606	1870	125.7267343	2.45823676	Yes	mature-mt_tRNA-His-GTG
t00005874	CAAAAAACATTAGACTGTGAATC	23	119	48	161	719	328	486	8.11985839	3.378521052	11.17914031	48.75542455	21.78170784	31.8277748	0.031590609	1861	125.0424269	4.513937517	Yes	mature-mt_tRNA-His-GTG
t00006301	TTTACAAAAAACATTAGACTGTGAATC	27	111	35	95	742	392	472	7.573985557	2.463504934	6.596387138	50.31505565	26.03179718	30.91092532	0.016328313	1847	123.8916558	6.448152412	Yes	mature-mt_tRNA-His-GTG
t00005440	AGACTGTGAATCTGACAACAG	21	129	51	147	650	295	572	8.802199431	3.589678618	10.20704115	44.07653123	19.59025553	37.45985018	0.026031802	1844	123.7255561	4.474843954	Yes	mature-mt_tRNA-His-GTG
t00004130	ACATTAGACTGTGAATCTGACAACAGGA	28	170	42	130	679	373	442	11.5997977	2.956205921	9.026635031	46.04302263	24.7700519	28.94624787	0.022147591	1836	123.341961	4.230201882	Yes	mature-mt_tRNA-His-GTG
t00005079	ACAAAAAACATTAGACTGTG	20	137	55	150	675	302	487	9.348072264	3.871222039	10.41534811	45.77178244	20.05510905	31.89326405	0.032716401	1806	121.354798	4.134615359	Yes	mature-mt_tRNA-His-GTG
t00006114	AAAACATTAGACTGTGAATCTGACAACAG	29	114	46	168	699	387	351	7.778687869	3.237749342	11.66518989	47.39922359	25.69975895	22.98672625	0.039132847	1765	118.7673359	4.236279363	Yes	mature-mt_tRNA-His-GTG
t00005947	TAGACTGTGAATCTGACAACAG	22	118	41	208	648	294	429	8.051624286	2.885820066	14.44261605	43.94091114	19.52384788	28.09488763	0.049096055	1738	116.9397071	3.607542504	Yes	mature-mt_tRNA-His-GTG
t00006532	GTTTACAAAAAACATTAGACTGTGAATC	28	107	27	106	658	398	432	7.30104914	1.900418092	7.360179333	44.61901162	26.43024305	28.29135538	0.010360097	1728	115.9022566	5.998232703	Yes	mature-mt_tRNA-His-GTG
t00005890	AACATTAGACTGTGAATCTGACAACAG	27	119	51	188	636	350	362	8.11985839	3.589678618	13.05390297	43.12719056	23.24267605	23.70710798	0.037413589	1706	114.8404146	3.637498453	Yes	mature-mt_tRNA-His-GTG
t00005287	AACATTAGACTGTGAATCTGACAACAGGA	29	132	59	126	687	356	327	9.006901743	4.15276546	8.748892415	46.58550301	23.64112193	21.41498428	0.047086896	1687	113.5501688	4.182913474	Yes	mature-mt_tRNA-His-GTG
t00005428	AGTTTACAAAAAACATTAGACTGTG	25	129	55	175	579	306	440	8.802199431	3.871222039	12.15123946	39.26201782	20.32073963	28.81526937	0.023961979	1684	113.2226878	3.560895637	Yes	mature-mt_tRNA-His-GTG
t00009955	AGACTGTGAATCTGACAACAGGAAATAAA	29	71	21	74	797	323	395	4.844621392	1.47810296	5.138238402	54.0446083	21.44966961	25.86825318	0.043404909	1681	112.8234938	8.844155004	Yes	mature-mt_tRNA-His-GTG
t00003773	TAGACTGTGAATCTGACAACAGGA	24	186	67	183	526	258	432	12.69154337	4.715852302	12.7067247	35.66808528	17.13317263	28.29135538	0.047444577	1652	111.2067337	2.6928435	Yes	mature-mt_tRNA-His-GTG
t00006564	GTTTACAAAAAACATTAGACTGTG	24	107	39	135	584	292	472	7.30104914	2.745048355	9.373813301	39.60106806	19.39103259	30.91092532	0.018994617	1629	109.3229368	4.62942528	Yes	mature-mt_tRNA-His-GTG
t00004492	AACATTAGACTGTGAATCTGACAACAGG	28	155	44	117	555	310	388	10.57628614	3.096977631	8.123971528	37.63457667	20.58637022	25.40982844	0.020354386	1569	105.4280106	3.83676068	Yes	mature-mt_tRNA-His-GTG
t00004635	ACATTAGACTGTGAATCTGACAACAGG	27	150	60	169	482	287	420	10.23511562	4.223151316	11.73462554	32.68444316	19.05899436	27.5054844	0.018208653	1568	105.4418144	3.025588793	Yes	mature-mt_tRNA-His-GTG
t00004466	ACATTAGACTGTGAATC	17	156	35	135	377	255	585	10.64452024	2.463504934	9.373813301	25.56438812	16.93394969	38.31121041	0.04421179	1543	103.2913867	3.59443683	Yes	mature-mt_tRNA-His-GTG
t00015332	GTGAATCTGACAACAGGAAATAAACCTCCTT	31	45	26	105	643	420	299	3.070534685	1.830032237	7.290743679	43.6018609	27.89121126	19.58128532	0.022068461	1538	103.2656681	7.470432053	Yes	mature-mt_tRNA-His-GTG
t00007392	AGACTGTGAATCTGACAACAGGAAA	25	94	52	84	630	266	364	6.414005787	3.660064473	5.832594943	42.72033027	17.6644338	23.83808648	0.039825762	1490	100.1295158	5.294815065	Yes	mature-mt_tRNA-His-GTG
t00006589	CAAAAAACATTAGACTGTG	19	106	40	146	497	225	448	7.232815036	2.81543421	10.1376055	33.70159388	14.94172032	29.33918336	0.033469686	1462	98.1683523	3.863224944	Yes	mature-mt_tRNA-His-GTG
t00004561	AGACTGTGAATCTGACAACA	20	153	36	172	416	216	442	10.43981793	2.533890789	11.9429325	28.20897999	14.34405151	28.94624787	0.049534457	1435	96.41592058	2.869539226	Yes	mature-mt_tRNA-His-GTG
t00005576	AAAACATTAGACTGTGAATCTGACAACAGGA	31	126	33	93	539	341	282	8.597497118	2.322733224	6.45751583	36.5496159	22.64500724	18.4679681	0.025257971	1414	95.0403374	4.469083071	Yes	mature-mt_tRNA-His-GTG
t00004575	AAAACATTAGACTGTGAATCTGACAACAGG	30	152	54	132	473	297	297	10.37158383	3.800836184	9.165506339	32.07415273	19.72307082	19.45030682	0.026023112	1405	94.58545672	3.052864651	Yes	mature-mt_tRNA-His-GTG
t00017374	AGACTGTGAATCTGACAACAGGAAATAAAC	30	40	10	40	619	298	233	2.729364165	0.703858553	2.777426163	41.97441974	19.78947847	15.25899492	0.04640274	1240	83.23354201	12.40174652	Yes	mature-mt_tRNA-His-GTG
t00009738	TTAGACTGTGAATCTGACAACAGGAAAT	28	72	57	109	439	304	203	4.912855496	4.01199375	7.568486295	29.76861109	20.18792434	13.29431746	0.033397638	1184	79.74418844	3.834933979	Yes	mature-mt_tRNA-His-GTG
t00006297	ACATTAGACTGTGAATCTGACAACAG	26	111	34	135	350	197	258	7.573985557	2.393119079	9.373813301	23.73351682	13.08230623	16.89622613	0.037930657	1085	73.05296712	2.777119957	Yes	mature-mt_tRNA-His-GTG
t00008950	TAGACTGTGAATCTGAC	17	78	21	65	272	168	417	5.322260121	1.47810296	4.513317515	18.44433307	11.1564845	27.30901665	0.034288993	1021	68.22351482	5.030178618	Yes	mature-mt_tRNA-His-GTG
t00007838	TTAGACTGTGAATCTGACAACAGGAAA	27	89	47	97	310	227	213	6.072835266	3.308135197	6.735258446	21.0211149	15.07453561	13.94920994	0.009659927	983	66.16108936	3.105246316	Yes	mature-mt_tRNA-His-GTG
t00007689	TTAGACTGTGAATCTGACAACAGGAA	26	91	55	96	288	202	226	6.209303474	3.871222039	6.665822792	19.52929384	13.41434446	14.80057018	0.007197966	958	64.49055678	2.851022062	Yes	mature-mt_tRNA-His-GTG
t00012302	TGTGAATCTGACAACAGGAAATA	23	57	17	82	337	183	228	3.889343935	1.196559539	5.693723635	22.85198619	12.15259919	14.93154867	0.019591429	904	60.71576117	4.632454681	Yes	mature-mt_tRNA-His-GTG
t00010474	AAAAACATTAGACTGTGAATCTGACAACAG	30	67	24	69	357	194	183	4.571684976	1.689260526	4.791060132	24.20818715	12.8830833	11.98453249	0.035420144	894	60.12780857	4.440443171	Yes	mature-mt_tRNA-His-GTG
t00011529	TGTGAATCTGACAACAGGAAATAAACCT	28	60	21	64	305	167	226	4.094046247	1.47810296	4.443881861	20.68206466	11.09007686	14.80057018	0.014405286	843	56.58874276	4.649817015	Yes	mature-mt_tRNA-His-GTG
t00015886	CATTAGACTGTGAATCTGACAACAGGAAAT	30	44	19	60	351	230	126	3.002300581	1.33733125	4.166139245	23.80132687	15.27375855	8.251645319	0.047273348	830	55.83250181	5.564072946	Yes	mature-mt_tRNA-His-GTG
t00020003	TGTGAATCTGACAACAGGAAATAAACCTCCT	31	35	10	49	332	269	128	2.388193644	0.703858553	3.40234705	22.51293595	17.86365674	8.382623816	0.029125029	823	55.25361575	7.507887128	Yes	mature-mt_tRNA-His-GTG
t00016386	AGTTTACAAAAAACATTAGACTGTGAATC	29	42	23	39	288	241	157	2.865832373	1.618874671	2.707990509	19.52929384	16.00424265	10.28181202	0.009116541	790	53.00804607	6.369703185	Yes	mature-mt_tRNA-His-GTG
t00010241	AAACATTAGACTGTGAATCTGACAAC	26	68	32	65	281	156	171	4.63991908	2.252347368	4.513317515	19.0546235	10.35959275	11.1986615	0.027643455	773	52.01846172	3.560788986	Yes	mature-mt_tRNA-His-GTG
t00018771	GTGAATCTGACAACAGGAAATAAACCTCCT	30	37	22	57	289	211	147	2.524661852	1.548488816	3.957832283	19.59710389	14.01201328	9.626919539	0.016777205	763	51.26701965	5.3836544	Yes	mature-mt_tRNA-His-GTG
t00011282	AAAACATTAGACTGTGAATCTGACAAC	27	62	23	72	271	158	170	4.230514455	1.618874671	4.999367094	18.37652302	10.49240805	11.13317226	0.023516309	756	50.85085954	3.687252484	Yes	mature-mt_tRNA-His-GTG
t00016888	ACATTAGACTGTGAATCTGACAACAGGAAAT	31	41	19	44	310	218	105	2.797598269	1.33733125	3.05516878	21.0211149	14.4768668	6.876371099	0.046615748	737	49.56445109	5.893431638	Yes	mature-mt_tRNA-His-GTG
t00017141	TAGTTTACAAAAAACATTAGACTGTGAATC	30	40	9	36	289	235	127	2.729364165	0.633472697	2.499683547	19.59710389	15.60579678	8.317134568	0.020356526	736	49.38255564	7.423434324	Yes	mature-mt_tRNA-His-GTG
t00010288	AAACATTAGACTGTGAATCTG	21	68	28	62	207	144	214	4.63991908	1.970803947	4.305010553	14.03667995	9.562701003	14.01469919	0.006472126	723	48.52981372	3.445859123	Yes	mature-mt_tRNA-His-GTG
t00029805	AGTTTACAAAAAACATTAGACTGTGAATCT	30	23	12	28	276	234	133	1.569384395	0.844630263	1.944198314	18.71557326	15.53938913	8.710070059	0.012312405	706	47.32324542	9.858405894	Yes	mature-mt_tRNA-His-GTG
t00009174	TTAGACTGTGAATCTGACAAC	21	77	27	76	211	121	194	5.254026017	1.900418092	5.27710971	14.30792014	8.035325149	12.70491422	0.026254891	706	47.47971333	2.819290333	Yes	mature-mt_tRNA-His-GTG
t00012056	AAAAACATTAGACTGTGAATCTGACAACAGG	31	58	24	59	240	198	118	3.957578039	1.689260526	4.096703591	16.27441153	13.14871388	7.727731331	0.025065103	697	46.8943989	3.812869709	Yes	mature-mt_tRNA-His-GTG
t00017736	GTTTACAAAAAACATTAGACTGTGA	25	39	8	43	257	112	215	2.66113006	0.563086842	2.985733126	17.42718235	7.437656336	14.08018844	0.0227856	674	45.15497715	6.271391388	Yes	mature-mt_tRNA-His-GTG
t00018076	AAACATTAGACTGTGAATCTGACAACAGGAA	31	38	15	37	280	172	108	2.592895956	1.055787829	2.569119201	18.98681345	11.42211509	7.072838845	0.041450216	650	43.69957037	6.028136863	Yes	mature-mt_tRNA-His-GTG
t00014216	ATTAGACTGTGAATCTGACAACAGGAAAT	29	49	14	34	254	185	105	3.343471102	0.985401974	2.360812239	17.22375221	12.28541448	6.876371099	0.031998881	641	43.0752231	5.43905073	Yes	mature-mt_tRNA-His-GTG
t00010455	TTAGACTGTGAATCTGACAACAG	23	67	30	99	154	136	155	4.571684976	2.111575658	6.874129754	10.4427474	9.031439837	10.15083353	0.020522095	641	43.18241115	2.185156576	Yes	mature-mt_tRNA-His-GTG
t00015255	AAAAAACATTAGACTGTGAAT	21	46	28	46	228	113	179	3.138768789	1.970803947	3.194040088	15.46069096	7.504063982	11.72257549	0.019600364	640	42.99094326	4.177378108	Yes	mature-mt_tRNA-His-GTG
t00009297	AACATTAGACTGTGAATCTG	20	75	14	76	176	128	171	5.117557809	0.985401974	5.27710971	11.93456846	8.50017867	11.1986615	0.018188301	640	43.01347812	2.779720164	Yes	mature-mt_tRNA-His-GTG
t00010356	ATTAGACTGTGAATCTGACAACAGGA	26	68	22	50	218	120	155	4.63991908	1.548488816	3.471782704	14.78259048	7.968917503	10.15083353	0.024478768	633	42.56253211	3.405972291	Yes	mature-mt_tRNA-His-GTG
t00021908	TGTGAATCTGACAACAGGAAATAAACCTCCTT	32	31	3	34	253	186	93	2.115257228	0.211157566	2.360812239	17.15594216	12.35182213	6.090500117	0.034634442	600	40.28549144	7.594738671	Yes	mature-mt_tRNA-His-GTG
t00014138	TTACAAAAAACATTAGACTGT	21	49	17	57	207	96	174	3.343471102	1.196559539	3.957832283	14.03667995	6.375134002	11.39512925	0.031663088	600	40.30480612	3.742934369	Yes	mature-mt_tRNA-His-GTG
t00012629	AAAACATTAGACTGTGAATCTG	22	55	22	59	173	117	171	3.752875726	1.548488816	4.096703591	11.73113831	7.769694565	11.1986615	0.008577962	597	40.09756252	3.266574997	Yes	mature-mt_tRNA-His-GTG
t00014858	AAAAACATTAGACTGTGAATCTGACAACAGGA	32	47	16	38	221	174	83	3.207002893	1.126173684	2.638554855	14.98602062	11.55493038	5.435607631	0.043548659	579	38.94829006	4.586602186	Yes	mature-mt_tRNA-His-GTG
t00029585	TAGTTTACAAAAAACATTAGACTGTGAATCT	31	23	6	31	208	219	86	1.569384395	0.422315132	2.152505277	14.10448999	14.54327444	5.632075377	0.02698205	573	38.42404462	8.271753315	Yes	mature-mt_tRNA-His-GTG
t00015324	TGTGAATCTGACAACAGGAAAT	22	45	14	56	197	85	160	3.070534685	0.985401974	3.888396629	13.35857947	5.644649898	10.47827977	0.040821023	557	37.42584242	3.711011115	Yes	mature-mt_tRNA-His-GTG
t00034726	AGACTGTGAATCTGACAACAGGAAATAAACC	31	20	14	26	253	133	100	1.364682082	0.985401974	1.805327006	17.15594216	8.832216899	6.548924856	0.042933005	546	36.69249497	7.830051811	Yes	mature-mt_tRNA-His-GTG
t00014732	AAAAACATTAGACTGTGAAT	20	47	19	29	161	102	163	3.207002893	1.33733125	2.013633968	10.91741774	6.773579877	10.67474752	0.007414058	521	34.92371324	4.325386255	Yes	mature-mt_tRNA-His-GTG
t00019719	CTGTGAATCTGACAACAGGAAATAAAC	27	35	8	34	210	112	120	2.388193644	0.563086842	2.360812239	14.24011009	7.437656336	7.858709828	0.024046876	519	34.84856898	5.560233562	Yes	mature-mt_tRNA-His-GTG
t00017723	AACATTAGACTGTGAATCTGACAACAGGAA	30	39	9	38	207	117	100	2.66113006	0.633472697	2.638554855	14.03667995	7.769694565	6.548924856	0.036394447	510	34.28845698	4.779124577	Yes	mature-mt_tRNA-His-GTG
t00013088	AAAACATTAGACTGTGAAT	19	53	16	32	141	120	141	3.616407518	1.126173684	2.221940931	9.561216775	7.968917503	9.233984048	0.001611682	503	33.72864046	3.842922431	Yes	mature-mt_tRNA-His-GTG
t00028231	TTTACAAAAAACATTAGACTGT	22	24	13	46	172	85	159	1.637618499	0.915016118	3.194040088	11.66332826	5.644649898	10.41279052	0.019941652	499	33.46744339	4.823792908	Yes	mature-mt_tRNA-His-GTG
t00021020	TGTGAATCTGACAACAGGAAATAAACCTC	29	33	5	36	214	114	97	2.251725436	0.351929276	2.499683547	14.51135028	7.570471628	6.352457111	0.041680375	499	33.53761728	5.571701811	Yes	mature-mt_tRNA-His-GTG
t00011834	ATTAGACTGTGAATCTGACAACAGG	25	59	25	63	137	81	125	4.025812143	1.759646381	4.374446207	9.289976583	5.379019314	8.186156071	0.041054257	490	33.0150567	2.249543925	Yes	mature-mt_tRNA-His-GTG
t00020875	AAAAAACATTAGACTGTGAATCTG	24	33	28	37	168	78	142	2.251725436	1.970803947	2.569119201	11.39208807	5.179796377	9.299473296	0.02559332	486	32.66300633	3.80928981	Yes	mature-mt_tRNA-His-GTG
t00027391	GTTTACAAAAAACATTAGACTGTGAA	26	25	11	31	178	108	132	1.705852603	0.774244408	2.152505277	12.07018855	7.172025753	8.644580811	0.006769484	485	32.5193974	6.019682543	Yes	mature-mt_tRNA-His-GTG
t00022074	CATTAGACTGTGAATCTGACAACAGGAAA	29	31	17	34	201	112	87	2.115257228	1.196559539	2.360812239	13.62981966	7.437656336	5.697564625	0.044573607	482	32.43766963	4.718277996	Yes	mature-mt_tRNA-His-GTG
t00027992	GTTTACAAAAAACATTAGACTGTGAAT	27	24	9	25	178	109	129	1.637618499	0.633472697	1.735891352	12.07018855	7.238433398	8.448113065	0.006087623	474	31.76371756	6.927091567	Yes	mature-mt_tRNA-His-GTG
t00031831	ACATTAGACTGTGAATCTGACAACAGGAAA	30	21	13	31	190	138	73	1.432916186	0.915016118	2.152505277	12.88390913	9.164255128	4.780715145	0.034794944	466	31.32931698	5.961393513	Yes	mature-mt_tRNA-His-GTG
t00013329	AACATTAGACTGTGAATCTGACAAC	25	52	11	36	165	70	128	3.548173414	0.774244408	2.499683547	11.18865793	4.64853521	8.382623816	0.048042888	462	31.04191832	3.550198926	Yes	mature-mt_tRNA-His-GTG
t00023397	GTGAATCTGACAACAGGAAATAAACCTCCTTA	32	29	11	40	150	141	89	1.978789019	0.774244408	2.777426163	10.17150721	9.363478066	5.828543122	0.010470336	460	30.89398799	4.586152015	Yes	mature-mt_tRNA-His-GTG
t00019087	TACAAAAAACATTAGACTGT	20	36	9	51	139	64	142	2.456427748	0.633472697	3.541218358	9.425596679	4.250089335	9.299473296	0.045865956	441	29.60627811	3.464748558	Yes	mature-mt_tRNA-His-GTG
t00029123	TACAAAAAACATTAGACTGTGAAT	24	23	9	29	185	89	104	1.569384395	0.633472697	2.013633968	12.54485889	5.910280481	6.810881851	0.029542113	439	29.48251228	5.992191341	Yes	mature-mt_tRNA-His-GTG
t00019375	GTGAATCTGACAACAGGAAATAAACCT	27	36	12	31	157	85	106	2.456427748	0.844630263	2.152505277	10.64617754	5.644649898	6.941860348	0.019849501	427	28.68625108	4.260093184	Yes	mature-mt_tRNA-His-GTG
t00034681	CAAAAAACATTAGACTGTGAATCTG	25	20	13	25	183	94	89	1.364682082	0.915016118	1.735891352	12.40923879	6.242318711	5.828543122	0.033346415	424	28.49569018	6.096265643	Yes	mature-mt_tRNA-His-GTG
t00039345	TTACAAAAAACATTAGACTGTGAATCTG	28	17	3	31	156	110	106	1.15997977	0.211157566	2.152505277	10.5783675	7.304841044	6.941860348	0.005240628	423	28.3487115	7.045285694	Yes	mature-mt_tRNA-His-GTG
t00028707	TACAAAAAACATTAGACTGTGAATCTG	27	24	9	39	161	91	99	1.637618499	0.633472697	2.707990509	10.91741774	6.043095773	6.483435608	0.021012028	423	28.42303082	4.708488534	Yes	mature-mt_tRNA-His-GTG
t00020335	GTGAATCTGACAACAGGA	18	34	11	32	95	76	162	2.31995954	0.774244408	2.221940931	6.441954565	5.046981085	10.60925827	0.032662603	410	27.4143388	4.156808067	Yes	mature-mt_tRNA-His-GTG
t00028365	AACATTAGACTGTGAATCTGACAACAGGAAA	31	24	6	21	175	106	74	1.637618499	0.422315132	1.458148736	11.86675841	7.039210461	4.846204394	0.032913525	406	27.27025563	6.751454569	Yes	mature-mt_tRNA-His-GTG
t00031529	TAGTTTACAAAAAACATTAGACTGTGA	27	22	12	28	120	105	102	1.501150291	0.844630263	1.944198314	8.137205766	6.972802815	6.679903354	0.00044045	389	26.0798908	5.079258571	Yes	mature-mt_tRNA-His-GTG
t00027462	AAAAACATTAGACTGTGAATCTGACAAC	28	25	20	34	136	90	80	1.705852603	1.407717105	2.360812239	9.222166535	5.976688127	5.239139885	0.016494799	385	25.91237649	3.733388489	Yes	mature-mt_tRNA-His-GTG
t00022171	TTACAAAAAACATTAGACTGTGA	23	31	11	40	125	65	100	2.115257228	0.774244408	2.777426163	8.476256007	4.316496981	6.548924856	0.027143668	372	25.00860564	3.413079985	Yes	mature-mt_tRNA-His-GTG
t00018432	TTAGACTGTGAATCTGACA	19	38	17	38	81	65	128	2.592895956	1.196559539	2.638554855	5.492613892	4.316496981	8.382623816	0.039074551	367	24.61974504	2.830072401	Yes	mature-mt_tRNA-His-GTG
t00030949	TTTACAAAAAACATTAGACTGTGA	24	22	6	26	127	82	97	1.501150291	0.422315132	1.805327006	8.611876103	5.44542696	6.352457111	0.00571288	360	24.1385526	5.473557611	Yes	mature-mt_tRNA-His-GTG
t00034267	TTTACAAAAAACATTAGACTGTGAATCTG	29	20	5	22	153	94	63	1.364682082	0.351929276	1.52758439	10.37493735	6.242318711	4.12582266	0.035637954	357	23.98727447	6.393904786	Yes	mature-mt_tRNA-His-GTG
t00032202	TTAGACTGTGAATCTGACAACAGGAAATA	29	21	10	37	124	106	56	1.432916186	0.703858553	2.569119201	8.408445958	7.039210461	3.66739792	0.033485419	354	23.82094828	4.061939045	Yes	mature-mt_tRNA-His-GTG
t00021039	ACAAAAAACATTAGACTGTGA	21	33	10	25	87	82	116	2.251725436	0.703858553	1.735891352	5.899474181	5.44542696	7.596752833	0.003984398	353	23.63312931	4.03746212	Yes	mature-mt_tRNA-His-GTG
t00033231	TAGTTTACAAAAAACATTAGACTGT	25	21	11	34	94	89	101	1.432916186	0.774244408	2.360812239	6.374144517	5.910280481	6.614414105	0.000693832	350	23.46681194	4.137248577	Yes	mature-mt_tRNA-His-GTG
t00025890	ACAAAAAACATTAGACTGTGAAT	23	26	7	24	118	70	94	1.774086707	0.492700987	1.666455698	8.00158567	4.64853521	6.155989365	0.009248105	339	22.73935364	4.781323801	Yes	mature-mt_tRNA-His-GTG
t00043182	TTACAAAAAACATTAGACTGTGAA	24	16	12	28	124	67	89	1.091745666	0.844630263	1.944198314	8.408445958	4.449312272	5.828543122	0.014995394	336	22.5668756	4.815344375	Yes	mature-mt_tRNA-His-GTG
t00058451	CTGTGAATCTGACAACAGGAAATAAACCTCCT	32	12	3	17	131	107	46	0.818809249	0.211157566	1.180406119	8.883116295	7.105618107	3.012505434	0.033587057	316	21.21161277	8.596395449	Yes	mature-mt_tRNA-His-GTG
t00025003	AAACATTAGACTGTGAATCTGACAACA	27	27	1	27	125	70	62	1.842320811	0.070385855	1.87476266	8.476256007	4.64853521	4.060333411	0.041436412	312	20.97259395	4.537363381	Yes	mature-mt_tRNA-His-GTG
t00026220	ACAAAAAACATTAGACTGT	19	26	11	21	90	53	110	1.774086707	0.774244408	1.458148736	6.102904325	3.51960523	7.203817342	0.019465626	311	20.83280675	4.19977824	Yes	mature-mt_tRNA-His-GTG
t00051001	GTGAATCTGACAACAGGAAATAAACCTC	28	13	2	14	128	71	79	0.887043353	0.140771711	0.972099157	8.679686151	4.714942856	5.173650637	0.012489638	307	20.56819386	9.28453803	Yes	mature-mt_tRNA-His-GTG
t00053816	ACAAAAAACATTAGACTGTGAATCTG	26	13	5	18	123	65	80	0.887043353	0.351929276	1.249841774	8.34063591	4.316496981	5.239139885	0.014540669	304	20.38508718	7.190681938	Yes	mature-mt_tRNA-His-GTG
t00038224	ACAAAAAACATTAGACTGTGAA	22	18	12	32	94	53	95	1.228213874	0.844630263	2.221940931	6.374144517	3.51960523	6.221478614	0.01774803	304	20.41001343	3.752278195	Yes	mature-mt_tRNA-His-GTG
t00038691	TACAAAAAACATTAGACTGTGAA	23	18	5	31	125	58	67	1.228213874	0.351929276	2.152505277	8.476256007	3.85164346	4.387779654	0.049224201	304	20.44832755	4.478235614	Yes	mature-mt_tRNA-His-GTG
t00058045	TTACAAAAAACATTAGACTGTGAAT	25	12	7	15	115	63	90	0.818809249	0.492700987	1.041534811	7.798155526	4.183681689	5.894032371	0.008044768	302	20.22891463	7.596909207	Yes	mature-mt_tRNA-His-GTG
t00038558	ATTAGACTGTGAATCTGACAACAGGAAA	28	18	7	27	118	63	54	1.228213874	0.492700987	1.87476266	8.00158567	4.183681689	3.536419422	0.049353965	287	19.3173643	4.37238509	Yes	mature-mt_tRNA-His-GTG
t00028362	CAAAAAACATTAGACTGTGAAT	22	24	3	20	98	55	82	1.637618499	0.211157566	1.388713082	6.645384709	3.652420522	5.370118382	0.013039602	282	18.90541276	4.83952931	Yes	mature-mt_tRNA-His-GTG
t00049373	GAAATAAACCTCCTTATTCACCCC	24	14	6	17	101	54	89	0.955277458	0.422315132	1.180406119	6.848814853	3.586012876	5.828543122	0.009905065	281	18.82136956	6.357849516	NO	mature-mt_tRNA-His-GTG
t00064218	TAGACTGTGAATCTGACAACAGGAAATAAACCT	33	11	1	18	118	93	36	0.750575145	0.070385855	1.249841774	8.00158567	6.175911065	2.357612948	0.046856356	277	18.60591246	7.984879048	Yes	mature-mt_tRNA-His-GTG
t00033169	TTAGACTGTGAATCTGACAACA	22	21	17	28	86	53	64	1.432916186	1.196559539	1.944198314	5.831664132	3.51960523	4.191311908	0.014317823	269	18.11625531	2.960985228	Yes	mature-mt_tRNA-His-GTG
t00101614	AACATTAGACTGTGAATCTGACAACAGGAAATA	33	7	2	14	123	83	39	0.477638729	0.140771711	0.972099157	8.34063591	5.511834606	2.554080694	0.042989962	268	17.99706081	10.31527961	Yes	mature-mt_tRNA-His-GTG
t00022771	AAAACATTAGACTGTGAATCTGACAACA	28	30	9	23	93	56	55	2.047023123	0.633472697	1.597020044	6.306334469	3.718828168	3.601908671	0.033132426	266	17.90458717	3.185744189	Yes	mature-mt_tRNA-His-GTG
t00053215	ACTGTGAATCTGACAACAGGAAATAAAC	28	13	6	14	113	56	59	0.887043353	0.422315132	0.972099157	7.66253543	3.718828168	3.863865665	0.029430927	261	17.52668691	6.682232	Yes	mature-mt_tRNA-His-GTG
t00058829	GTGAATCTGACAACAGGAAATA	22	11	10	24	99	41	76	0.750575145	0.703858553	1.666455698	6.713194757	2.72271348	4.977182891	0.034688916	261	17.53398052	4.618263995	Yes	mature-mt_tRNA-His-GTG
t00026317	GTTTACAAAAAACATTAGACTGT	23	26	3	21	92	39	78	1.774086707	0.211157566	1.458148736	6.238524421	2.589898188	5.108161388	0.041300435	259	17.37997701	4.047340505	Yes	mature-mt_tRNA-His-GTG
t00058324	TTTACAAAAAACATTAGACTGTGAA	25	12	6	14	110	44	71	0.818809249	0.422315132	0.972099157	7.459105286	2.921936418	4.649736648	0.032680256	257	17.24400189	6.791351209	Yes	mature-mt_tRNA-His-GTG
t00037091	TACAAAAAACATTAGACTGTGA	22	18	5	20	93	54	64	1.228213874	0.351929276	1.388713082	6.306334469	3.586012876	4.191311908	0.01386419	254	17.05251549	4.743799683	Yes	mature-mt_tRNA-His-GTG
t00044363	TTAGACTGTGAATCTGACAACAGGAAATAA	30	15	3	17	107	65	44	1.023511562	0.211157566	1.180406119	7.255675142	4.316496981	2.881526937	0.038567613	251	16.86877431	5.98478208	Yes	mature-mt_tRNA-His-GTG
t00035067	TTACAAAAAACATTAGACTG	20	19	7	32	59	58	65	1.296447978	0.492700987	2.221940931	4.000792835	3.85164346	4.256801157	0.006264392	240	16.12032735	3.018939432	Yes	mature-mt_tRNA-His-GTG
t00116587	TGTGAATCTGACAACAGGAAATAAACC	27	6	4	9	89	61	68	0.409404625	0.281543421	0.624920887	6.035094277	4.050866397	4.453268902	0.001991928	237	15.85509851	11.04914723	Yes	mature-mt_tRNA-His-GTG
t00041325	TGTGAATCTGACAACAGGAAA	21	16	8	22	63	47	74	1.091745666	0.563086842	1.52758439	4.272033027	3.121159355	4.846204394	0.006444313	230	15.42181367	3.845943875	Yes	mature-mt_tRNA-His-GTG
t00046301	TGTGAATCTGACAACAGGAAATAAAC	26	15	8	11	86	56	53	1.023511562	0.563086842	0.763792195	5.831664132	3.718828168	3.470930174	0.009479826	229	15.37181307	5.540110006	Yes	mature-mt_tRNA-His-GTG
t00031729	ATTAGACTGTGAATCTGACAACAGGAA	27	21	6	17	82	53	50	1.432916186	0.422315132	1.180406119	5.56042394	3.51960523	3.274462428	0.016764848	229	15.39012904	4.069817906	Yes	mature-mt_tRNA-His-GTG
t00059839	ACTGTGAATCTGACAACAGGAAATAAACCTCC	32	11	2	6	108	63	37	0.750575145	0.140771711	0.416613925	7.32348519	4.183681689	2.423102197	0.04351308	227	15.23822986	10.65037216	Yes	mature-mt_tRNA-His-GTG
t00032700	TTTACAAAAAACATTAGACTG	21	21	10	16	67	37	74	1.432916186	0.703858553	1.110970465	4.543273219	2.457082897	4.846204394	0.021307728	225	15.09430571	3.647626204	Yes	mature-mt_tRNA-His-GTG
t00030064	CAAAAAACATTAGACTGT	18	23	9	16	64	39	68	1.569384395	0.633472697	1.110970465	4.339843075	2.589898188	4.453268902	0.015222931	219	14.69683772	3.435003774	Yes	mature-mt_tRNA-His-GTG
t00071948	AAACATTAGACTGTGAATCTGACAACAGGAAATA	34	9	0	5	83	89	30	0.614106937	0	0.34717827	5.628233988	5.910280481	1.964677457	0.031138691	216	14.46447713	14.04701937	Yes	mature-mt_tRNA-His-GTG
t00075471	GACTGTGAATCTGACAACAGGAAATAA	27	9	3	20	87	40	54	0.614106937	0.211157566	1.388713082	5.899474181	2.656305834	3.536419422	0.03281483	213	14.30617702	5.461753327	Yes	mature-mt_tRNA-His-GTG
t00053734	TTTACAAAAAACATTAGACTGTGAAT	26	13	5	12	87	36	57	0.887043353	0.351929276	0.833227849	5.899474181	2.390675251	3.732887168	0.032871019	210	14.09523708	5.802062456	Yes	mature-mt_tRNA-His-GTG
t00041906	ACAAAAAACATTAGACTGTGAATCTGACA	29	16	8	11	72	58	42	1.091745666	0.563086842	0.763792195	4.88232346	3.85164346	2.75054844	0.008886962	207	13.90314006	4.748366022	Yes	mature-mt_tRNA-His-GTG
t00043308	TTAGACTGTGAATCTGACAA	20	16	12	23	56	44	56	1.091745666	0.844630263	1.597020044	3.797362691	2.921936418	3.66739792	0.002885448	207	13.920093	2.939579121	Yes	mature-mt_tRNA-His-GTG
t00044961	AGTTTACAAAAAACATTAGACTGTGAA	27	15	4	24	62	44	57	1.023511562	0.281543421	1.666455698	4.204222979	2.921936418	3.732887168	0.008663534	206	13.83055725	3.654385843	Yes	mature-mt_tRNA-His-GTG
t00028272	AAAAAACATTAGACTGTGA	19	24	13	29	49	41	50	1.637618499	0.915016118	2.013633968	3.322692355	2.72271348	3.274462428	0.013472848	206	13.88613685	2.041024983	Yes	mature-mt_tRNA-His-GTG
t00101011	TGTGAATCTGACAACAGGAAATAA	24	7	4	14	81	34	58	0.477638729	0.281543421	0.972099157	5.492613892	2.257859959	3.798376417	0.026744455	198	13.28013158	6.67069541	Yes	mature-mt_tRNA-His-GTG
t00028091	AAACATTAGACTGTGAATCTGACA	24	24	13	20	57	35	47	1.637618499	0.915016118	1.388713082	3.865172739	2.324267605	3.077994683	0.022699712	196	13.20878273	2.351336582	Yes	mature-mt_tRNA-His-GTG
t00052355	ACAAAAAACATTAGACTGTGAATCTGACAAC	31	13	5	10	77	58	29	0.887043353	0.351929276	0.694356541	5.2213737	3.85164346	1.899188208	0.036742025	192	12.90553454	5.675290858	Yes	mature-mt_tRNA-His-GTG
t00067878	AAAAAACATTAGACTGTGAATCTGACAACA	30	10	6	11	69	56	31	0.682341041	0.422315132	0.763792195	4.678893316	3.718828168	2.030166706	0.02171209	183	12.29633656	5.581041665	Yes	mature-mt_tRNA-His-GTG
t00058030	GTTTACAAAAAACATTAGACTGTGAATCTG	30	12	3	11	57	47	47	0.818809249	0.211157566	0.763792195	3.865172739	3.121159355	3.077994683	0.001007747	177	11.85808579	5.610746327	Yes	mature-mt_tRNA-His-GTG
t00051730	AAAAACATTAGACTGTGA	18	13	12	16	52	32	48	0.887043353	0.844630263	1.110970465	3.526122499	2.125044667	3.143483931	0.009624184	173	11.63729518	3.093827734	Yes	mature-mt_tRNA-His-GTG
t00089610	TAGTTTACAAAAAACATTAGACTGTGAA	28	8	4	8	71	51	30	0.545872833	0.281543421	0.555485233	4.814513412	3.386789939	1.964677457	0.02406217	172	11.54888229	7.351196673	Yes	mature-mt_tRNA-His-GTG
t00090551	AAAAACATTAGACTGTGAATCTGACAACAGGAA	33	7	4	10	65	65	21	0.477638729	0.281543421	0.694356541	4.407653123	4.316496981	1.37527422	0.045323381	172	11.55296301	6.948163395	Yes	mature-mt_tRNA-His-GTG
t00029713	AACATTAGACTGTGAATCTGACAACA	26	23	11	10	54	30	43	1.569384395	0.774244408	0.694356541	3.661742595	1.992229376	2.816037688	0.031361517	171	11.507995	2.788035063	Yes	mature-mt_tRNA-His-GTG
t00034826	CAAAAAACATTAGACTGTGA	20	20	5	13	58	29	43	1.364682082	0.351929276	0.902663503	3.932982787	1.92582173	2.816037688	0.036075446	168	11.29411707	3.311925118	Yes	mature-mt_tRNA-His-GTG
t00073723	TGTGAATCTGACAACAGGAA	20	9	8	16	44	26	63	0.614106937	0.563086842	1.110970465	2.983642114	1.726598792	4.12582266	0.037860428	166	11.12422781	3.861638686	Yes	mature-mt_tRNA-His-GTG
t00132100	GTGAATCTGACAACAGGAAATAAACC	26	5	8	9	69	41	33	0.341170521	0.563086842	0.624920887	4.678893316	2.72271348	2.161145203	0.0251878	165	11.09193025	6.253523422	Yes	mature-mt_tRNA-His-GTG
t00076784	TGTGAATCTGACAACAGGAAATAAA	25	9	5	11	58	28	44	0.614106937	0.351929276	0.763792195	3.932982787	1.859414084	2.881526937	0.01925346	155	10.40375222	5.014326142	Yes	mature-mt_tRNA-His-GTG
t00127025	TTAGACTGTGAATCTGACAACAGGAAATAAACC	33	5	2	9	56	58	23	0.341170521	0.140771711	0.624920887	3.797362691	3.85164346	1.506252717	0.026900643	153	10.26212199	8.271355979	Yes	mature-mt_tRNA-His-GTG
t00063789	ATAGTTTACAAAAAACATTAGACTGTG	27	11	5	10	57	37	32	0.750575145	0.351929276	0.694356541	3.865172739	2.457082897	2.095655954	0.016346382	152	10.21477255	4.684787396	Yes	mature-mt_tRNA-His-GTG
t01950344	TGTGAATCTGACAACAGGAAATAAACCTCC	30	1	0	7	67	46	28	0.068234104	0	0.486049579	4.543273219	3.054751709	1.83369896	0.020690735	149	9.986007571	17.01605907	Yes	mature-mt_tRNA-His-GTG
t00055307	GACTGTGAATCTGACAACAGGAAATAAAC	29	12	6	9	58	23	39	0.818809249	0.422315132	0.624920887	3.932982787	1.527375855	2.554080694	0.044034735	147	9.880484603	4.294879376	Yes	mature-mt_tRNA-His-GTG
t00117419	CAAAAAACATTAGACTGTGAATCTGACAAC	30	6	8	6	58	37	31	0.409404625	0.563086842	0.416613925	3.932982787	2.457082897	2.030166706	0.015468944	146	9.809337781	6.061622424	Yes	mature-mt_tRNA-His-GTG
t00055453	AGTTTACAAAAAACATTAGACTGTGA	26	12	4	16	48	24	41	0.818809249	0.281543421	1.110970465	3.254882307	1.593783501	2.685059191	0.031132607	145	9.745048134	3.406885623	Yes	mature-mt_tRNA-His-GTG
t00117637	CTGTGAATCTGACAACAGGAAAT	23	6	4	17	48	28	40	0.409404625	0.281543421	1.180406119	3.254882307	1.859414084	2.619569943	0.016452112	143	9.605220498	4.132764646	Yes	mature-mt_tRNA-His-GTG
t00041514	AAAAACATTAGACTGTGAATCTGACA	26	16	11	10	38	26	41	1.091745666	0.774244408	0.694356541	2.576781826	1.726598792	2.685059191	0.010646787	142	9.548786424	2.729489738	Yes	mature-mt_tRNA-His-GTG
t00080454	CAAAAAACATTAGACTGTGAA	21	8	6	21	38	28	40	0.545872833	0.422315132	1.458148736	2.576781826	1.859414084	2.619569943	0.019593362	141	9.482102553	2.907991233	Yes	mature-mt_tRNA-His-GTG
t00095970	TTACAAAAAACATTAGACTGTGAATCTGA	29	7	5	10	44	32	37	0.477638729	0.351929276	0.694356541	2.983642114	2.125044667	2.423102197	0.001783811	135	9.055713525	4.942363451	Yes	mature-mt_tRNA-His-GTG
t00160901	CTGTGAATCTGACAACAGGAAATA	24	4	6	10	45	26	39	0.272936416	0.422315132	0.694356541	3.051452162	1.726598792	2.554080694	0.008138953	130	8.721739738	5.276402539	Yes	mature-mt_tRNA-His-GTG
t00132042	ACAAAAAACATTAGACTGTGAATCTGA	27	5	4	8	51	33	29	0.341170521	0.281543421	0.555485233	3.458312451	2.191452313	1.899188208	0.011944825	130	8.727152147	6.407195945	Yes	mature-mt_tRNA-His-GTG
t00070337	TTAGACTGTGAATCTGAC	18	10	2	3	28	28	53	0.682341041	0.140771711	0.208306962	1.898681345	1.859414084	3.470930174	0.020724999	124	8.260445317	7.008810774	Yes	mature-mt_tRNA-His-GTG
t00084732	CTGTGAATCTGACAACAGGAAATAAACCTCC	31	8	6	5	48	41	16	0.545872833	0.422315132	0.34717827	3.254882307	2.72271348	1.047827977	0.046326446	124	8.340789999	5.341040067	Yes	mature-mt_tRNA-His-GTG
t00076189	ACTGTGAATCTGACAACAGGAAATAAACCT	30	9	2	11	47	22	28	0.614106937	0.140771711	0.763792195	3.187072258	1.460968209	1.83369896	0.04114061	119	8.00041027	4.268034419	Yes	mature-mt_tRNA-His-GTG
t00109275	TACAAAAAACATTAGACTG	19	6	4	12	38	22	36	0.409404625	0.281543421	0.833227849	2.576781826	1.460968209	2.357612948	0.012904203	118	7.919538878	4.195948122	Yes	mature-mt_tRNA-His-GTG
t00053237	AAAACATTAGACTGTGAATCTGA	23	13	3	17	31	27	25	0.887043353	0.211157566	1.180406119	2.10211149	1.793006438	1.637231214	0.026965635	116	7.810956181	2.427952274	Yes	mature-mt_tRNA-His-GTG
t00058198	CAAAAAACATTAGACTGTGAATCTGACA	28	12	5	17	32	27	23	0.818809249	0.351929276	1.180406119	2.169921538	1.793006438	1.506252717	0.027730756	116	7.820325338	2.326177891	Yes	mature-mt_tRNA-His-GTG
t00116027	ATATAGTTTACAAAAAACATTAGACTGT	28	6	3	4	30	44	24	0.409404625	0.211157566	0.277742616	2.034301442	2.921936418	1.571741966	0.009401777	111	7.426284632	7.266998657	Yes	mature-mt_tRNA-His-GTG
t00074471	AAACATTAGACTGTGAATCTGA	22	9	5	5	27	29	36	0.614106937	0.351929276	0.34717827	1.830871297	1.92582173	2.357612948	0.000972753	111	7.427520459	4.655984267	Yes	mature-mt_tRNA-His-GTG
t00085382	AATCTGACAACAGGAAATAAACCTCC	26	8	7	8	34	25	29	0.545872833	0.492700987	0.555485233	2.305541634	1.660191146	1.899188208	0.001676315	111	7.458980041	3.679236964	Yes	mature-mt_tRNA-His-GTG
t00098258	ATAAACCTCCTTATTCACCCC	21	7	4	6	38	18	34	0.477638729	0.281543421	0.416613925	2.576781826	1.195337625	2.226634451	0.018459746	107	7.174549977	5.101865905	NO	mature-mt_tRNA-His-GTG
t00080762	ACAAAAAACATTAGACTG	18	8	4	13	26	26	30	0.545872833	0.281543421	0.902663503	1.763061249	1.726598792	1.964677457	0.003097594	107	7.184417256	3.152650897	Yes	mature-mt_tRNA-His-GTG
t00099442	GACTGTGAATCTGACAACAGGAAATAAA	28	7	0	11	40	21	27	0.477638729	0	0.763792195	2.712401922	1.394560563	1.768209711	0.026662721	106	7.11660312	4.732580834	Yes	mature-mt_tRNA-His-GTG
t00104127	TTACAAAAAACATTAGACTGTGAATCTGACA	31	6	1	8	38	38	15	0.409404625	0.070385855	0.555485233	2.576781826	2.523490543	0.982338728	0.036117842	106	7.11788681	5.875353805	Yes	mature-mt_tRNA-His-GTG
t00145630	TTTACAAAAAACATTAGACT	20	5	2	8	36	19	33	0.341170521	0.140771711	0.555485233	2.44116173	1.261745271	2.161145203	0.01278715	103	6.901479668	5.652493701	Yes	mature-mt_tRNA-His-GTG
t00192965	TACAAAAAACATTAGACTGTGAATCTGA	28	4	7	2	38	29	23	0.272936416	0.492700987	0.138871308	2.576781826	1.92582173	1.506252717	0.006577707	103	6.913364984	6.643226535	Yes	mature-mt_tRNA-His-GTG
t00109621	AAAACATTAGACTGTGAATCTGAC	24	6	3	9	37	29	19	0.409404625	0.211157566	0.624920887	2.508971778	1.92582173	1.244295723	0.018400084	103	6.924572308	4.559748209	Yes	mature-mt_tRNA-His-GTG
t00061423	ATCTGACAACAGGAAATAAACCTCCTT	27	11	1	10	37	24	20	0.750575145	0.070385855	0.694356541	2.508971778	1.593783501	1.309784971	0.037092378	103	6.927857791	3.571885167	Yes	mature-mt_tRNA-His-GTG
t00135502	AATATAGTTTACAAAAAACATTAGACTGT	29	5	2	11	28	37	18	0.341170521	0.140771711	0.763792195	1.898681345	2.457082897	1.178806474	0.025791093	101	6.780305142	4.442817507	Yes	mature-mt_tRNA-His-GTG
t00054562	ACATTAGACTGTGAATCTGA	20	12	2	8	22	21	34	0.818809249	0.140771711	0.555485233	1.491821057	1.394560563	2.226634451	0.021761608	99	6.628082264	3.374780651	Yes	mature-mt_tRNA-His-GTG
t00054137	ACATTAGACTGTGAATCTGACA	22	12	5	13	28	20	20	0.818809249	0.351929276	0.902663503	1.898681345	1.328152917	1.309784971	0.033575837	98	6.610021263	2.188007521	Yes	mature-mt_tRNA-His-GTG
t00180428	ATTAGACTGTGAATCTGACAACAGGAAATAAAC	33	4	1	5	42	33	12	0.272936416	0.070385855	0.34717827	2.848022018	2.191452313	0.785870983	0.049393731	97	6.515845856	8.436409472	Yes	mature-mt_tRNA-His-GTG
t00184091	ACTGTGAATCTGACAACAGGAAATA	25	4	3	5	39	16	27	0.272936416	0.211157566	0.34717827	2.644591874	1.062522334	1.768209711	0.028029129	94	6.306596172	6.586679516	Yes	mature-mt_tRNA-His-GTG
t00245125	ACTGTGAATCTGACAACAGGAAATAAACCTC	31	3	0	2	43	24	19	0.204702312	0	0.138871308	2.915832066	1.593783501	1.244295723	0.02448788	91	6.09748491	16.7472441	Yes	mature-mt_tRNA-His-GTG
t00114157	AGTTTACAAAAAACATTAGACTGTGAAT	28	6	1	7	28	34	15	0.409404625	0.070385855	0.486049579	1.898681345	2.257859959	0.982338728	0.025537719	91	6.104720092	5.320632529	Yes	mature-mt_tRNA-His-GTG
t00087618	TTACAAAAAACATTAGACT	19	8	1	7	26	24	24	0.545872833	0.070385855	0.486049579	1.763061249	1.593783501	1.571741966	0.001383219	90	6.030894982	4.471151006	Yes	mature-mt_tRNA-His-GTG
t00218352	CTGTGAATCTGACAACAGGAAATAA	25	3	2	3	40	15	26	0.204702312	0.140771711	0.208306962	2.712401922	0.996114688	1.702720463	0.031433798	89	5.965018058	9.771438923	Yes	mature-mt_tRNA-His-GTG
t00101152	TAAACCTCCTTATTCACCCC	20	7	1	5	26	17	32	0.477638729	0.070385855	0.34717827	1.763061249	1.12892998	2.095655954	0.011421644	88	5.882850037	5.571527345	NO	mature-mt_tRNA-His-GTG
t00080515	TTAGACTGTGAATCTGACAACAGGAAATAAA	31	8	0	4	28	32	16	0.545872833	0	0.277742616	1.898681345	2.125044667	1.047827977	0.017661349	88	5.895169439	6.157672242	Yes	mature-mt_tRNA-His-GTG
t00185344	TAGTTTACAAAAAACATTAGACTGTGAAT	29	4	0	2	40	29	12	0.272936416	0	0.138871308	2.712401922	1.92582173	0.785870983	0.04162544	87	5.835902359	13.17142518	Yes	mature-mt_tRNA-His-GTG
t00119950	GTGAATCTGACAACAGGAAAT	21	6	1	8	35	18	19	0.409404625	0.070385855	0.555485233	2.373351682	1.195337625	1.244295723	0.03744217	87	5.848260743	4.648988643	Yes	mature-mt_tRNA-His-GTG
t00110908	GACTGTGAATCTGACAACAGGAAA	24	6	6	11	24	15	25	0.409404625	0.422315132	0.763792195	1.627441153	0.996114688	1.637231214	0.021300669	87	5.856299006	2.670482695	Yes	mature-mt_tRNA-His-GTG
t00129239	AAAAACATTAGACTGTGAATCTGA	24	5	4	8	23	19	26	0.341170521	0.281543421	0.555485233	1.559631105	1.261745271	1.702720463	0.001940422	85	5.702296013	3.839840443	Yes	mature-mt_tRNA-His-GTG
t00188364	CTGTGAATCTGACAACAGGAAATAAA	26	4	2	3	33	16	24	0.272936416	0.140771711	0.208306962	2.237731586	1.062522334	1.571741966	0.014405164	82	5.494010974	7.832600799	Yes	mature-mt_tRNA-His-GTG
t03094778	TTTACAAAAAACATTAGACTGTGAATCTGACA	32	1	1	6	29	30	10	0.068234104	0.070385855	0.416613925	1.966491394	1.992229376	0.654892486	0.041408041	77	5.168847139	8.309315027	Yes	mature-mt_tRNA-His-GTG
t00124619	TGAATATAGTTTACAAAAAACATTAGACTGT	31	5	2	6	24	25	14	0.341170521	0.140771711	0.416613925	1.627441153	1.660191146	0.91684948	0.012615463	76	5.103037935	4.679153054	Yes	mature-mt_tRNA-His-GTG
t00184905	CAAAAAACATTAGACTGTGAATCTGA	26	4	3	7	26	15	21	0.272936416	0.211157566	0.486049579	1.763061249	0.996114688	1.37527422	0.011168055	76	5.104593718	4.261689016	Yes	mature-mt_tRNA-His-GTG
t00137506	ATTAGACTGTGAATCTGACAACAGGAAATAAA	32	5	0	3	33	21	13	0.341170521	0	0.208306962	2.237731586	1.394560563	0.851360231	0.034275401	75	5.033129863	8.159847346	Yes	mature-mt_tRNA-His-GTG
t00235111	CTGTGAATCTGACAACAGGAAATAAACCT	29	3	2	6	31	13	17	0.204702312	0.140771711	0.416613925	2.10211149	0.863299396	1.113317226	0.046183882	72	4.840816059	5.352043849	Yes	mature-mt_tRNA-His-GTG
t00131288	ACAAAAAACATTAGACTGTGAATCTGAC	28	5	1	2	19	22	22	0.341170521	0.070385855	0.138871308	1.288390913	1.460968209	1.440763468	0.000243244	71	4.740550274	7.612485186	Yes	mature-mt_tRNA-His-GTG
t00123038	TATAGTTTACAAAAAACATTAGACTGT	27	5	3	7	20	21	13	0.341170521	0.211157566	0.486049579	1.356200961	1.394560563	0.851360231	0.011276634	69	4.64049942	3.468990019	Yes	mature-mt_tRNA-His-GTG
t00081435	AAACATTAGACTGTGAATCTGACAA	25	8	6	8	16	15	16	0.545872833	0.422315132	0.555485233	1.084960769	0.996114688	1.047827977	0.000432761	69	4.652576631	2.053526596	Yes	mature-mt_tRNA-His-GTG
t00068794	AACATTAGACTGTGAATCTGACA	23	10	6	7	14	12	15	0.682341041	0.422315132	0.486049579	0.949340673	0.79689175	0.982338728	0.017317169	64	4.319276903	1.715321108	Yes	mature-mt_tRNA-His-GTG
t00168828	AATAAACCTCCTTATTCACCCC	22	4	6	1	11	15	21	0.272936416	0.422315132	0.069435654	0.745910529	0.996114688	1.37527422	0.020093336	58	3.881986638	4.076568076	NO	mature-mt_tRNA-His-GTG
t03224527	TGACAACAGGAAATAAAC	18	1	0	1	19	8	28	0.068234104	0	0.069435654	1.288390913	0.531261167	1.83369896	0.036308015	57	3.791020798	26.53706295	Yes	mature-mt_tRNA-His-GTG
t00578180	AGTTTACAAAAAACATTAGACTGTGAATCTG	31	2	2	2	21	20	10	0.136468208	0.140771711	0.138871308	1.424011009	1.328152917	0.654892486	0.014612692	57	3.823167639	8.187850247	Yes	mature-mt_tRNA-His-GTG
t00231394	ATCTGACAACAGGAAATAAACCTCCTTATT	30	3	3	4	18	18	11	0.204702312	0.211157566	0.277742616	1.220580865	1.195337625	0.720381734	0.007738605	57	3.829902719	4.521754535	Yes	mature-mt_tRNA-His-GTG
t00098098	AACCTCCTTATTCACCCC	18	7	4	8	11	14	13	0.477638729	0.281543421	0.555485233	0.745910529	0.929707042	0.851360231	0.014249724	57	3.841645184	1.922142312	NO	mature-mt_tRNA-His-GTG
t00079640	GAATCTGACAACAGGAAATAAACCTCCTT	29	8	3	4	16	15	10	0.545872833	0.211157566	0.277742616	1.084960769	0.996114688	0.654892486	0.027016827	56	3.770740957	2.644027147	Yes	mature-mt_tRNA-His-GTG
t00100315	AACATTAGACTGTGAATCTGA	21	7	3	3	13	12	17	0.477638729	0.211157566	0.208306962	0.881530625	0.79689175	1.113317226	0.00830893	55	3.688842857	3.11194902	Yes	mature-mt_tRNA-His-GTG
t00072090	TCTGACAACAGGAAATAAACCTCCT	25	9	6	7	10	10	11	0.614106937	0.422315132	0.486049579	0.678100481	0.664076459	0.720381734	0.037744919	53	3.58503032	1.354743569	Yes	mature-mt_tRNA-His-GTG
t00191094	GACTGTGAATCTGACAACAGGAAATAAACC	30	4	2	4	20	11	11	0.272936416	0.140771711	0.277742616	1.356200961	0.730484104	0.720381734	0.030505195	52	3.498517543	4.059677174	Yes	mature-mt_tRNA-His-GTG
t00185680	ACTGTGAATCTGACAACAGGAAATAA	26	4	2	6	17	12	10	0.272936416	0.140771711	0.416613925	1.152770817	0.79689175	0.654892486	0.024509425	51	3.434877104	3.136801014	Yes	mature-mt_tRNA-His-GTG
t00448015	TAGTTTACAAAAAACATTAGACTGTGAATCTG	32	2	0	2	20	16	10	0.136468208	0	0.138871308	1.356200961	1.062522334	0.654892486	0.011035185	50	3.348955297	11.16300276	Yes	mature-mt_tRNA-His-GTG
t00148563	GTGAATCTGACAACAGGAA	19	5	1	4	16	8	16	0.341170521	0.070385855	0.277742616	1.084960769	0.531261167	1.047827977	0.028580318	50	3.353348905	3.864868429	Yes	mature-mt_tRNA-His-GTG
t00540016	GTGAATCTGACAACAGGAAATAA	23	2	2	3	18	10	14	0.136468208	0.140771711	0.208306962	1.220580865	0.664076459	0.91684948	0.008975335	49	3.287053684	5.769796724	Yes	mature-mt_tRNA-His-GTG
t00260870	ATAGTTTACAAAAAACATTAGACTGTGAATC	31	3	1	4	15	19	7	0.204702312	0.070385855	0.277742616	1.017150721	1.261745271	0.45842474	0.041240728	49	3.290151516	4.951462204	Yes	mature-mt_tRNA-His-GTG
t00181144	GAATCTGACAACAGGAAATAAACCTCC	27	4	2	2	19	14	8	0.272936416	0.140771711	0.138871308	1.288390913	0.929707042	0.523913989	0.031669358	49	3.294591379	4.962204109	Yes	mature-mt_tRNA-His-GTG
t00181366	TACAAAAAACATTAGACTGTGAATCTGAC	29	4	0	1	11	20	12	0.272936416	0	0.069435654	0.745910529	1.328152917	0.785870983	0.014896378	48	3.202306499	8.353293608	Yes	mature-mt_tRNA-His-GTG
t00172630	TCTGACAACAGGAAATAAACCTCC	24	4	0	4	11	11	18	0.272936416	0	0.277742616	0.745910529	0.730484104	1.178806474	0.015487544	48	3.20588014	4.821685499	Yes	mature-mt_tRNA-His-GTG
t00178016	GTGAATCTGACAACAGGAAA	20	4	2	2	16	6	17	0.272936416	0.140771711	0.138871308	1.084960769	0.398445875	1.113317226	0.045728256	47	3.149303305	4.699277071	Yes	mature-mt_tRNA-His-GTG
t00197321	AATCTGACAACAGGAAATAAACCTCCTTAT	30	3	0	1	16	15	9	0.204702312	0	0.069435654	1.084960769	0.996114688	0.589403237	0.008209458	44	2.94461666	9.741367562	Yes	mature-mt_tRNA-His-GTG
t00319933	TTACAAAAAACATTAGACTGTGAATCTGACAACA	34	2	1	2	17	16	6	0.136468208	0.070385855	0.138871308	1.152770817	1.062522334	0.392935491	0.035078313	44	2.953954014	7.544221095	Yes	mature-mt_tRNA-His-GTG
t03566156	GTTTACAAAAAACATTAGACTGTGAATCTGACAAC	35	1	2	1	18	15	6	0.068234104	0.140771711	0.069435654	1.220580865	0.996114688	0.392935491	0.035191851	43	2.888072513	9.372278692	Yes	mature-mt_tRNA-His-GTG
t02721873	TATAGTTTACAAAAAACATTAGACTGTGAATC	32	1	1	3	15	17	5	0.068234104	0.070385855	0.208306962	1.017150721	1.12892998	0.327446243	0.049750161	42	2.820453865	7.129821265	Yes	mature-mt_tRNA-His-GTG
t00386308	AAAAACATTAGACTGTGAATCTGAC	25	2	4	3	14	10	9	0.136468208	0.281543421	0.208306962	0.949340673	0.664076459	0.589403237	0.011021476	42	2.82913896	3.517092416	Yes	mature-mt_tRNA-His-GTG
t00417322	AAACCTCCTTATTCACCCC	19	2	0	3	9	12	15	0.136468208	0	0.208306962	0.610290432	0.79689175	0.982338728	0.005271834	41	2.734296082	6.930664142	NO	mature-mt_tRNA-His-GTG
t00308716	ACTGTGAATCTGACAACAGGAAA	23	2	6	4	10	9	9	0.136468208	0.422315132	0.277742616	0.678100481	0.597668813	0.589403237	0.017093726	40	2.701698486	2.229664862	Yes	mature-mt_tRNA-His-GTG
t04033272	ATATAGTTTACAAAAAACATTAGACTG	27	1	3	3	13	11	8	0.068234104	0.211157566	0.208306962	0.881530625	0.730484104	0.523913989	0.00849512	39	2.62362735	4.379607768	Yes	mature-mt_tRNA-His-GTG
t00358166	TTACAAAAAACATTAGACTGTGAATCTGAC	30	2	1	1	13	11	9	0.136468208	0.070385855	0.069435654	0.881530625	0.730484104	0.589403237	0.001817613	37	2.477707684	7.967788253	Yes	mature-mt_tRNA-His-GTG
t00191729	GACTGTGAATCTGACAACAGGAAATAAACCTC	32	4	0	1	15	11	6	0.272936416	0	0.069435654	1.017150721	0.730484104	0.392935491	0.038951545	37	2.482942387	6.252175632	Yes	mature-mt_tRNA-His-GTG
t00235516	CTGTGAATCTGACAACAGGAAA	22	3	2	1	11	7	10	0.204702312	0.140771711	0.069435654	0.745910529	0.464853521	0.654892486	0.006161084	34	2.280566212	4.496536569	Yes	mature-mt_tRNA-His-GTG
t00574891	ACTGTGAATCTGACAACAGGAAATAAA	27	2	0	1	10	12	8	0.136468208	0	0.069435654	0.678100481	0.79689175	0.523913989	0.002485635	33	2.204810082	9.707958835	Yes	mature-mt_tRNA-His-GTG
t00044876	TTTACAAAAAACATTAGACTGTGAATCTGAC	31	0	0	0	13	11	7	0	0	0	0.881530625	0.730484104	0.45842474	0.005073807	31	2.070439469	#DIV/0!	Yes	mature-mt_tRNA-His-GTG
t00547565	TTTACAAAAAACATTAGACTGTGAATCTGACAACA	35	2	1	3	8	12	5	0.136468208	0.070385855	0.208306962	0.542480384	0.79689175	0.327446243	0.041943503	31	2.081979403	4.014872	Yes	mature-mt_tRNA-His-GTG
t00340514	CATTAGACTGTGAATCTGAC	20	2	4	2	6	8	9	0.136468208	0.281543421	0.138871308	0.406860288	0.531261167	0.589403237	0.01092985	31	2.08440763	2.742990653	Yes	mature-mt_tRNA-His-GTG
t00124320	ATCTGACAACAGGAAATAAACCTCCTTAT	29	0	0	5	7	9	8	0	0	0.34717827	0.474670336	0.597668813	0.523913989	0.026351985	29	1.943431408	4.59779103	Yes	mature-mt_tRNA-His-GTG
t00310776	AAATAAACCTCCTTATTCACCC	22	2	0	1	12	5	8	0.136468208	0	0.069435654	0.813720577	0.332038229	0.523913989	0.028442771	28	1.875576657	8.108992108	NO	mature-mt_tRNA-His-GTG
t04089200	TAGTTTACAAAAAACATTAGACTGTGAATCTGACAAC	37	1	0	2	8	9	3	0.068234104	0	0.138871308	0.542480384	0.597668813	0.196467746	0.046082029	23	1.543722355	6.45380016	Yes	mature-mt_tRNA-His-GTG
t00889858	GTGAATCTGACAACAGGAAATAAAC	25	0	0	1	9	4	6	0	0	0.069435654	0.610290432	0.265630583	0.392935491	0.017958388	20	1.338292161	18.27384683	Yes	mature-mt_tRNA-His-GTG
t01126456	GAATCTGACAACAGGAAATAAACCTCCTTATTC	33	0	1	0	8	7	3	0	0.070385855	0	0.542480384	0.464853521	0.196467746	0.024512027	19	1.274187506	17.10289158	Yes	mature-mt_tRNA-His-GTG
t00469417	CTGACAACAGGAAATAAACCTCCTT	25	2	0	2	6	5	3	0.136468208	0	0.138871308	0.406860288	0.332038229	0.196467746	0.045705376	18	1.21070578	3.397137743	Yes	mature-mt_tRNA-His-GTG
t00068039	ATATAGTTTACAAAAAACATTAGACTGTGA	30	0	0	0	8	6	3	0	0	0	0.542480384	0.398445875	0.196467746	0.019468524	17	1.137394005	#DIV/0!	Yes	mature-mt_tRNA-His-GTG
t03443386	ACTGTGAATCTGACAACAGGAA	22	1	0	1	3	4	7	0.068234104	0	0.069435654	0.203430144	0.265630583	0.45842474	0.030327453	16	1.065155226	6.737031282	Yes	mature-mt_tRNA-His-GTG
t04025351	ATAGTTTACAAAAAACATTAGACTG	25	1	1	0	4	3	6	0.068234104	0.070385855	0	0.271240192	0.199222938	0.392935491	0.016735144	15	1.002018581	6.228530329	Yes	mature-mt_tRNA-His-GTG
t00089534	AAATAAACCTCCTTATTCACC	21	8	1	6	28	25	40	0.545872833	0.070385855	0.416613925	1.898681345	1.660191146	2.619569943	0.005940317	108	7.211315047	5.98180488	Yes	mature-mt_tRNA-His-GTG_3_end
t00334205	GAAATAAACCTCCTTATTCACC	22	2	0	3	20	19	24	0.136468208	0	0.208306962	1.356200961	1.261745271	1.571741966	0.000312569	68	4.534463368	12.15194294	Yes	mature-mt_tRNA-His-GTG_3_end
t00264931	ATAAACCTCCTTATTCACC	19	3	1	2	12	11	27	0.204702312	0.070385855	0.138871308	0.813720577	0.730484104	1.768209711	0.044890909	56	3.726373868	8.001784199	Yes	mature-mt_tRNA-His-GTG_3_end
t00556054	TAAACCTCCTTATTCACC	18	2	2	3	6	11	12	0.136468208	0.140771711	0.208306962	0.406860288	0.730484104	0.785870983	0.016424619	36	2.408762257	3.960926227	Yes	mature-mt_tRNA-His-GTG_3_end
t00522973	AATAAACCTCCTTATTCACC	20	2	1	3	10	10	9	0.136468208	0.070385855	0.208306962	0.678100481	0.664076459	0.589403237	0.000475474	35	2.346741202	4.652604788	Yes	mature-mt_tRNA-His-GTG_3_end
t00026094	GTGAATATAGTTTACAAAAAACATTAGACTGT	32	26	3	12	97	104	45	1.774086707	0.211157566	0.833227849	6.577574661	6.906395169	2.947016185	0.028108718	287	19.24945814	5.829749349	Yes	mature-mt_tRNA-His-GTG_5_end
t00008779	GAAATAAACCTCCTTATTCACCCCA	25	80	42	86	420	348	364	5.458728329	2.956205921	5.971466251	28.48022018	23.10986076	23.83808648	0.000451129	1340	89.81456792	5.243018739	NO	mature-mt_tRNA-His-GTG_CCA_end
t00017812	TAAACCTCCTTATTCACCCCA	21	39	14	49	125	87	119	2.66113006	0.985401974	3.40234705	8.476256007	5.77746519	7.793220579	0.009828276	433	29.09582086	3.127723077	NO	mature-mt_tRNA-His-GTG_CCA_end
t00021385	ATAAACCTCCTTATTCACCCCA	22	32	12	28	123	87	147	2.183491332	0.844630263	1.944198314	8.34063591	5.77746519	9.626919539	0.006531933	429	28.71734055	4.775441056	NO	mature-mt_tRNA-His-GTG_CCA_end
t00031944	AATAAACCTCCTTATTCACCCCA	23	21	7	22	59	45	73	1.432916186	0.492700987	1.52758439	4.000792835	2.988344064	4.780715145	0.010764187	227	15.22305361	3.408388369	NO	mature-mt_tRNA-His-GTG_CCA_end
t00025232	AAACCTCCTTATTCACCCCA	20	27	4	18	36	38	54	1.842320811	0.281543421	1.249841774	2.44116173	2.523490543	3.536419422	0.041106059	177	11.8747777	2.519802164	NO	mature-mt_tRNA-His-GTG_CCA_end
t00036139	ACCTCCTTATTCACCCCA	18	19	4	21	45	34	54	1.296447978	0.281543421	1.458148736	3.051452162	2.257859959	3.536419422	0.02090025	177	11.88187168	2.913479336	NO	mature-mt_tRNA-His-GTG_CCA_end
t00043037	AACCTCCTTATTCACCCCA	19	16	4	17	46	27	49	1.091745666	0.281543421	1.180406119	3.11926221	1.793006438	3.20897318	0.026335599	159	10.67493703	3.180192299	NO	mature-mt_tRNA-His-GTG_CCA_end
t00131717	CAGGAAATAAACCTCCTTATTCACCCCA	28	5	1	3	14	13	12	0.341170521	0.070385855	0.208306962	0.949340673	0.863299396	0.785870983	0.00194952	48	3.21837439	4.192070884	NO	mature-mt_tRNA-His-GTG_CCA_end
t04894291	TAAAATCTCCATAGTGACC	19	1	2	2	6	7	4	0.068234104	0.140771711	0.138871308	0.406860288	0.464853521	0.261956994	0.01564497	22	1.481547926	3.258825399	NO	mature-mt_tRNA-Lys-TTT
t04446136	AAGATTGCAAGAACTGCTAA	20	1	1	0	3	5	9	0.068234104	0.070385855	0	0.203430144	0.332038229	0.589403237	0.046915537	19	1.26349157	8.114788199	Yes	mature-mt_tRNA-Ser-GCT
t00131473	AGATTGCAAGAACTGCTAATTCATGCTTCCATGTTT	36	5	3	5	2	0	0	0.341170521	0.211157566	0.34717827	0.135620096	0	0	0.015868234	15	1.035126453	0.150771693	Yes	mature-mt_tRNA-Ser-GCT
t00000559	AAGAAAGATTGCAAGAACTG	20	1311	2254	1595	4348	4063	5397	89.45491049	158.6497178	110.7498683	294.8380889	269.8142651	353.4454745	0.004393312	18968	1276.952325	2.558412497	Yes	mature-mt_tRNA-Ser-GCT_5_end
t00064754	GTAGCTCAGTGGTAGAGC	18	10	4	10	22	19	31	0.682341041	0.281543421	0.694356541	1.491821057	1.261745271	2.030166706	0.017090623	96	6.441974037	2.884823753	Yes	mature-tRNA-Ala-AGC;mature-tRNA-Ala-CGC;mature-tRNA-Ala-TGC
t00337692	GTAGTCTAGTGGTTAGGATTCGG	23	2	0	2	8	12	7	0.136468208	0	0.138871308	0.542480384	0.79689175	0.45842474	0.010445169	31	2.073136391	6.529381972	Yes	mature-tRNA-Ala-CGC
t00145364	TGAGGCCCCGGGTTCGATCCCCGG	24	5	4	4	1	1	2	0.341170521	0.281543421	0.277742616	0.067810048	0.066407646	0.130978497	0.002016477	17	1.165652749	0.294513032	Yes	mature-tRNA-Ala-CGC;mature-tRNA-Ala-TGC
t00067972	GGGGATGTAGCTCAGAGGTAGAG	23	10	8	22	76	38	75	0.682341041	0.563086842	1.52758439	5.153563652	2.523490543	4.911693642	0.021466912	229	15.36176011	4.539737512	Yes	mature-tRNA-Ala-CGC_5_end
t01006008	GGGGATGTAGCTCAGAGGTAG	21	1	4	8	10	11	16	0.068234104	0.281543421	0.555485233	0.678100481	0.730484104	1.047827977	0.047035317	50	3.36167532	2.713480192	Yes	mature-tRNA-Ala-CGC_5_end
t00456924	GGGGATGTAGCTCAGAGGTAGA	22	0	2	2	4	6	7	0	0.140771711	0.138871308	0.271240192	0.398445875	0.45842474	0.017316075	21	1.407753826	4.034110391	Yes	mature-tRNA-Ala-CGC_5_end
t00037586	TTCGATCCCCGGCATCTCCACCA	23	18	17	18	50	29	63	1.228213874	1.196559539	1.249841774	3.390502403	1.92582173	4.12582266	0.041048891	195	13.11676198	2.569560705	Yes	mature-tRNA-Ala-CGC_CCA_end;mature-tRNA-Ala-TGC_CCA_end
t00040093	GTTCGATCCCCGGCATCTCCACCA	24	17	9	9	21	20	29	1.15997977	0.633472697	0.624920887	1.424011009	1.328152917	1.899188208	0.040828106	105	7.069725489	1.923339143	Yes	mature-tRNA-Ala-CGC_CCA_end;mature-tRNA-Ala-TGC_CCA_end
t00374580	AGGCCCCGGGTTCGATCCCCGGC	23	2	3	1	9	4	10	0.136468208	0.211157566	0.069435654	0.610290432	0.265630583	0.654892486	0.045745878	29	1.94787493	3.670474895	Yes	mature-tRNA-Ala-TGC;mature-tRNA-Ala-CGC
t00304188	GGCTCCGTGGCGCAATGGATAGCGCATTG	29	2	4	2	15	12	9	0.136468208	0.281543421	0.138871308	1.017150721	0.79689175	0.589403237	0.009690656	44	2.960328646	4.315890372	Yes	mature-tRNA-Arg-TCT_5_end
t00002758	TCGGCTGTTAACCGAAAGGTTGGTGG	26	253	201	257	672	451	893	17.26322834	14.14755691	17.8449631	45.56835229	29.94984828	58.48189897	0.027483789	2727	183.2558479	2.720496674	Yes	mature-tRNA-Asn-GTT
t00003456	TCGGCTGTTAACCGAAAGGTTGGTG	25	202	173	223	730	380	770	13.78328903	12.17675296	15.48415086	49.50133508	25.23490543	50.42672139	0.028273311	2478	166.6071548	3.020036181	Yes	mature-tRNA-Asn-GTT
t00009181	TCGGCTGTTAACCGAAAGGTTGGT	24	76	52	68	208	111	235	5.185791913	3.660064473	4.721624478	14.10448999	7.37124869	15.38997341	0.0371832	750	50.43319296	2.717211284	Yes	mature-tRNA-Asn-GTT
t00023974	TCGGCTGTTAACCGAAAGGTTGGTGGTTCGAGC	33	29	23	31	140	174	75	1.978789019	1.618874671	2.152505277	9.493406727	11.55493038	4.911693642	0.026767541	472	31.71019972	4.514655291	Yes	mature-tRNA-Asn-GTT
t00067313	TCGGCTGTTAACCGAAAGGTTGGTGGTTC	29	10	12	17	39	25	25	0.682341041	0.844630263	1.180406119	2.644591874	1.660191146	1.637231214	0.041124065	128	8.649391658	2.194749126	Yes	mature-tRNA-Asn-GTT
t00122479	TCGGCTGTTAACCGAAAGGTTGGTGGT	27	6	9	9	21	13	21	0.409404625	0.633472697	0.624920887	1.424011009	0.863299396	1.37527422	0.026484451	79	5.330382834	2.196059815	Yes	mature-tRNA-Asn-GTT
t00522432	GCTGTTAACCGAAAGGTTGGTGGTTCG	27	2	2	2	15	8	18	0.136468208	0.140771711	0.138871308	1.017150721	0.531261167	1.178806474	0.016692099	47	3.143329589	6.554060995	Yes	mature-tRNA-Asn-GTT
t00074506	TAACCGAAAGGTTGGTGGTTCG	22	9	11	14	3	7	3	0.614106937	0.774244408	0.972099157	0.203430144	0.464853521	0.196467746	0.021513965	47	3.225201913	0.366350157	Yes	mature-tRNA-Asn-GTT
t00188244	AGGTTGGTGGTTCGAGCCC	19	0	3	1	10	7	17	0	0.211157566	0.069435654	0.678100481	0.464853521	1.113317226	0.030452649	38	2.536864447	8.041075363	Yes	mature-tRNA-Asn-GTT
t02762015	TTCGAGCCCACCCAGGGACGCC	22	0	1	0	10	3	9	0	0.070385855	0	0.678100481	0.199222938	0.589403237	0.035359129	23	1.53711251	20.83837228	Yes	mature-tRNA-Asn-GTT
t03269529	GTTGGTGGTTCGAGCCCACCCAGGGACGCC	30	0	1	0	7	2	5	0	0.070385855	0	0.474670336	0.132815292	0.327446243	0.047227493	15	1.005317726	13.28295106	Yes	mature-tRNA-Asn-GTT
t00022099	CCTGTCACGCGGGAGACCGGGGTTCGATTCCCC	33	31	17	41	113	139	66	2.115257228	1.196559539	2.846861817	7.66253543	9.230662774	4.322290405	0.030128346	407	27.37416719	3.444811792	Yes	mature-tRNA-Asp-GTC
t00037066	CACGCGGGAGACCGGGGTTCGATTCC	26	18	20	23	85	50	98	1.228213874	1.407717105	1.597020044	5.763854084	3.320382293	6.417946359	0.01667868	294	19.73513376	3.662263667	Yes	mature-tRNA-Asp-GTC
t00057942	CACGCGGGAGACCGGGGTTCGATTC	25	12	16	16	84	46	113	0.818809249	1.126173684	1.110970465	5.696044036	3.054751709	7.400285088	0.026239936	287	19.20703423	5.285120133	Yes	mature-tRNA-Asp-GTC
t00033390	CCTGTCACGCGGGAGACCGGGGTTC	25	20	16	13	66	46	78	1.364682082	1.126173684	0.902663503	4.475463171	3.054751709	5.108161388	0.007720619	239	16.03189554	3.724268308	Yes	mature-tRNA-Asp-GTC
t00054555	CACGCGGGAGACCGGGGTTCGATT	24	12	14	15	50	41	78	0.818809249	0.985401974	1.041534811	3.390502403	2.72271348	5.108161388	0.017362355	210	14.06712331	3.943211072	Yes	mature-tRNA-Asp-GTC
t00061810	CGCGGGAGACCGGGGTTCGATTC	23	11	10	18	52	42	73	0.750575145	0.703858553	1.249841774	3.526122499	2.789121126	4.780715145	0.009971353	206	13.80023424	4.103117041	Yes	mature-tRNA-Asp-GTC
t00017228	ACGCGGGAGACCGGGGTTCGATTCCCCG	28	40	51	32	23	8	17	2.729364165	3.589678618	2.221940931	1.559631105	0.531261167	1.113317226	0.023329267	171	11.74519321	0.375156961	Yes	mature-tRNA-Asp-GTC
t00014363	ACGCGGGAGACCGGGGTTCGATTCCCCGAC	30	48	29	42	7	19	13	3.275236998	2.041189802	2.916297472	0.474670336	1.261745271	0.851360231	0.012029939	158	10.82050011	0.31432801	Yes	mature-tRNA-Asp-GTC
t00022280	ACGCGGGAGACCGGGGTTCGATTCCCCGACG	31	31	34	31	23	24	13	2.115257228	2.393119079	2.152505277	1.559631105	1.593783501	0.851360231	0.026229381	156	10.66565642	0.601237957	Yes	mature-tRNA-Asp-GTC
t00044510	CCTGTCACGCGGGAGACCGGGGTTCAATTCCCC	33	15	7	18	37	48	26	1.023511562	0.492700987	1.249841774	2.508971778	3.187567001	1.702720463	0.033246549	151	10.16531356	2.675023112	Yes	mature-tRNA-Asp-GTC
t00070525	CCTGTCACGCGGGAGACCGGGGTTCGATTCC	31	10	8	14	42	49	27	0.682341041	0.563086842	0.972099157	2.848022018	3.253974647	1.768209711	0.014866944	150	10.08773342	3.549091503	Yes	mature-tRNA-Asp-GTC
t00056292	CCTGTCACGCGGGAGACCGGGGTTCGATT	29	12	7	8	34	30	52	0.818809249	0.492700987	0.555485233	2.305541634	1.992229376	3.405440925	0.011498262	143	9.570207404	4.12599391	Yes	mature-tRNA-Asp-GTC
t00025381	ACGCGGGAGACCGGGGTTCGATT	23	27	43	37	6	5	16	1.842320811	3.026591776	2.569119201	0.406860288	0.332038229	1.047827977	0.010321228	134	9.224758283	0.240214958	Yes	mature-tRNA-Asp-GTC
t00047161	CGCGGGAGACCGGGGTTCGATTCCCC	26	14	18	14	24	21	25	0.955277458	1.266945395	0.972099157	1.627441153	1.394560563	1.637231214	0.019140184	116	7.85355494	1.458598387	Yes	mature-tRNA-Asp-GTC
t00078371	CTGTCACGCGGGAGACCGGGGTTC	24	9	4	5	30	16	29	0.614106937	0.281543421	0.34717827	2.034301442	1.062522334	1.899188208	0.017487195	93	6.238840612	4.019871983	Yes	mature-tRNA-Asp-GTC
t00115082	CCTGTCACGCGGGAGACCGGGGTTCGATTC	30	6	8	4	27	24	20	0.409404625	0.563086842	0.277742616	1.830871297	1.593783501	1.309784971	0.002492908	89	5.984673852	3.786842667	Yes	mature-tRNA-Asp-GTC
t00490537	CACGCGGGAGACCGGGGTTC	20	2	2	1	22	12	41	0.136468208	0.140771711	0.069435654	1.491821057	0.79689175	2.685059191	0.049063896	80	5.320447571	14.34705064	Yes	mature-tRNA-Asp-GTC
t00343634	CTGTCACGCGGGAGACCGGGGTTCGATTCC	30	2	5	6	23	21	18	0.136468208	0.351929276	0.416613925	1.559631105	1.394560563	1.178806474	0.00150126	75	5.038009551	4.566791204	Yes	mature-tRNA-Asp-GTC
t00106216	CCTGTCACGCGGGAGACCGGGGTTCGATTCCC	32	6	2	3	25	23	12	0.409404625	0.140771711	0.208306962	1.695251201	1.527375855	0.785870983	0.020378541	71	4.766981336	5.284886368	Yes	mature-tRNA-Asp-GTC
t00073140	GGAGACCGGGGTTCGATTC	19	9	6	6	14	13	22	0.614106937	0.422315132	0.416613925	0.949340673	0.863299396	1.440763468	0.034902913	70	4.70643953	2.239038505	Yes	mature-tRNA-Asp-GTC
t00037807	GCGGGAGACCGGGGTTCGATT	21	18	19	13	3	5	11	1.228213874	1.33733125	0.902663503	0.203430144	0.332038229	0.720381734	0.022088943	69	4.724058735	0.362103392	Yes	mature-tRNA-Asp-GTC
t00112745	CTGTCACGCGGGAGACCGGGGTTCGATT	28	6	5	5	15	13	21	0.409404625	0.351929276	0.34717827	1.017150721	0.863299396	1.37527422	0.00945682	65	4.364236508	2.937021731	Yes	mature-tRNA-Asp-GTC
t00083681	TCACGCGGGAGACCGGGGTTCGATTCC	27	8	5	3	17	11	14	0.545872833	0.351929276	0.208306962	1.152770817	0.730484104	0.91684948	0.022599062	58	3.906213473	2.531490315	Yes	mature-tRNA-Asp-GTC
t00154647	CGCGGGAGACCGGGGTTCGATTCC	24	4	3	1	13	7	18	0.272936416	0.211157566	0.069435654	0.881530625	0.464853521	1.178806474	0.038113089	46	3.078720256	4.561979078	Yes	mature-tRNA-Asp-GTC
t00048396	CACGCGGGAGACCGGGGTTCAATTC	25	0	0	0	12	10	20	0	0	0	0.813720577	0.664076459	1.309784971	0.008893761	42	2.787582006	#DIV/0!	Yes	mature-tRNA-Asp-GTC
t00160050	AGACCGGGGTTCGATTCCCCGACGGGGA	28	4	4	3	13	9	8	0.272936416	0.281543421	0.208306962	0.881530625	0.597668813	0.523913989	0.02065135	41	2.765900226	2.626046264	Yes	mature-tRNA-Asp-GTC
t00783832	TCACGCGGGAGACCGGGGTTCGATTC	26	1	5	4	8	10	9	0.068234104	0.351929276	0.277742616	0.542480384	0.664076459	0.589403237	0.016438709	37	2.493866077	2.573355278	Yes	mature-tRNA-Asp-GTC
t00098865	TGTCACGCGGGAGACCGGGGTTCGATT	27	7	15	8	3	1	3	0.477638729	1.055787829	0.555485233	0.203430144	0.066407646	0.196467746	0.044141974	37	2.555217326	0.223228926	Yes	mature-tRNA-Asp-GTC
t00566925	CGCGGGAGACCGGGGTTCAATTC	23	2	1	2	10	8	13	0.136468208	0.070385855	0.138871308	0.678100481	0.531261167	0.851360231	0.003869758	36	2.40644725	5.960574629	Yes	mature-tRNA-Asp-GTC
t00249757	GAGACCGGGGTTCGATTCCCCGACGGGGAGCC	32	3	2	3	11	8	7	0.204702312	0.140771711	0.208306962	0.745910529	0.531261167	0.45842474	0.011470279	34	2.28937742	3.134084561	NO	mature-tRNA-Asp-GTC
t04914031	CGCCTGTCACGCGGGAGACC	20	1	1	0	9	5	14	0.068234104	0.070385855	0	0.610290432	0.332038229	0.91684948	0.028186175	30	1.997798101	13.41205228	Yes	mature-tRNA-Asp-GTC
t03510634	CCTGTCACGCGGGAGACCGGGGTTCGAT	28	0	1	1	7	7	12	0	0.070385855	0.069435654	0.474670336	0.464853521	0.785870983	0.008067976	28	1.865216349	12.33998151	Yes	mature-tRNA-Asp-GTC
t00358321	CCTGTCACGCGGGAGACCGGGGTTCGA	27	2	1	2	4	8	11	0.136468208	0.070385855	0.138871308	0.271240192	0.531261167	0.720381734	0.041140986	28	1.868608465	4.40489249	Yes	mature-tRNA-Asp-GTC
t04805723	CCTGTCACGCGGGAGACCGGGGTTCAATTCCC	32	1	1	2	7	8	8	0.068234104	0.070385855	0.138871308	0.474670336	0.531261167	0.523913989	0.000139396	27	1.807336759	5.513130216	Yes	mature-tRNA-Asp-GTC
t00220944	GGGAGACCGGGGTTCGATTCC	21	3	3	1	6	5	9	0.204702312	0.211157566	0.069435654	0.406860288	0.332038229	0.589403237	0.034637688	27	1.813597287	2.737098668	Yes	mature-tRNA-Asp-GTC
t02185168	CTGTCACGCGGGAGACCGGGGTTCGATTC	29	1	2	0	8	4	9	0.068234104	0.140771711	0	0.542480384	0.265630583	0.589403237	0.021995942	24	1.60652002	6.686484811	Yes	mature-tRNA-Asp-GTC
t02871859	GGAGACCGGGGTTCAATTC	19	0	0	1	4	6	9	0	0	0.069435654	0.271240192	0.398445875	0.589403237	0.014138417	20	1.328524959	18.1331813	Yes	mature-tRNA-Asp-GTC
t00369551	AGACCGGGGTTCGATTC	17	2	0	0	7	4	7	0.136468208	0	0	0.474670336	0.265630583	0.45842474	0.012003227	20	1.335193868	8.783918799	Yes	mature-tRNA-Asp-GTC
t00497555	AGACCGGGGTTCGATTCCC	19	0	2	0	7	4	6	0	0.140771711	0	0.474670336	0.265630583	0.392935491	0.012580157	19	1.274008122	8.050171494	Yes	mature-tRNA-Asp-GTC
t00482842	CTGTCACGCGGGAGACCGGGGTTCAATTCC	30	0	2	0	6	7	3	0	0.140771711	0	0.406860288	0.464853521	0.196467746	0.030324596	18	1.208953266	7.588041312	Yes	mature-tRNA-Asp-GTC
t04559701	CTCGTTAGTATAGTGGTGAGTATCCCCGCCTG	32	1	3	1	4	5	4	0.068234104	0.211157566	0.069435654	0.271240192	0.332038229	0.261956994	0.030151967	18	1.21406274	2.480411815	Yes	mature-tRNA-Asp-GTC
t01410046	CCGCCTGTCACGCGGGAGACCG	22	0	0	1	7	2	5	0	0	0.069435654	0.474670336	0.132815292	0.327446243	0.046982246	15	1.004367525	13.46472332	Yes	mature-tRNA-Asp-GTC
t00326253	GGAGACCGGGGTTCGATTCCCCGACGGGGAG	31	2	2	2	5	4	7	0.136468208	0.140771711	0.138871308	0.33905024	0.265630583	0.45842474	0.018492477	22	1.479216791	2.554859122	Yes	mature-tRNA-Asp-GTC_3_end
t00312028	ACCGGGGTTCGATTCCCCGACGGGGAGCCA	30	2	1	1	12	6	9	0.136468208	0.070385855	0.069435654	0.813720577	0.398445875	0.589403237	0.014076743	31	2.077859406	6.520581745	NO	mature-tRNA-Asp-GTC_CCA_end
t00004490	ATAGCTCAGTGGTAGAGCATTTGACT	26	155	171	133	189	250	281	10.57628614	12.03598125	9.234941993	12.81609908	16.60191146	18.40247885	0.043992235	1179	79.66769877	1.501559801	Yes	mature-tRNA-Cys-GCA
t00012133	ATAGCTCAGTGGTAGAGCATTTGACTG	27	57	56	60	82	96	116	3.889343935	3.941607894	4.166139245	5.56042394	6.375134002	7.596752833	0.013677531	467	31.52940185	1.62808723	Yes	mature-tRNA-Cys-GCA
t00009891	ATAGCTCAGGGGTAGAGCATTTGACT	26	71	47	40	105	73	109	4.844621392	3.308135197	2.777426163	7.120055045	4.847758148	7.138328094	0.049930052	445	30.03632404	1.748016636	Yes	mature-tRNA-Cys-GCA
t00021420	GGGGTATAGCTCAGGGGTAGAGCATTTGACT	31	32	20	24	122	88	61	2.183491332	1.407717105	1.666455698	8.272825862	5.843872835	3.994844162	0.027233677	347	23.369207	3.444788864	Yes	mature-tRNA-Cys-GCA
t00026490	TCAGTGGTAGAGCATTTGACT	21	26	38	28	61	70	92	1.774086707	2.6746625	1.944198314	4.136412931	4.64853521	6.025010868	0.011090606	315	21.20290653	2.316608882	Yes	mature-tRNA-Cys-GCA
t00022726	TATAGCTCAGGGGTAGAGCATTTGACT	27	30	8	21	62	51	42	2.047023123	0.563086842	1.458148736	4.204222979	3.386789939	2.75054844	0.025579727	214	14.40982006	2.542011735	Yes	mature-tRNA-Cys-GCA
t00042406	TATAGCTCAGTGGTAGAGCATTTGACTG	28	16	27	24	51	47	46	1.091745666	1.900418092	1.666455698	3.458312451	3.121159355	3.012505434	0.003941078	211	14.2505967	2.058974194	Yes	mature-tRNA-Cys-GCA
t00074542	TCAGTGGTAGAGCATTTGACTG	22	9	10	12	22	15	25	0.614106937	0.703858553	0.833227849	1.491821057	0.996114688	1.637231214	0.032220122	93	6.276360298	1.91761795	Yes	mature-tRNA-Cys-GCA
t00069151	GGGTATAGCTCAGGGGTAGAGCATTTGACT	30	10	10	11	14	18	17	0.682341041	0.703858553	0.763792195	0.949340673	1.195337625	1.113317226	0.008400772	80	5.407987312	1.515352543	Yes	mature-tRNA-Cys-GCA
t00115851	ATAGCTCAGTGGTAGAGCATTTGACTGC	28	6	7	3	13	18	20	0.409404625	0.492700987	0.208306962	0.881530625	1.195337625	1.309784971	0.007771426	67	4.497065795	3.049905325	Yes	mature-tRNA-Cys-GCA
t00064895	TATAGCTCAGTGGTAGA	17	10	3	4	13	13	15	0.682341041	0.211157566	0.277742616	0.881530625	0.863299396	0.982338728	0.026866959	58	3.898409973	2.328443275	Yes	mature-tRNA-Cys-GCA
t00142296	TCAGTGGTAGAGCATTTG	18	5	5	1	8	19	19	0.341170521	0.351929276	0.069435654	0.542480384	1.261745271	1.244295723	0.040078135	57	3.811056829	3.997874951	Yes	mature-tRNA-Cys-GCA
t00183431	TATAGCTCAGTGGTAGAGCATTTG	24	4	4	6	13	13	13	0.272936416	0.281543421	0.416613925	0.881530625	0.863299396	0.851360231	0.000332957	53	3.567284014	2.673470219	Yes	mature-tRNA-Cys-GCA
t00138149	CAGTGGTAGAGCATTTGA	18	5	5	5	12	11	13	0.341170521	0.351929276	0.34717827	0.813720577	0.730484104	0.851360231	0.000228204	51	3.43584298	2.302812092	Yes	mature-tRNA-Cys-GCA
t00085376	TATAGCTCAGTGGTAGAGCATTTGACTGC	29	8	2	4	9	11	13	0.545872833	0.140771711	0.277742616	0.610290432	0.730484104	0.851360231	0.041173158	47	3.156521928	2.27308581	Yes	mature-tRNA-Cys-GCA
t01485631	GGGGTATAGCTCAGGGGTAGAGCATTTGACTG	32	1	1	1	16	17	5	0.068234104	0.070385855	0.069435654	1.084960769	1.12892998	0.327446243	0.040348687	41	2.749392605	12.21470043	Yes	mature-tRNA-Cys-GCA
t00462825	TATAGCTCAGTGGTAGAGCATTTGA	25	2	1	3	12	12	5	0.136468208	0.070385855	0.208306962	0.813720577	0.79689175	0.327446243	0.036560592	35	2.353219595	4.66820932	Yes	mature-tRNA-Cys-GCA
t00217755	TATAGCTCAGGGGTAGAG	18	3	3	1	5	10	12	0.204702312	0.211157566	0.069435654	0.33905024	0.664076459	0.785870983	0.036965076	34	2.274293214	3.68640872	Yes	mature-tRNA-Cys-GCA
t00583306	TATAGCTCAGGGGTAGAGCATTTGACTG	28	2	1	2	9	9	4	0.136468208	0.070385855	0.138871308	0.610290432	0.597668813	0.261956994	0.032175359	27	1.815641611	4.251687495	Yes	mature-tRNA-Cys-GCA
t01962791	GGGTATAGCTCAGTGGTAGAGCATTTG	27	1	0	1	4	8	5	0.068234104	0	0.069435654	0.271240192	0.531261167	0.327446243	0.015850084	19	1.26761736	8.207667513	Yes	mature-tRNA-Cys-GCA
t00182597	GGTATAGCTCAGTGGTAGAGCATTTGACT	29	0	3	1	4	5	4	0	0.211157566	0.069435654	0.271240192	0.332038229	0.261956994	0.041682891	17	1.145828636	3.083593453	Yes	mature-tRNA-Cys-GCA
t04099972	GGGTATAGCTCAGTGGTAGA	20	0	0	1	7	3	4	0	0	0.069435654	0.474670336	0.199222938	0.261956994	0.028873717	15	1.005285922	13.47794992	Yes	mature-tRNA-Cys-GCA
t00000298	GGGGGTATAGCTCAGGGGTAGAGCATTTGACT	32	2483	1675	1582	10024	8375	4360	169.4252805	117.8963076	109.8472048	679.7279217	556.1640341	285.5331237	0.033573481	28499	1918.593872	3.830676294	Yes	mature-tRNA-Cys-GCA_5_end
t00000860	GGGGGTATAGCTCAGTGGTAGA	22	818	688	791	2130	1185	2422	55.81549717	48.42546842	54.92360238	144.4354024	78.69306034	158.61496	0.039936983	8034	540.9079907	2.398419621	Yes	mature-tRNA-Cys-GCA_5_end
t00001520	GGGGGTATAGCTCAGTGGTAGAG	23	462	309	473	1193	634	1204	31.5241561	21.74922927	32.84306438	80.89738733	42.10244747	78.84905527	0.042003813	4275	287.9653398	2.343906311	Yes	mature-tRNA-Cys-GCA_5_end
t00001491	GGGGGTATAGCTCAGTGGTAGAGC	24	471	386	447	951	684	1019	32.13826304	27.16894013	31.03773738	64.4873557	45.42282977	66.73354429	0.014223283	3958	266.9886703	1.955214411	Yes	mature-tRNA-Cys-GCA_5_end
t00002562	GGGGGTATAGCTCAGTGGTAGAGCA	25	273	204	217	448	363	506	18.62791042	14.35871447	15.06753694	30.37890153	24.10597545	33.13755977	0.011468305	2011	135.6765986	1.823409948	Yes	mature-tRNA-Cys-GCA_5_end
t00004766	GGTGGTATAGCTCAGGGGTAGAGCATTTGACT	32	146	1	0	451	365	258	9.962179201	0.070385855	0	30.58233167	24.23879074	16.89622613	0.016295881	1221	81.7499136	7.148455867	Yes	mature-tRNA-Cys-GCA_5_end
t00017013	GGGGGTATAGCTCAGGGGTAGAGCATTTG	29	41	83	62	211	171	114	2.797598269	5.842025986	4.305010553	14.30792014	11.35570744	7.465774336	0.036075747	682	46.07403673	2.5593153	Yes	mature-tRNA-Cys-GCA_5_end
t00037740	GGGGGCATAGCTCAGGGGTAGAGCATTTGACT	32	18	17	10	71	73	33	1.228213874	1.196559539	0.694356541	4.814513412	4.847758148	2.161145203	0.032900117	222	14.94254672	3.790613708	Yes	mature-tRNA-Cys-GCA_5_end
t00054635	GGTGGTATAGCTCAGGGGTAGAGCATTTGACTG	33	12	0	0	63	33	26	0.818809249	0	0	4.272033027	2.191452313	1.702720463	0.042482525	134	8.985015053	9.973270099	Yes	mature-tRNA-Cys-GCA_5_end
t00120895	GGGGGTATAGCTCAGGGGTGGAGCATTTGACT	32	6	3	7	25	30	15	0.409404625	0.211157566	0.486049579	1.695251201	1.992229376	0.982338728	0.018723812	86	5.776431075	4.219925575	Yes	mature-tRNA-Cys-GCA_5_end
t00099202	GGGGGTATAACTCAGGGGTAGAGCATTTGACT	32	7	3	3	16	18	8	0.477638729	0.211157566	0.208306962	1.084960769	1.195337625	0.523913989	0.048324088	55	3.70131564	3.125852416	Yes	mature-tRNA-Cys-GCA_5_end
t00268553	GGTGGTATAGCTCAGGGGTAGAGCATTTG	29	3	0	0	5	9	6	0.204702312	0	0	0.33905024	0.597668813	0.392935491	0.022797938	23	1.534356857	6.495552147	Yes	mature-tRNA-Cys-GCA_5_end
t05257038	GGTGGTATAGCTCAGGGGTAGAGCATTTGA	30	1	0	0	5	11	4	0.068234104	0	0	0.33905024	0.730484104	0.261956994	0.045555639	21	1.399725443	19.51357545	Yes	mature-tRNA-Cys-GCA_5_end
t00338303	GGGGGCATAGCTCAGGGGTAGAGCATTTGACTG	33	2	1	1	5	3	4	0.136468208	0.070385855	0.069435654	0.33905024	0.199222938	0.261956994	0.019326181	16	1.07651989	2.896344385	Yes	mature-tRNA-Cys-GCA_5_end
t00478235	GGGGGTAAAGCTCAGGGGTAGAGCATTTGACT	32	2	1	1	5	4	3	0.136468208	0.070385855	0.069435654	0.33905024	0.265630583	0.196467746	0.020101258	16	1.077438287	2.899668422	Yes	mature-tRNA-Cys-GCA_5_end
t03433287	GGTTCAAATCCGGGTGCCCCCTCCA	25	0	0	1	7	5	5	0	0	0.069435654	0.474670336	0.332038229	0.327446243	0.002695023	18	1.203590463	16.33389681	Yes	mature-tRNA-Cys-GCA_CCA_end
t00000250	CCCTGGTGGTCTAGTGGTTAGGATTCG	27	3015	3810	3165	1988	2904	1783	205.7258239	268.1701085	219.7638452	134.8063755	192.8478036	116.7673302	0.049141815	16665	1138.081287	0.640690903	Yes	mature-tRNA-Glu-CTC
t00000940	CTGGTGGTCTAGTGGTTAGGATTCGGC	27	742	699	721	1723	2436	1781	50.62970525	49.19971283	50.06310659	116.8367128	161.7690253	116.6363517	0.005520524	8102	545.1346145	2.636836564	Yes	mature-tRNA-Glu-CTC
t00001778	CTGGTGGTCTAGTGGTTAGGATTCGGCG	28	395	380	320	643	1223	830	26.95247113	26.746625	22.21940931	43.6018609	81.21655088	54.35607631	0.038095026	3791	255.0929935	2.360089771	Yes	mature-tRNA-Glu-CTC
t00003963	CCTGGTGGTCTAGTGGTTAGGATTCGGCGCT	31	176	175	144	285	422	263	12.00920232	12.31752467	9.998734188	19.32586369	28.02402655	17.22367237	0.040790971	1465	98.8990238	1.881214713	Yes	mature-tRNA-Glu-CTC
t00056821	CCTGGTGGTCTAGTGGTTAGGATTCGGCGCTCT	33	12	17	26	71	117	63	0.818809249	1.196559539	1.805327006	4.814513412	7.769694565	4.12582266	0.020420575	306	20.53072643	4.373556947	Yes	mature-tRNA-Glu-CTC
t00045942	TGGTGGTCTAGTGGTTAGGATTCGGCGCTC	30	15	15	16	27	44	30	1.023511562	1.055787829	1.110970465	1.830871297	2.921936418	1.964677457	0.026959061	147	9.907755028	2.105616602	Yes	mature-tRNA-Glu-CTC
t00081394	GTCTAGTGGTTAGGATTCGGC	21	8	14	7	29	22	31	0.545872833	0.985401974	0.486049579	1.966491394	1.460968209	2.030166706	0.008682245	111	7.474950693	2.705378643	Yes	mature-tRNA-Glu-CTC
t00066682	CTAGTGGTTAGGATTCGGCGCTCT	24	10	9	5	18	16	28	0.682341041	0.633472697	0.34717827	1.220580865	1.062522334	1.83369896	0.033597093	86	5.779794167	2.475539351	Yes	mature-tRNA-Glu-CTC
t00146401	AGTGGTTAGGATTCGGCGCTCTCACCG	27	5	4	11	25	20	20	0.341170521	0.281543421	0.763792195	1.695251201	1.328152917	1.309784971	0.007562576	85	5.719695226	3.12525778	Yes	mature-tRNA-Glu-CTC
t00194342	TGGTCTAGTGGTTAGGATTCGGCGCTCT	28	4	7	5	18	13	21	0.272936416	0.492700987	0.34717827	1.220580865	0.863299396	1.37527422	0.008992707	68	4.571970155	3.108470309	Yes	mature-tRNA-Glu-CTC
t00286199	TGGTCTAGTGGTTAGGATTCGGCGCTC	27	3	3	4	16	9	11	0.204702312	0.211157566	0.277742616	1.084960769	0.597668813	0.720381734	0.018376118	46	3.09661381	3.464536727	Yes	mature-tRNA-Glu-CTC
t00177890	TTAGGATTCGGCGCTCTCACCGCCG	25	4	2	4	10	7	8	0.272936416	0.140771711	0.277742616	0.678100481	0.464853521	0.523913989	0.013935533	35	2.358318733	2.410682187	Yes	mature-tRNA-Glu-CTC
t00150713	GGTTAGGATTCGGCGCTCTCACC	23	5	6	6	4	2	2	0.341170521	0.422315132	0.416613925	0.271240192	0.132815292	0.130978497	0.015684764	25	1.715133558	0.453380369	Yes	mature-tRNA-Glu-CTC
t02913622	GGTTAGGATTCGGCGCTC	18	1	1	2	3	5	6	0.068234104	0.070385855	0.138871308	0.203430144	0.332038229	0.392935491	0.023015899	18	1.205895132	3.345704797	Yes	mature-tRNA-Glu-CTC
t00412723	TAGGATTCGGCGCTCTCACCGCCGCGGCCCGGGT	34	2	2	2	4	5	3	0.136468208	0.140771711	0.138871308	0.271240192	0.332038229	0.196467746	0.031076823	18	1.215857394	1.921952871	Yes	mature-tRNA-Glu-CTC
t04915983	TTAGGATTCGGCGCTCTCACCGC	23	1	1	1	5	3	5	0.068234104	0.070385855	0.069435654	0.33905024	0.199222938	0.327446243	0.008085718	16	1.073775034	4.161000063	Yes	mature-tRNA-Glu-CTC
t00169033	CGCCGCGGCCCGGGTTCGATTCCCGGTCA	29	4	5	5	1	0	1	0.272936416	0.351929276	0.34717827	0.067810048	0	0.065489249	0.001176903	16	1.10534326	0.137132992	Yes	mature-tRNA-Glu-CTC;mature-tRNA-Glu-TTC
t00125892	CGCGGCCCGGGTTCGATTCCCGGTCAGGGAACCA	34	5	3	1	18	19	7	0.341170521	0.211157566	0.069435654	1.220580865	1.261745271	0.45842474	0.047132449	53	3.562514617	4.729691819	NO	mature-tRNA-Glu-CTC_CCA_end;mature-tRNA-Glu-TTC_CCA_end
t00022831	GGCGGCCCGGGTTCGACTCCCG	22	30	24	58	96	74	134	2.047023123	1.689260526	4.027267937	6.509764613	4.914165793	8.775559308	0.03608586	416	27.9630413	2.60183622	Yes	mature-tRNA-Glu-TTC
t00027101	CGGCCCGGGTTCGACTCCCGGTGTGGGAACC	31	25	16	27	142	72	71	1.705852603	1.126173684	1.87476266	9.629026823	4.781350502	4.649736648	0.044434927	353	23.76690292	4.049494079	NO	mature-tRNA-Glu-TTC
t00029483	CGGCCCGGGTTCGACTCCCGGTATGGGAACC	31	23	24	20	114	90	63	1.569384395	1.689260526	1.388713082	7.730345478	5.976688127	4.12582266	0.013601107	334	22.48021427	3.837203042	NO	mature-tRNA-Glu-TTC
t00011597	CCCACATGGTCTAGCGGTTAGGATT	25	60	63	50	21	47	29	4.094046247	4.434308881	3.471782704	1.424011009	3.121159355	1.899188208	0.032901789	270	18.44449641	0.537023713	Yes	mature-tRNA-Glu-TTC
t00050749	GTTTTCACCCAGGCGGCCC	19	13	11	13	46	37	81	0.887043353	0.774244408	0.902663503	3.11926221	2.457082897	5.304629134	0.032314825	201	13.44492551	4.243830369	Yes	mature-tRNA-Glu-TTC
t00040448	CATATGGTCTAGCGGTTAGGATTCCT	26	17	23	30	38	41	46	1.15997977	1.618874671	2.083069623	2.576781826	2.72271348	3.012505434	0.017691928	195	13.1739248	1.709611387	Yes	mature-tRNA-Glu-TTC
t00039971	GGCGGCCCGGGTTCGACTCCCGGTGTGGG	29	17	8	23	50	42	43	1.15997977	0.563086842	1.597020044	3.390502403	2.789121126	2.816037688	0.006159601	183	12.31574787	2.709465791	Yes	mature-tRNA-Glu-TTC
t00049829	GGCGGCCCGGGTTCGACTCCCGGTATGGG	29	14	3	19	35	35	32	0.955277458	0.211157566	1.319277428	2.373351682	2.324267605	2.095655954	0.013064633	138	9.278987692	2.732928838	Yes	mature-tRNA-Glu-TTC
t00014922	TAGCGGTTAGGATTCC	16	47	24	24	7	7	14	3.207002893	1.689260526	1.666455698	0.474670336	0.464853521	0.91684948	0.041810343	123	8.419092455	0.282866492	Yes	mature-tRNA-Glu-TTC
t00048230	AGGCGGCCCGGGTTCGACTCCCGGT	25	14	4	14	27	21	25	0.955277458	0.281543421	0.972099157	1.830871297	1.394560563	1.637231214	0.027257002	105	7.07158311	2.201375784	Yes	mature-tRNA-Glu-TTC
t00055593	CGGCCCGGGTTCGACTCCCGGTGTGGGAAC	30	12	11	11	20	23	26	0.818809249	0.774244408	0.763792195	1.356200961	1.527375855	1.702720463	0.001847886	103	6.943143131	1.945947069	Yes	mature-tRNA-Glu-TTC
t00036698	TAGCGGTTAGGATTCCTGGTT	21	19	32	21	8	5	11	1.296447978	2.252347368	1.458148736	0.542480384	0.332038229	0.720381734	0.022773897	96	6.60184443	0.318537679	Yes	mature-tRNA-Glu-TTC
t00113458	CGGCCCGGGTTCGACTCCCGGTATGGGAAC	30	6	7	5	35	20	19	0.409404625	0.492700987	0.34717827	2.373351682	1.328152917	1.244295723	0.028041825	92	6.195084204	3.958908294	Yes	mature-tRNA-Glu-TTC
t00094019	TGGTCTAGCGGTTAGGATT	19	7	7	8	19	15	30	0.477638729	0.492700987	0.555485233	1.288390913	0.996114688	1.964677457	0.034381567	86	5.775008006	2.784843086	Yes	mature-tRNA-Glu-TTC
t00035026	CCACATGGTCTAGCGGTTAGGAT	23	19	12	14	3	9	9	1.296447978	0.844630263	0.972099157	0.203430144	0.597668813	0.589403237	0.037321247	66	4.503679592	0.446650485	Yes	mature-tRNA-Glu-TTC
t00124488	GGCGGCCCGGGTTCGACTCCCGGTATGGGAACC	33	5	4	0	19	17	12	0.341170521	0.281543421	0	1.288390913	1.12892998	0.785870983	0.009093444	57	3.825905817	5.14392189	NO	mature-tRNA-Glu-TTC
t00060502	CCAGGCGGCCCGGGTTCGACTCCCGGTGTG	30	11	16	13	6	8	2	0.750575145	1.126173684	0.902663503	0.406860288	0.531261167	0.130978497	0.023942016	56	3.848512285	0.38464964	Yes	mature-tRNA-Glu-TTC
t00134527	GCGGCCCGGGTTCGACTCCCGGTATGGGAAC	31	5	4	8	13	10	10	0.341170521	0.281543421	0.555485233	0.881530625	0.664076459	0.654892486	0.037668602	50	3.378698743	1.867680454	Yes	mature-tRNA-Glu-TTC
t00281443	CCATATGGTCTAGCGGTTAGGATTCCTG	28	3	3	3	10	16	12	0.204702312	0.211157566	0.208306962	0.678100481	1.062522334	0.785870983	0.005197404	47	3.150660637	4.047785998	Yes	mature-tRNA-Glu-TTC
t00077636	CCCTGGTGGTCTAGTGGCTAGGATTCG	27	9	12	12	5	7	1	0.614106937	0.844630263	0.833227849	0.33905024	0.464853521	0.065489249	0.027437987	46	3.161358059	0.379322106	Yes	mature-tRNA-Glu-TTC
t00137784	GTTTTCACCCAGGCGGCCCGGGTTCGA	27	5	0	4	17	8	11	0.341170521	0	0.277742616	1.152770817	0.531261167	0.720381734	0.048237563	45	3.023326855	3.884896885	Yes	mature-tRNA-Glu-TTC
t00182225	CATATGGTCTAGCGGTTAGGATTC	24	4	2	6	13	9	8	0.272936416	0.140771711	0.416613925	0.881530625	0.597668813	0.523913989	0.044316147	42	2.833435477	2.412453604	Yes	mature-tRNA-Glu-TTC
t00148787	GGCGGCCCGGGTTCGACTCCCGGTATGGGAAC	32	5	4	3	10	9	10	0.341170521	0.281543421	0.208306962	0.678100481	0.597668813	0.654892486	0.001262345	41	2.761682683	2.323240932	Yes	mature-tRNA-Glu-TTC
t00069661	ACCCAGGCGGCCCGGGTTCGACTCCCGGT	29	10	9	11	4	4	1	0.682341041	0.633472697	0.763792195	0.271240192	0.265630583	0.065489249	0.003161151	39	2.681965958	0.289651041	Yes	mature-tRNA-Glu-TTC
t00341462	GGCGGCCCGGGTTCGACTCCCGGTGTGGGAACC	33	2	1	3	11	12	6	0.136468208	0.070385855	0.208306962	0.745910529	0.79689175	0.392935491	0.018974881	35	2.350898796	4.662619201	NO	mature-tRNA-Glu-TTC
t00327040	CTAGCGGTTAGGATTCCTGGTTTTC	25	2	2	2	7	6	12	0.136468208	0.140771711	0.138871308	0.474670336	0.398445875	0.785870983	0.024986876	31	2.075098421	3.986884004	Yes	mature-tRNA-Glu-TTC
t04362663	TTCGACTCCCGGTGTGGGAAC	21	1	3	1	8	6	12	0.068234104	0.211157566	0.069435654	0.542480384	0.398445875	0.785870983	0.020012615	31	2.075624566	4.950292376	Yes	mature-tRNA-Glu-TTC
t00125736	CCACATGGTCTAGCGGTTAGGATTCCTGGTT	31	5	7	6	3	3	5	0.341170521	0.492700987	0.416613925	0.203430144	0.199222938	0.327446243	0.045996988	29	1.980584756	0.583852723	Yes	mature-tRNA-Glu-TTC
t00090489	GTGGTCTAGTGGCTAGGATTCGG	23	7	5	9	2	3	2	0.477638729	0.351929276	0.624920887	0.135620096	0.199222938	0.130978497	0.015814915	28	1.920310423	0.320264757	Yes	mature-tRNA-Glu-TTC
t00134945	TCACCCAGGCGGCCCGGGTTCGACTCCCG	29	5	8	9	3	2	1	0.341170521	0.563086842	0.624920887	0.203430144	0.132815292	0.065489249	0.016680078	28	1.930912934	0.26271279	Yes	mature-tRNA-Glu-TTC
t00263588	GCGGTTAGGATTCCTG	16	3	2	3	5	7	5	0.204702312	0.140771711	0.208306962	0.33905024	0.464853521	0.327446243	0.017303785	25	1.685130989	2.042955671	Yes	mature-tRNA-Glu-TTC
t00385746	GTTCGACTCCCGGTGTGGGAACC	23	2	1	1	5	5	9	0.136468208	0.070385855	0.069435654	0.33905024	0.332038229	0.589403237	0.019961126	23	1.536781424	4.562209979	NO	mature-tRNA-Glu-TTC
t00253279	CACCCAGGCGGCCCGG	16	3	1	1	6	5	7	0.204702312	0.070385855	0.069435654	0.406860288	0.332038229	0.45842474	0.008041499	23	1.541847079	3.475298897	Yes	mature-tRNA-Glu-TTC
t00491173	TCTAGCGGTTAGGATT	16	2	2	2	4	5	6	0.136468208	0.140771711	0.138871308	0.271240192	0.332038229	0.392935491	0.005325247	21	1.41232514	2.394104865	Yes	mature-tRNA-Glu-TTC
t01128703	CCAGGCGGCCCGGGTTCGACTCCCGGTATGGGAACC	36	1	1	2	6	6	4	0.068234104	0.070385855	0.138871308	0.406860288	0.398445875	0.261956994	0.007353457	20	1.344754425	3.846114392	NO	mature-tRNA-Glu-TTC
t00040857	CGCCGCGGCCCGGGTTCGATTCCCGGT	27	17	31	16	3	7	4	1.15997977	2.181961513	1.110970465	0.203430144	0.464853521	0.261956994	0.030499052	78	5.383152408	0.208906152	Yes	mature-tRNA-Glu-TTC;mature-tRNA-Glu-CTC
t00089603	CGGCCCGGGTTCGATTCCCGGT	22	8	6	5	21	13	14	0.545872833	0.422315132	0.34717827	1.424011009	0.863299396	0.91684948	0.028504928	67	4.51952612	2.435945062	Yes	mature-tRNA-Glu-TTC;mature-tRNA-Glu-CTC
t00513067	AGGCGGCCCGGGTTCGACTCCCGGTATGGGAA	32	2	2	2	7	12	5	0.136468208	0.140771711	0.138871308	0.474670336	0.79689175	0.327446243	0.046662239	30	2.015119556	3.84274258	Yes	mature-tRNA-Glu-TTC_3_end
t00000342	TCCCACATGGTCTAGCGGTTAGGATT	26	2115	2767	1914	1310	1716	1184	144.3151302	194.7576615	132.8998419	88.83116295	113.9555203	77.5392703	0.043029693	11006	752.2985872	0.593945355	Yes	mature-tRNA-Glu-TTC_5_end
t00002350	TCCCACATGGTCTAGCGGTTAGGAT	25	300	439	256	94	202	99	20.47023123	30.89939046	17.77552745	6.374144517	13.41434446	6.483435608	0.036696472	1390	95.41707373	0.379953257	Yes	mature-tRNA-Glu-TTC_5_end
t00589227	TCCCACATGGTCTAGCGGTT	20	2	2	1	3	3	4	0.136468208	0.140771711	0.069435654	0.203430144	0.199222938	0.261956994	0.026040711	15	1.011285649	1.917095198	Yes	mature-tRNA-Glu-TTC_5_end
t00016565	CGGCCCGGGTTCGACTCCCGGTGTGGGAACCA	32	42	36	40	175	165	118	2.865832373	2.533890789	2.777426163	11.86675841	10.95726157	7.727731331	0.004077258	576	38.72890063	3.736234975	NO	mature-tRNA-Glu-TTC_CCA_end
t00016230	CGGCCCGGGTTCGACTCCCGGTATGGGAACCA	32	43	28	19	144	124	96	2.934066477	1.970803947	1.319277428	9.76464692	8.234548086	6.286967862	0.005606847	454	30.51031072	3.901925765	NO	mature-tRNA-Glu-TTC_CCA_end
t00045226	GGCGGCCCGGGTTCGACTCCCGGTATGGGAACCA	34	15	12	11	72	66	32	1.023511562	0.844630263	0.763792195	4.88232346	4.382904627	2.095655954	0.027829432	208	13.99281806	4.316553514	NO	mature-tRNA-Glu-TTC_CCA_end
t00104104	GGCGGCCCGGGTTCGACTCCCGGTGTGGGAACCA	34	6	4	5	22	28	13	0.409404625	0.281543421	0.34717827	1.491821057	1.859414084	0.851360231	0.023722928	78	5.240721689	4.048250494	NO	mature-tRNA-Glu-TTC_CCA_end
t00414662	GTTCGACTCCCGGTGTGGGAACCA	24	2	4	4	18	11	23	0.136468208	0.281543421	0.277742616	1.220580865	0.730484104	1.506252717	0.016450821	62	4.153071932	4.969165058	NO	mature-tRNA-Glu-TTC_CCA_end
t00118126	GCGGCCCGGGTTCGACTCCCGGTATGGGAACCA	33	6	3	4	20	14	10	0.409404625	0.211157566	0.277742616	1.356200961	0.929707042	0.654892486	0.032625215	57	3.839105295	3.273722312	NO	mature-tRNA-Glu-TTC_CCA_end
t02505623	GCGGCCCGGGTTCGACTCCCGGTGTGGGAACCA	33	1	6	4	19	17	9	0.068234104	0.422315132	0.277742616	1.288390913	1.12892998	0.589403237	0.033756239	56	3.775015982	3.913518179	NO	mature-tRNA-Glu-TTC_CCA_end
t00039195	GTTCGAAACCGGGCGGAAA	19	17	17	17	62	35	71	1.15997977	1.196559539	1.180406119	4.204222979	2.324267605	4.649736648	0.023293401	219	14.71517266	3.160418349	Yes	mature-tRNA-Gly-ACC;mature-tRNA-Val-AAC;mature-tRNA-Val-CAC
t00354761	TTCGAAACCGGGCGGAAACAC	21	0	2	2	7	5	9	0	0.140771711	0.138871308	0.474670336	0.332038229	0.589403237	0.013292238	25	1.675754821	4.992478658	Yes	mature-tRNA-Gly-ACC;mature-tRNA-Val-AAC;mature-tRNA-Val-CAC
t00002954	TCGAAACCGGGCGGAAACACCA	22	237	250	270	687	376	690	16.17148268	17.59646381	18.7476266	46.58550301	24.96927484	45.18758151	0.038099354	2510	169.2579325	2.223004577	NO	mature-tRNA-Gly-ACC_CCA_end;mature-tRNA-Val-AAC_CCA_end;mature-tRNA-Val-CAC_CCA_end
t00007307	ATTCCCATTCTTGCGACCCGG	21	95	67	75	314	172	358	6.482239891	4.715852302	5.207674056	21.29235509	11.42211509	23.44515099	0.023918683	1081	72.56538741	3.423163558	Yes	mature-tRNA-Gly-CCC
t00008863	ATTCCCATTCTTGCGACCCGGGT	23	79	52	44	205	134	254	5.390494225	3.660064473	3.05516878	13.90105985	8.898624545	16.63426914	0.018415739	768	51.53968101	3.257462519	Yes	mature-tRNA-Gly-CCC
t00069742	ATTCCCATTCTTGCGACCCGGG	22	10	5	21	54	45	92	0.682341041	0.351929276	1.458148736	3.661742595	2.988344064	6.025010868	0.025518327	227	15.16751658	5.085460051	Yes	mature-tRNA-Gly-CCC
t00042563	CATTCTTGCGACCCGGGTTCGATTCCCG	28	16	12	29	59	53	51	1.091745666	0.844630263	2.013633968	4.000792835	3.51960523	3.339951677	0.004793657	220	14.81035964	2.749448742	Yes	mature-tRNA-Gly-CCC
t00077406	ATTCCCATTCTTGCGACCCGGGTTCGATTCCCG	33	9	7	16	47	60	23	0.614106937	0.492700987	1.110970465	3.187072258	3.984458751	1.506252717	0.04620579	162	10.89556212	3.912827255	Yes	mature-tRNA-Gly-CCC
t00080881	TTCTTGCGACCCGGGTTCGATTCCCG	26	8	6	16	30	19	39	0.545872833	0.422315132	1.110970465	2.034301442	1.261745271	2.554080694	0.043440655	118	7.929285837	2.813699679	Yes	mature-tRNA-Gly-CCC
t00106799	GCGACCCGGGTTCGATTCCCG	21	6	1	3	42	14	30	0.409404625	0.070385855	0.208306962	2.848022018	0.929707042	1.964677457	0.040242829	96	6.430503959	8.345339141	Yes	mature-tRNA-Gly-CCC
t00090453	ATTCTTGCGACCCGGGTTCGATTCCCG	27	7	2	12	22	20	17	0.477638729	0.140771711	0.833227849	1.491821057	1.328152917	1.113317226	0.022192978	80	5.384929488	2.709553221	Yes	mature-tRNA-Gly-CCC
t00176061	CATTCTTGCGACCCGGGTTC	20	4	4	6	20	15	17	0.272936416	0.281543421	0.416613925	1.356200961	0.996114688	1.113317226	0.001991921	66	4.436726637	3.568793262	Yes	mature-tRNA-Gly-CCC
t00283185	TGCGACCCGGGTTCGATTCCCG	22	3	2	1	10	7	17	0.204702312	0.140771711	0.069435654	0.678100481	0.464853521	1.113317226	0.034471744	40	2.671180904	5.437981692	Yes	mature-tRNA-Gly-CCC
t00152513	GTTCGATTCCCGGGCGGCG	19	4	1	2	11	6	15	0.272936416	0.070385855	0.138871308	0.745910529	0.398445875	0.982338728	0.038010613	39	2.608888712	4.410459245	Yes	mature-tRNA-Gly-CCC
t00273136	CTGGTGTAGTGGTATCAT	18	3	1	5	6	12	10	0.204702312	0.070385855	0.34717827	0.406860288	0.79689175	0.654892486	0.04152363	37	2.480910962	2.986895019	Yes	mature-tRNA-Gly-CCC
t00077959	GCGACCCGGGTTCGATTC	18	0	0	0	7	5	12	0	0	0	0.474670336	0.332038229	0.785870983	0.016650132	24	1.592579548	#DIV/0!	Yes	mature-tRNA-Gly-CCC
t04296000	ATTCCCATTCTTGCGACCCGGGTTC	25	1	2	1	4	7	7	0.068234104	0.140771711	0.069435654	0.271240192	0.464853521	0.45842474	0.010830162	22	1.472959922	4.290016349	Yes	mature-tRNA-Gly-CCC
t00367347	CTGGTGTAGTGGTATCATGCAAGATTCC	28	2	3	1	5	7	4	0.136468208	0.211157566	0.069435654	0.33905024	0.464853521	0.261956994	0.039658826	22	1.482922184	2.555644526	Yes	mature-tRNA-Gly-CCC
t05272850	ATTCCCATTCTTGCGAC	17	1	0	2	7	4	6	0.068234104	0	0.138871308	0.474670336	0.265630583	0.392935491	0.013285852	20	1.340341823	5.471785593	Yes	mature-tRNA-Gly-CCC
t00603848	TTCCCATTCTTGCGACCCGGG	21	2	1	0	5	3	5	0.136468208	0.070385855	0	0.33905024	0.199222938	0.327446243	0.021183591	16	1.072573484	4.185169999	Yes	mature-tRNA-Gly-CCC
t00246427	TGACCCGGGTTCGATTC	17	3	1	1	6	5	11	0.204702312	0.070385855	0.069435654	0.406860288	0.332038229	0.720381734	0.043146766	27	1.803804073	4.235643982	Yes	mature-tRNA-Gly-CCC;mature-tRNA-Gly-TCC
t00003943	GCATTGGTAGTTCAATGGTAGAATTCTCGC	30	177	173	100	463	639	294	12.07743643	12.17675296	6.943565408	31.39605225	42.4344857	19.25383908	0.040586579	1846	124.2821318	2.983688334	Yes	mature-tRNA-Gly-CCC_5_end
t00011339	GCGCCGCTGGTGTAGTGGTATCATGCAAGATTC	33	62	50	18	301	233	162	4.230514455	3.519292763	1.249841774	20.41082446	15.47298148	10.60925827	0.013589491	826	55.49271321	5.166097507	Yes	mature-tRNA-Gly-CCC_5_end
t00026956	GCATTGGTAGTTCAATGGTAGAATTCTC	28	25	36	24	83	116	65	1.705852603	2.533890789	1.666455698	5.628233988	7.703286919	4.256801157	0.020106484	349	23.49452115	2.977942632	Yes	mature-tRNA-Gly-CCC_5_end
t00034877	GCATTGGTGGTTCAATGGTAGAATTC	26	20	25	20	37	68	47	1.364682082	1.759646381	1.388713082	2.508971778	4.515719918	3.077994683	0.03798335	217	14.61572792	2.238553817	Yes	mature-tRNA-Gly-CCC_5_end
t00063073	GCATTGGTAGTTCAATGGTAGAATTC	26	11	15	6	30	35	26	0.750575145	1.055787829	0.416613925	2.034301442	2.324267605	1.702720463	0.007659332	123	8.284266408	2.726654295	Yes	mature-tRNA-Gly-CCC_5_end
t00064307	GCATTGGTAGTTCAATGGTAGAATTCTCGCCT	32	11	8	7	24	15	19	0.750575145	0.563086842	0.486049579	1.627441153	0.996114688	1.244295723	0.026015691	84	5.66756313	2.149150807	Yes	mature-tRNA-Gly-CCC_5_end
t00183153	CGATTCCCGGGCGGCGCACCA	21	4	1	1	8	11	18	0.272936416	0.070385855	0.069435654	0.542480384	0.730484104	1.178806474	0.027538095	43	2.864528889	5.939973068	NO	mature-tRNA-Gly-CCC_CCA_end
t00212022	TTCGATTCCCGGGCGGCGCACCA	23	3	3	2	6	7	4	0.204702312	0.211157566	0.138871308	0.406860288	0.464853521	0.261956994	0.040454425	25	1.68840199	2.043639932	NO	mature-tRNA-Gly-CCC_CCA_end
t00190365	TCGATTCCCGGCCAATGCA	19	0	3	1	8	6	11	0	0.211157566	0.069435654	0.542480384	0.398445875	0.720381734	0.014712398	29	1.941901214	5.920698991	Yes	mature-tRNA-Gly-GCC_3_end;mature-tRNA-Gly-CCC_3_end
t04826857	GGGTTCGATTCCCGGCCAATGCACCA	26	0	0	1	8	5	7	0	0	0.069435654	0.542480384	0.332038229	0.45842474	0.002989751	21	1.402379008	19.19681425	NO	mature-tRNA-Gly-GCC_CCA_end;mature-tRNA-Gly-CCC_CCA_end
t00000970	ACCAGGATGGCCGAGTGGTTAAGG	24	706	415	823	1569	1190	2116	48.17327751	29.21012993	57.14554331	106.3939654	79.02509857	138.57525	0.02964392	6819	458.5232647	2.408361264	Yes	mature-tRNA-Leu-TAA_5_end
t00006946	ACCAGGATGGCCGAGTGGTTAAG	23	101	55	101	180	154	265	6.891644516	3.871222039	7.013001062	12.20580865	10.22677746	17.35465087	0.035902631	856	57.5631046	2.238272575	Yes	mature-tRNA-Leu-TAA_5_end
t00032603	ACCAGGATGGCCGAGTGGTTAA	22	21	22	29	66	40	88	1.432916186	1.548488816	2.013633968	4.475463171	2.656305834	5.763053874	0.045612374	266	17.88986185	2.581525981	Yes	mature-tRNA-Leu-TAA_5_end
t00050741	ACCAGAATGGCCGAGTGG	18	13	10	7	24	24	36	0.887043353	0.703858553	0.486049579	1.627441153	1.593783501	2.357612948	0.013185169	114	7.655789087	2.686070254	Yes	mature-tRNA-Leu-TAA_5_end
t00060255	ACCAGAATGGCCGAGTGGT	19	11	6	0	26	23	35	0.750575145	0.422315132	0	1.763061249	1.527375855	2.2921237	0.009393486	101	6.755451081	4.759661593	Yes	mature-tRNA-Leu-TAA_5_end
t00004725	CCGGATAGCTCAGTCGGTAGA	21	147	92	169	396	257	574	10.0304133	6.475498684	11.73462554	26.85277903	17.06676499	37.59082868	0.044182165	1635	109.7509102	2.886289703	Yes	mature-tRNA-Lys-TTT
t00003979	CCGGATAGCTCAGTCGGTAGAGC	23	176	137	228	385	258	420	12.00920232	9.64286217	15.83132913	26.1068685	17.13317263	27.5054844	0.040594887	1604	108.2289192	1.88738315	Yes	mature-tRNA-Lys-TTT
t00009370	CGGATAGCTCAGTCGGTAGAGC	22	75	42	85	185	112	203	5.117557809	2.956205921	5.902030597	12.54485889	7.437656336	13.29431746	0.034390488	702	47.25262701	2.381033371	Yes	mature-tRNA-Lys-TTT
t00009439	CCGGATAGCTCAGTCGGTAGAGCA	24	74	37	63	110	97	134	5.049323705	2.604276645	4.374446207	7.459105286	6.441541648	8.775559308	0.023356035	515	34.7042528	1.885277558	Yes	mature-tRNA-Lys-TTT
t00117032	CAGTCGGTAGAGCATCAGACTTTT	24	6	10	5	17	32	30	0.409404625	0.703858553	0.34717827	1.152770817	2.125044667	1.964677457	0.017038479	100	6.702934389	3.589663214	Yes	mature-tRNA-Lys-TTT
t00108043	TCAGTCGGTAGAGCATCAGACTTTT	25	6	9	8	21	34	22	0.409404625	0.633472697	0.555485233	1.424011009	2.257859959	1.440763468	0.01423538	100	6.720996991	3.204926455	Yes	mature-tRNA-Lys-TTT
t00280643	TCAGTCGGTAGAGCATCA	18	3	8	3	9	18	17	0.204702312	0.563086842	0.208306962	0.610290432	1.195337625	1.113317226	0.041181049	58	3.8950414	2.990428129	Yes	mature-tRNA-Lys-TTT
t00579068	CTCAGTCGGTAGAGCATCAGA	21	2	2	3	4	6	4	0.136468208	0.140771711	0.208306962	0.271240192	0.398445875	0.261956994	0.04049618	21	1.417189943	1.918749966	Yes	mature-tRNA-Lys-TTT
t00179572	TCAGTCGGTAGAGCA	15	4	2	4	10	14	24	0.272936416	0.140771711	0.277742616	0.678100481	0.929707042	1.571741966	0.037152229	58	3.871000231	4.598374532	Yes	mature-tRNA-Lys-TTT;mature-tRNA-Lys-CTT
t00000984	GCCCGGATAGCTCAGTCGGTAGA	23	692	543	708	1082	1085	1653	47.21800005	38.21951941	49.16044309	73.37047199	72.05229576	108.2537279	0.032251575	5763	388.2744582	1.884697887	Yes	mature-tRNA-Lys-TTT_5_end
t00022342	GCCTGGATAGCTCAGTCGGTAGAGC	25	31	10	24	43	41	49	2.115257228	0.703858553	1.666455698	2.915832066	2.72271348	3.20897318	0.029740358	198	13.3330902	1.972439581	Yes	mature-tRNA-Lys-TTT_5_end
t00060602	GCCTGGATAGCTCAGTCGGTAG	22	11	6	7	13	14	17	0.750575145	0.422315132	0.486049579	0.881530625	0.929707042	1.113317226	0.026420939	68	4.583494748	1.76290592	Yes	mature-tRNA-Lys-TTT_5_end
t00011775	GCCTCGTTAGCGCAGTAGGTAGCG	24	59	39	77	108	98	138	4.025812143	2.745048355	5.346545364	7.32348519	6.507949294	9.037516302	0.027608728	519	34.98635665	1.887281077	Yes	mature-tRNA-Met-CAT_5_end
t00012242	GCCGAAATAGCTCAGTTGGGAGAG	24	57	54	61	117	75	123	3.889343935	3.800836184	4.235574899	7.933775622	4.980573439	8.055177573	0.041018577	487	32.89528165	1.758339544	Yes	mature-tRNA-Phe-GAA_5_end
t00148144	GCCGAAATAGCTCAGTTGGGAGA	23	5	6	5	12	12	16	0.341170521	0.422315132	0.34717827	0.813720577	0.79689175	1.047827977	0.003735874	56	3.769104226	2.393559609	Yes	mature-tRNA-Phe-GAA_5_end
t00233481	GCCGAAATAGCTCAGTTGGG	20	3	0	1	4	4	4	0.204702312	0	0.069435654	0.271240192	0.265630583	0.261956994	0.043807541	16	1.072965736	2.913962558	Yes	mature-tRNA-Phe-GAA_5_end
t00013819	TAGGGGTATGATTCTCGCTT	20	50	53	46	41	33	44	3.411705206	3.730450329	3.194040088	2.78021197	2.191452313	2.881526937	0.035658256	267	18.18938684	0.759775792	Yes	mature-tRNA-Pro-AGG;mature-tRNA-Pro-CGG;mature-tRNA-Pro-TGG
t00039727	TGGTCTAGGGGTATGATTCTCGCTT	25	17	23	16	10	10	9	1.15997977	1.618874671	1.110970465	0.678100481	0.664076459	0.589403237	0.016424935	85	5.821405082	0.496572525	Yes	mature-tRNA-Pro-AGG;mature-tRNA-Pro-CGG;mature-tRNA-Pro-TGG
t00049272	GTCTAGGGGTATGATTCTCGCTT	23	14	14	9	7	6	5	0.955277458	0.985401974	0.624920887	0.474670336	0.398445875	0.327446243	0.020872389	55	3.766162772	0.467946019	Yes	mature-tRNA-Pro-AGG;mature-tRNA-Pro-CGG;mature-tRNA-Pro-TGG
t00035712	GTTCAAATCCCGGACGAGCCC	21	19	26	21	85	57	111	1.296447978	1.830032237	1.458148736	5.763854084	3.785235814	7.269306591	0.016217782	319	21.40302544	3.668431332	Yes	mature-tRNA-Pro-AGG_3_end;mature-tRNA-Pro-CGG_3_end;mature-tRNA-Pro-TGG_3_end
t00050829	TCTAGGGGTATGATTCTCGCTT	22	13	22	17	7	7	11	0.887043353	1.548488816	1.180406119	0.474670336	0.464853521	0.720381734	0.035440149	77	5.27584388	0.459052522	Yes	mature-tRNA-Pro-CGG;mature-tRNA-Pro-TGG;mature-tRNA-Pro-AGG
t00286689	TGGTCTAGGGGTATGATTC	19	3	3	4	10	7	14	0.204702312	0.211157566	0.277742616	0.678100481	0.464853521	0.91684948	0.026441711	41	2.753405976	2.969717522	Yes	mature-tRNA-Pro-CGG;mature-tRNA-Pro-TGG;mature-tRNA-Pro-AGG
t00096770	GCTCGTTGGTCTAGGGGTATGATT	24	7	6	3	0	2	0	0.477638729	0.422315132	0.208306962	0	0.132815292	0	0.025235452	18	1.241076114	0.119841186	Yes	mature-tRNA-Pro-CGG;mature-tRNA-Pro-TGG;mature-tRNA-Pro-AGG
t00020352	GTTCAAATCCCGGACGAGCCCCCA	24	34	44	20	75	73	120	2.31995954	3.096977631	1.388713082	5.085753604	4.847758148	7.858709828	0.027929048	366	24.59787183	2.614330875	NO	mature-tRNA-Pro-CGG_CCA_end;mature-tRNA-Pro-TGG_CCA_end;mature-tRNA-Pro-AGG_CCA_end
t00049868	TTCAAATCCCGGACGAGCCCCCA	23	14	19	14	33	30	54	0.955277458	1.33733125	0.972099157	2.237731586	1.992229376	3.536419422	0.038733741	164	11.03108825	2.378889844	NO	mature-tRNA-Pro-CGG_CCA_end;mature-tRNA-Pro-TGG_CCA_end;mature-tRNA-Pro-AGG_CCA_end
t00485318	CTTTGGGTGCGAGAGGTCCC	20	0	2	3	12	8	19	0	0.140771711	0.208306962	0.813720577	0.531261167	1.244295723	0.025961977	44	2.938356139	7.417461072	Yes	mature-tRNA-Pro-TGG
t00440710	GGTATGATTCTCGGTTTGG	19	2	1	0	3	7	6	0.136468208	0.070385855	0	0.203430144	0.464853521	0.392935491	0.031082374	19	1.26807322	5.130279477	Yes	mature-tRNA-Pro-TGG
t00172126	GCTCGTTGGTCTAGGGGTATGATTCTCA	28	4	4	5	3	1	1	0.272936416	0.281543421	0.34717827	0.203430144	0.066407646	0.065489249	0.021443484	18	1.236985146	0.371900431	Yes	mature-tRNA-Pro-TGG
t00099755	TAGGGGTATGATTCTCGGTTT	21	7	5	4	0	1	0	0.477638729	0.351929276	0.277742616	0	0.066407646	0	0.005121707	17	1.173718267	0.059972012	Yes	mature-tRNA-Pro-TGG
t00028811	GCTCGTTGGTCTAGGGGTATGATTCTCG	28	24	34	35	15	23	11	1.637618499	2.393119079	2.430247893	1.017150721	1.527375855	0.720381734	0.038128901	142	9.72589378	0.505326676	Yes	mature-tRNA-Pro-TGG;mature-tRNA-Pro-AGG;mature-tRNA-Pro-CGG
t00056177	GTTCAAATCCCGGACGAGC	19	12	14	2	45	22	55	0.818809249	0.985401974	0.138871308	3.051452162	1.460968209	3.601908671	0.041059733	150	10.05741157	4.176008436	Yes	mature-tRNA-Pro-TGG;mature-tRNA-Pro-CGG;mature-tRNA-Pro-AGG
t01060917	TTCAAATCCCGGACGAGCC	19	1	2	2	9	7	11	0.068234104	0.140771711	0.138871308	0.610290432	0.464853521	0.720381734	0.003429275	32	2.14340281	5.161379033	Yes	mature-tRNA-Pro-TGG;mature-tRNA-Pro-CGG;mature-tRNA-Pro-AGG
t00012055	AGTGGTCTGGGGTGCAGGCTTCAAACCTGT	30	58	24	41	160	113	136	3.957578039	1.689260526	2.846861817	10.84960769	7.504063982	8.906537805	0.005905127	532	35.75390986	3.209462101	Yes	mature-tRNA-SeC-TCA
t00013547	AGTGGTCTGGGGTGCAGGCTTCAAACCTGTA	31	51	21	38	160	115	75	3.47993931	1.47810296	2.638554855	10.84960769	7.636879274	4.911693642	0.043782915	460	30.99477773	3.080087073	Yes	mature-tRNA-SeC-TCA
t00021134	TGTTTAGCGACAGAGTGGTTC	21	33	14	29	123	76	161	2.251725436	0.985401974	2.013633968	8.34063591	5.046981085	10.54376902	0.019298393	436	29.18214739	4.557698264	Yes	mature-tRNA-SeC-TCA
t00026103	TGTTTAGCGACAGAGTGGT	19	26	15	16	51	41	80	1.774086707	1.055787829	1.110970465	3.458312451	2.72271348	5.239139885	0.033258286	229	15.36101082	2.897897738	Yes	mature-tRNA-SeC-TCA
t00028309	CGGATGATCCTCAGTGGTCTGGGG	24	24	11	20	43	50	61	1.637618499	0.774244408	1.388713082	2.915832066	3.320382293	3.994844162	0.006174735	209	14.03163451	2.691975783	Yes	mature-tRNA-SeC-TCA
t00040274	CGGATGATCCTCAGTGGTCTGGGGTGCAGGCTTC	34	17	14	18	60	69	30	1.15997977	0.985401974	1.249841774	4.068602883	4.582127564	1.964677457	0.040273956	208	14.01063142	3.126571152	Yes	mature-tRNA-SeC-TCA
t00042347	AGTGGTCTGGGGTGCAGGCTTCAAACCTGTAG	32	16	4	15	74	58	40	1.091745666	0.281543421	1.041534811	5.017943556	3.85164346	2.619569943	0.015031378	207	13.90398086	4.757761826	Yes	mature-tRNA-SeC-TCA
t00039034	GTGGTCTGGGGTGCAGGCTTCAAACCTGT	29	17	6	15	34	22	26	1.15997977	0.422315132	1.041534811	2.305541634	1.460968209	1.702720463	0.04919515	120	8.093060018	2.084445602	Yes	mature-tRNA-SeC-TCA
t00135805	AGTGGTCTGGGGTGCAGGCTTCAAACCTG	29	5	4	16	35	27	26	0.341170521	0.281543421	1.110970465	2.373351682	1.793006438	1.702720463	0.01539603	113	7.60276299	3.385321203	Yes	mature-tRNA-SeC-TCA
t00061322	GCTTCAAACCTGTAGCTGTTTAGCGA	26	11	4	12	32	19	25	0.750575145	0.281543421	0.833227849	2.169921538	1.261745271	1.637231214	0.027401292	103	6.934244438	2.717403042	Yes	mature-tRNA-SeC-TCA
t00069689	CGGATGATCCTCAGTGGTCTGGGGTG	26	10	9	10	30	18	23	0.682341041	0.633472697	0.694356541	2.034301442	1.195337625	1.506252717	0.020841771	100	6.746062063	2.355965479	Yes	mature-tRNA-SeC-TCA
t00075225	TCAGTGGTCTGGGGTGCAGGC	21	9	8	9	19	21	30	0.614106937	0.563086842	0.624920887	1.288390913	1.394560563	1.964677457	0.010834522	96	6.449743599	2.578986244	Yes	mature-tRNA-SeC-TCA
t00102893	TTAGCGACAGAGTGGTTCAATTCC	24	7	7	5	28	22	22	0.477638729	0.492700987	0.34717827	1.898681345	1.460968209	1.440763468	0.00175663	91	6.117931009	3.643527507	Yes	mature-tRNA-SeC-TCA
t00124278	GTCTGGGGTGCAGGCTTCAAACCTGTAGC	29	5	0	2	42	22	17	0.341170521	0	0.138871308	2.848022018	1.460968209	1.113317226	0.037802638	88	5.902349281	11.29548953	Yes	mature-tRNA-SeC-TCA
t00052298	CTTCAAACCTGTAGCTGTTTAGCGAC	26	13	3	6	28	15	22	0.887043353	0.211157566	0.416613925	1.898681345	0.996114688	1.440763468	0.045823575	87	5.850374346	2.86210524	Yes	mature-tRNA-SeC-TCA
t00074244	CCCGGATGATCCTCAGTGGTCTGGGGTGCAGGCT	34	9	4	3	20	26	14	0.614106937	0.281543421	0.208306962	1.356200961	1.726598792	0.91684948	0.02198841	76	5.103606554	3.623010745	Yes	mature-tRNA-SeC-TCA
t00083504	CGGATGATCCTCAGTGGTCTGGGGTGCAGGC	31	8	7	5	20	17	18	0.545872833	0.492700987	0.34717827	1.356200961	1.12892998	1.178806474	0.001127621	75	5.049689505	2.644006414	Yes	mature-tRNA-SeC-TCA
t00183078	TGTTTAGCGACAGAGTGGTTCAATTC	26	4	2	0	24	18	19	0.272936416	0.140771711	0	1.627441153	1.195337625	1.244295723	0.001514294	67	4.480782628	9.830782226	Yes	mature-tRNA-SeC-TCA
t00099023	TCTGGGGTGCAGGCTTCAAACCTGTAGC	28	7	3	1	23	14	17	0.477638729	0.211157566	0.069435654	1.559631105	0.929707042	1.113317226	0.012948938	65	4.360887321	4.75138957	Yes	mature-tRNA-SeC-TCA
t00044412	AAACCTGTAGCTGTTT	16	15	21	16	1	2	8	1.023511562	1.47810296	1.110970465	0.067810048	0.132815292	0.523913989	0.008445531	63	4.337124316	0.200559802	Yes	mature-tRNA-SeC-TCA
t00195425	GTGGTCTGGGGTGCAGGCTTCAAACCTGTAG	31	4	3	2	13	12	12	0.272936416	0.211157566	0.138871308	0.881530625	0.79689175	0.785870983	0.000236181	46	3.087258648	3.955747448	Yes	mature-tRNA-SeC-TCA
t00122559	TTAGCGACAGAGTGGTTCAATTCCAC	26	6	2	7	12	9	10	0.409404625	0.140771711	0.486049579	0.813720577	0.597668813	0.654892486	0.049266519	46	3.102507789	1.994045746	Yes	mature-tRNA-SeC-TCA
t03461694	AGTGGTCTGGGGTGCAGGCTTCAAACC	27	1	2	2	8	9	15	0.068234104	0.140771711	0.138871308	0.542480384	0.597668813	0.982338728	0.013546387	37	2.470365048	6.101257561	Yes	mature-tRNA-SeC-TCA
t00139198	TTAGCGACAGAGTGGTTCAATTC	23	5	2	1	12	6	11	0.341170521	0.140771711	0.069435654	0.813720577	0.398445875	0.720381734	0.037167533	37	2.483926071	3.50494323	Yes	mature-tRNA-SeC-TCA
t00181359	CCGGATGATCCTCAGTGGTCTGGGGT	26	4	5	2	8	7	11	0.272936416	0.351929276	0.138871308	0.542480384	0.464853521	0.720381734	0.030453611	37	2.491452641	2.26218664	Yes	mature-tRNA-SeC-TCA
t00329895	TGTTTAGCGACAGAGTGGTTCAATTCCAC	29	2	0	2	7	8	7	0.136468208	0	0.138871308	0.474670336	0.531261167	0.45842474	0.001470149	26	1.73969576	5.318365712	Yes	mature-tRNA-SeC-TCA
t01308467	GCTTCAAACCTGTAGCTGTTTAGCG	25	1	2	1	5	6	7	0.068234104	0.140771711	0.069435654	0.33905024	0.398445875	0.45842474	0.001887531	22	1.474362324	4.295052963	Yes	mature-tRNA-SeC-TCA
t00266228	GATGATCCTCAGTGGTCTGGG	21	3	1	2	4	6	6	0.204702312	0.070385855	0.138871308	0.271240192	0.398445875	0.392935491	0.01900135	22	1.476581035	2.566970008	Yes	mature-tRNA-SeC-TCA
t00177656	GTCTGGGGTGCAGGCTTC	18	4	4	4	2	3	3	0.272936416	0.281543421	0.277742616	0.135620096	0.199222938	0.196467746	0.008661498	20	1.363533233	0.63842399	Yes	mature-tRNA-SeC-TCA
t00440239	CAGGCTTCAAACCTGTAGC	19	2	0	0	5	5	7	0.136468208	0	0	0.33905024	0.332038229	0.45842474	0.005674629	19	1.265981418	8.276749758	Yes	mature-tRNA-SeC-TCA
t00384150	CCGGATGATCCTCAGTGGTCTGGGGTGCA	29	2	2	2	4	5	4	0.136468208	0.140771711	0.138871308	0.271240192	0.332038229	0.261956994	0.002441772	19	1.281346643	2.079336869	Yes	mature-tRNA-SeC-TCA
t00010858	GCCCGGATGATCCTCAGTGGTCTGG	25	64	49	48	79	80	99	4.366982663	3.448906908	3.332911396	5.356993796	5.312611669	6.483435608	0.016494104	419	28.30184204	1.538554785	Yes	mature-tRNA-SeC-TCA_5_end
t00044470	GCCCGGATGATCCTCAGTGGTCTGGGGTGCAGG	33	15	25	17	50	64	32	1.023511562	1.759646381	1.180406119	3.390502403	4.250089335	2.095655954	0.044395752	203	13.69981175	2.456437574	Yes	mature-tRNA-SeC-TCA_5_end
t00046268	GCCCGGATGATCCTCAGTGGTCTGGGG	27	15	14	14	29	22	21	1.023511562	0.985401974	0.972099157	1.966491394	1.460968209	1.37527422	0.030482669	115	7.783746515	1.611108143	Yes	mature-tRNA-SeC-TCA_5_end
t00105654	GCCCGGATGATCCTCAGTGGT	21	6	3	6	14	9	12	0.409404625	0.211157566	0.416613925	0.949340673	0.597668813	0.785870983	0.023933988	50	3.370056583	2.249261658	Yes	mature-tRNA-SeC-TCA_5_end
t00088122	CATTGGGGTCTCCCCGCGCAGGT	23	8	10	8	38	21	59	0.545872833	0.703858553	0.555485233	2.576781826	1.394560563	3.863865665	0.04823409	144	9.640424672	4.340314606	Yes	mature-tRNA-Ser-AGA
t00188732	TGGGGTCTCCCCGCGCAGGTTCG	23	4	1	6	13	8	11	0.272936416	0.070385855	0.416613925	0.881530625	0.531261167	0.720381734	0.032581137	43	2.893109722	2.807042929	Yes	mature-tRNA-Ser-AGA;mature-tRNA-Ser-CGA;mature-tRNA-Ser-TGA
t00142420	AGTCGTGGCCGAGTGGTTAAGG	22	5	4	6	10	8	11	0.341170521	0.281543421	0.416613925	0.678100481	0.531261167	0.720381734	0.012859027	44	2.969071248	1.85672245	Yes	mature-tRNA-Ser-AGA;mature-tRNA-Ser-TGA
t01660308	CCGCGCAGGTTCGAATCCTGC	21	1	1	0	8	3	6	0.068234104	0.070385855	0	0.542480384	0.199222938	0.392935491	0.031243445	19	1.273258773	8.185248492	Yes	mature-tRNA-Ser-AGA;mature-tRNA-Ser-TGA;mature-tRNA-Ser-CGA
t00000077	GTAGTCGTGGCCGAGTGGTTAAGG	24	11608	7218	15582	29315	18575	33769	792.0614806	508.0451033	1081.946362	1987.851559	1233.522022	2211.506435	0.039976412	116067	7814.932961	2.280755356	Yes	mature-tRNA-Ser-AGA_5_end;mature-tRNA-Ser-TGA_5_end
t00004235	GTAGTCGTGGCCGAGTGGTTAAGGC	25	165	119	223	404	243	392	11.25862718	8.375916776	15.48415086	27.39525941	16.13705794	25.67178544	0.04903233	1546	104.3227976	1.9705773	Yes	mature-tRNA-Ser-AGA_5_end;mature-tRNA-Ser-TGA_5_end
t00164398	TGGCCGAGTGGTTAAGG	17	4	4	8	21	10	24	0.272936416	0.281543421	0.555485233	1.424011009	0.664076459	1.571741966	0.045444911	71	4.769794503	3.297247392	Yes	mature-tRNA-Ser-GCT;mature-tRNA-Ser-TGA;mature-tRNA-Ser-CGA;mature-tRNA-Leu-TAA;mature-tRNA-Ser-AGA
t00238121	CGATGGCCGAGTGGTTAAGG	20	3	2	1	15	9	17	0.204702312	0.140771711	0.069435654	1.017150721	0.597668813	1.113317226	0.009111766	47	3.143046436	6.575254593	Yes	mature-tRNA-Ser-TGA
t00002343	GCAGCGATGGCCGAGTGGTTAAGG	24	301	185	448	788	591	1085	20.53846534	13.02138322	31.10717303	53.43431787	39.2469187	71.05583469	0.035589661	3398	228.4040929	2.532002669	Yes	mature-tRNA-Ser-TGA_5_end
t00076923	GCAGCGATGGCCGAGTGGTTAAG	23	9	7	9	22	20	32	0.614106937	0.492700987	0.624920887	1.491821057	1.328152917	2.095655954	0.011039249	99	6.647358739	2.838567966	Yes	mature-tRNA-Ser-TGA_5_end
t00284854	GCAGCGATGGCCGAGTGGTTAA	22	3	2	2	8	5	7	0.204702312	0.140771711	0.138871308	0.542480384	0.332038229	0.45842474	0.012058213	27	1.817288685	2.752051622	Yes	mature-tRNA-Ser-TGA_5_end
t02978489	GCAGCGATGGCCGAGTGGTTA	21	1	0	1	7	5	7	0.068234104	0	0.069435654	0.474670336	0.332038229	0.45842474	0.001752326	21	1.402803064	9.189623939	Yes	mature-tRNA-Ser-TGA_5_end
t00598469	GGTTCGAACCCTGCTCGCTGCGCCA	25	2	1	1	3	5	4	0.136468208	0.070385855	0.069435654	0.203430144	0.332038229	0.261956994	0.015964486	16	1.073715085	2.886192706	NO	mature-tRNA-Ser-TGA_CCA_end
t00088299	CTCAGGGGTTAGAGCACTGG	20	8	5	3	0	1	1	0.545872833	0.351929276	0.208306962	0	0.066407646	0.065489249	0.031693199	18	1.238005966	0.119244022	Yes	mature-tRNA-Thr-TGT
t00051771	GGCTCCATAGCTCAGGGGTTAGAGC	25	13	11	11	21	28	24	0.887043353	0.774244408	0.763792195	1.424011009	1.859414084	1.571741966	0.003755568	108	7.280247015	2.002064734	Yes	mature-tRNA-Thr-TGT_5_end
t00089304	GGCTCCATAGCTCAGGGGTTAGAGCA	26	8	12	12	29	25	22	0.545872833	0.844630263	0.833227849	1.966491394	1.660191146	1.440763468	0.00636498	108	7.291176953	2.278803566	Yes	mature-tRNA-Thr-TGT_5_end
t00064392	TTCAAATCTCGCTGGGGCCTCCA	23	10	6	8	15	15	16	0.682341041	0.422315132	0.555485233	1.017150721	0.996114688	1.047827977	0.00365443	70	4.721234791	1.843875091	NO	mature-tRNA-Thr-TGT_CCA_end
t00413674	GTTCAAATCTCGCTGGGGCCTCCA	24	2	6	1	12	7	12	0.136468208	0.422315132	0.069435654	0.813720577	0.464853521	0.785870983	0.03710688	40	2.692664074	3.286186983	NO	mature-tRNA-Thr-TGT_CCA_end
t00142257	TGTTCGAATCACGTCGGGGT	20	5	7	5	19	15	18	0.341170521	0.492700987	0.34717827	1.288390913	0.996114688	1.178806474	0.001518788	69	4.644361853	2.932401445	Yes	mature-tRNA-Trp-CCA
t00158001	ATCAGAAGGTTGCGTGTTC	19	4	1	5	7	8	11	0.272936416	0.070385855	0.34717827	0.474670336	0.531261167	0.720381734	0.036027611	36	2.41681378	2.500089619	Yes	mature-tRNA-Trp-CCA
t00267237	CTCCAGATCAGAAGGCTGCGTGTTCG	26	3	4	3	5	8	9	0.204702312	0.281543421	0.208306962	0.33905024	0.531261167	0.589403237	0.032871469	32	2.15426734	2.101661477	Yes	mature-tRNA-Trp-CCA
t00330222	TTGCGTGTTCAAGTCACGTCGGGG	24	2	4	2	7	8	6	0.136468208	0.281543421	0.138871308	0.474670336	0.531261167	0.392935491	0.010931004	29	1.955749932	2.511958799	Yes	mature-tRNA-Trp-CCA
t00186609	TCAGAAGGTTGCGTGTTCAAGTCACGTCGGGG	32	4	1	2	8	8	5	0.272936416	0.070385855	0.138871308	0.542480384	0.531261167	0.327446243	0.028890167	28	1.883381374	2.905861572	Yes	mature-tRNA-Trp-CCA
t00437791	TCAGAAGGCTGCGTGTTCGAATCACGTCGG	30	2	1	1	9	7	6	0.136468208	0.070385855	0.069435654	0.610290432	0.464853521	0.392935491	0.004205138	26	1.744369162	5.313550782	Yes	mature-tRNA-Trp-CCA
t00224170	AGGCTGCGTGTTCGAATCA	19	3	3	3	4	5	4	0.204702312	0.211157566	0.208306962	0.271240192	0.332038229	0.261956994	0.021902426	22	1.489402256	1.386224579	Yes	mature-tRNA-Trp-CCA
t00290084	CGAATCACGTCGGGGT	16	2	1	1	4	3	5	0.136468208	0.070385855	0.069435654	0.271240192	0.199222938	0.327446243	0.015844534	16	1.07419909	2.887944508	Yes	mature-tRNA-Trp-CCA
t00304410	TCAGAAGGCTGCGTGTTCGAATCACGTCGGGGTCA	35	2	4	2	9	13	6	0.136468208	0.281543421	0.138871308	0.610290432	0.863299396	0.392935491	0.038822143	36	2.423408257	3.351737312	Yes	mature-tRNA-Trp-CCA_3_end
t00224284	GGCCTCGTGGCGCAACGG	18	3	2	2	6	5	8	0.204702312	0.140771711	0.138871308	0.406860288	0.332038229	0.523913989	0.01231576	26	1.747157837	2.607256487	Yes	mature-tRNA-Trp-CCA_5_end
t00298759	AATCACGTCGGGGTCACCA	19	2	2	1	4	3	3	0.136468208	0.140771711	0.069435654	0.271240192	0.199222938	0.196467746	0.033789394	15	1.013606448	1.92378964	NO	mature-tRNA-Trp-CCA_CCA_end
t00018984	CCTAACACGCGAAAGGTCCCCGG	23	36	10	17	59	48	80	2.456427748	0.703858553	1.180406119	4.000792835	3.187567001	5.239139885	0.027339089	250	16.76819214	2.863022421	Yes	mature-tRNA-Val-AAC
t00228943	CCTAACACGCGAAAGGTCCCCG	22	3	7	1	16	9	21	0.204702312	0.492700987	0.069435654	1.084960769	0.597668813	1.37527422	0.041994079	57	3.824742755	3.987674059	Yes	mature-tRNA-Val-AAC
t00438281	CGTAGTGTAGTGGTTATCACATTC	24	2	2	3	7	8	10	0.136468208	0.140771711	0.208306962	0.474670336	0.531261167	0.654892486	0.002517251	32	2.14637087	3.420522413	Yes	mature-tRNA-Val-AAC
t00003353	CCGTAGTGTAGTGGTTATCACGTTC	25	208	149	211	475	767	469	14.19269366	10.48749243	14.65092301	32.20977282	50.93466437	30.71445758	0.020071632	2279	153.1900039	2.894881364	Yes	mature-tRNA-Val-AAC;mature-tRNA-Val-CAC
t00005447	GTAGTGTAGTGGTTATCACGTTC	23	129	123	107	298	515	268	8.802199431	8.657460197	7.429614987	20.20739432	34.19993762	17.55111862	0.038877167	1440	96.84772517	2.891142939	Yes	mature-tRNA-Val-AAC;mature-tRNA-Val-CAC
t00006876	TCCGTAGTGTAGTGGTTATCA	21	102	57	115	179	214	302	6.95987862	4.01199375	7.98510022	12.1379986	14.21123621	19.77775307	0.024456119	969	65.08396047	2.433246536	Yes	mature-tRNA-Val-AAC;mature-tRNA-Val-CAC
t00062694	ACGCGAAAGGTCCCCGGT	18	11	10	6	22	17	35	0.750575145	0.703858553	0.416613925	1.491821057	1.12892998	2.2921237	0.047663041	101	6.783922359	2.625734737	Yes	mature-tRNA-Val-AAC;mature-tRNA-Val-CAC
t00093376	CCGTAGTGTAGTGGTCATCA	20	7	5	7	24	15	33	0.477638729	0.351929276	0.486049579	1.627441153	0.996114688	2.161145203	0.02712294	91	6.100318627	3.636847898	Yes	mature-tRNA-Val-AAC;mature-tRNA-Val-CAC
t00070878	CGTAGTGTAGTGGTCATC	18	10	4	6	12	21	28	0.682341041	0.281543421	0.416613925	0.813720577	1.394560563	1.83369896	0.0493151	81	5.422478486	2.927913671	Yes	mature-tRNA-Val-AAC;mature-tRNA-Val-CAC
t00154127	CCGTAGTGTAGTGGTTATCACGTTCG	26	4	2	5	12	11	11	0.272936416	0.140771711	0.34717827	0.813720577	0.730484104	0.720381734	0.001728014	45	3.025472813	2.976247733	Yes	mature-tRNA-Val-AAC;mature-tRNA-Val-CAC
t00270838	GTAGTGTAGTGGTTAT	16	3	1	2	4	9	9	0.204702312	0.070385855	0.138871308	0.271240192	0.597668813	0.589403237	0.038131362	28	1.872271718	3.52283817	Yes	mature-tRNA-Val-AAC;mature-tRNA-Val-CAC
t01736197	GTAGTGTAGTGGTTATCAC	19	1	1	2	5	3	3	0.068234104	0.070385855	0.138871308	0.33905024	0.199222938	0.196467746	0.043927631	15	1.012232191	2.647798362	Yes	mature-tRNA-Val-AAC;mature-tRNA-Val-CAC
t00006221	TCGAAACCGGGCGGAAACACC	21	112	112	92	296	158	306	7.642219661	7.883215789	6.388080176	20.07177422	10.49240805	20.03971006	0.041192686	1076	72.51740796	2.309254854	NO	mature-tRNA-Val-AAC;mature-tRNA-Val-CAC;mature-tRNA-Gly-ACC
t00017570	GTTCGAAACCGGGCGGAAACACC	23	39	56	43	225	100	177	2.66113006	3.941607894	2.985733126	15.25726081	6.640764586	11.591597	0.034380236	640	43.07809347	3.492696814	NO	mature-tRNA-Val-AAC;mature-tRNA-Val-CAC;mature-tRNA-Gly-ACC
t00056767	CGAAACCGGGCGGAAACACC	20	12	17	15	49	27	55	0.818809249	1.196559539	1.041534811	3.322692355	1.793006438	3.601908671	0.030101915	175	11.77451106	2.851777028	NO	mature-tRNA-Val-AAC;mature-tRNA-Val-CAC;mature-tRNA-Gly-ACC
t00081918	TTCGAAACCGGGCGGAAAC	19	8	4	9	12	18	19	0.545872833	0.281543421	0.624920887	0.813720577	1.195337625	1.244295723	0.024737796	70	4.705691065	2.240081751	Yes	mature-tRNA-Val-AAC;mature-tRNA-Val-CAC;mature-tRNA-Gly-ACC
t00105789	GGTTCGAAACCGGGCGGAA	19	6	2	1	11	7	15	0.409404625	0.140771711	0.069435654	0.745910529	0.464853521	0.982338728	0.044850932	42	2.812714767	3.539477634	Yes	mature-tRNA-Val-AAC;mature-tRNA-Val-CAC;mature-tRNA-Gly-ACC
t00313482	GTTCGAAACCGGGCGGAAACAC	22	2	3	2	7	7	6	0.136468208	0.211157566	0.138871308	0.474670336	0.464853521	0.392935491	0.001368654	27	1.818956431	2.738884564	Yes	mature-tRNA-Val-AAC;mature-tRNA-Val-CAC;mature-tRNA-Gly-ACC
t00022394	GTTCGAAACCGGGCGGAAACA	21	31	29	28	107	70	127	2.115257228	2.041189802	1.944198314	7.255675142	4.64853521	8.317134568	0.012505109	392	26.32199026	3.314623909	Yes	mature-tRNA-Val-AAC_3_end;mature-tRNA-Val-CAC_3_end;mature-tRNA-Gly-ACC_3_end
t00424423	AAACCGGGCGGAAACA	16	2	1	0	4	5	8	0.136468208	0.070385855	0	0.271240192	0.332038229	0.523913989	0.023202283	20	1.334046474	5.449215698	Yes	mature-tRNA-Val-AAC_3_end;mature-tRNA-Val-CAC_3_end;mature-tRNA-Gly-ACC_3_end
t00010539	GTTTCCGTAGTGTAGTGGTTATCACA	26	66	50	64	128	135	169	4.503450872	3.519292763	4.443881861	8.679686151	8.965032191	11.06768301	0.002694857	612	41.17902684	2.303141404	Yes	mature-tRNA-Val-AAC_5_end
t00010964	GTTTCTGTAGTGTAGTGGTTATCACGC	27	64	57	54	100	159	126	4.366982663	4.01199375	3.749525321	6.781004805	10.55881569	8.251645319	0.015749402	560	37.71996755	2.110026974	Yes	mature-tRNA-Val-AAC_5_end
t00000065	GTTTCCGTAGTGTAGTGGTTATC	23	13410	11521	12902	18388	25156	26953	915.0193362	810.9154384	895.858809	1246.891164	1670.550739	1765.131717	0.013405053	108330	7304.367203	1.786019177	Yes	mature-tRNA-Val-AAC_5_end;mature-tRNA-Val-CAC_5_end
t00009934	GTTTCCGTAGTGTAGTGGTCATCA	24	71	73	84	145	177	172	4.844621392	5.138167434	5.832594943	9.832456968	11.75415332	11.26415075	0.000927495	722	48.66614481	2.077139671	Yes	mature-tRNA-Val-AAC_5_end;mature-tRNA-Val-CAC_5_end
t00042252	GTTTCTGTAGTGTAGTGGTTATCA	24	16	18	21	56	46	70	1.091745666	1.266945395	1.458148736	3.797362691	3.054751709	4.5842474	0.005013883	227	15.2532016	2.996290756	Yes	mature-tRNA-Val-AAC_5_end;mature-tRNA-Val-CAC_5_end
t00602286	TCGAAACCGGGCGGGAACACCA	22	2	2	2	10	6	9	0.136468208	0.140771711	0.138871308	0.678100481	0.398445875	0.589403237	0.007237491	31	2.08206082	4.003616065	NO	mature-tRNA-Val-AAC_CCA_end;mature-tRNA-Val-CAC_CCA_end
t00002083	TTCGAAACCGGGCGGAAACACCA	23	337	298	269	877	619	930	22.99489309	20.97498487	18.67819095	59.46941214	41.10633279	60.90500117	0.007117727	3330	224.128815	2.577585374	NO	mature-tRNA-Val-AAC_CCA_end;mature-tRNA-Val-CAC_CCA_end;mature-tRNA-Gly-ACC_CCA_end
t00001640	CCTCACACGCGAAAGGTCCCCGG	23	427	284	428	1070	707	1460	29.13596246	19.98958289	29.71845995	72.55675142	46.95020562	95.6143029	0.034386707	4376	293.9652652	2.728441549	Yes	mature-tRNA-Val-CAC
t00006303	CCTCACACGCGAAAGGTCCCCGGT	24	111	66	109	264	171	329	7.573985557	4.645466447	7.568486295	17.90185269	11.35570744	21.54596278	0.03004441	1050	70.5914612	2.56739849	Yes	mature-tRNA-Val-CAC
t00061861	TTTCTGTAGTGTAGTGGTTATCACGTTC	28	11	10	9	17	35	29	0.750575145	0.703858553	0.624920887	1.152770817	2.324267605	1.899188208	0.033173248	111	7.455581215	2.58552662	Yes	mature-tRNA-Val-CAC
t00142515	CTCACACGCGAAAGGTCCCCGG	22	5	7	9	21	15	25	0.341170521	0.492700987	0.624920887	1.424011009	0.996114688	1.637231214	0.013543549	82	5.516149305	2.781312082	Yes	mature-tRNA-Val-CAC
t04521108	TCGCCTCACACGCGAAAGGTCCCC	24	1	1	3	4	6	9	0.068234104	0.070385855	0.208306962	0.271240192	0.398445875	0.589403237	0.042388909	24	1.606016226	3.629263761	Yes	mature-tRNA-Val-CAC
t00277653	CGTAGTGTAGTGGTTATCACGTTCGCCTC	29	3	0	1	5	4	4	0.204702312	0	0.069435654	0.33905024	0.265630583	0.261956994	0.038700225	17	1.140775784	3.161319934	Yes	mature-tRNA-Val-CAC
t00007373	TTCGAAACCGGGCGGAAACACC	22	95	106	113	325	180	350	6.482239891	7.460900657	7.846228911	22.03826562	11.95337625	22.921237	0.02976552	1169	78.70224833	2.61195621	NO	mature-tRNA-Val-CAC;mature-tRNA-Gly-ACC;mature-tRNA-Val-AAC
t00280655	GGTTCGAAACCGGGCGGAAA	20	3	0	5	15	12	27	0.204702312	0	0.34717827	1.017150721	0.79689175	1.768209711	0.031375061	62	4.134132765	6.490991519	Yes	mature-tRNA-Val-CAC;mature-tRNA-Gly-ACC;mature-tRNA-Val-AAC
t00544129	GAAACCGGGCGGAAACACC	19	2	4	4	9	8	9	0.136468208	0.281543421	0.277742616	0.610290432	0.531261167	0.589403237	0.002927482	36	2.426709082	2.487882535	NO	mature-tRNA-Val-CAC;mature-tRNA-Gly-ACC;mature-tRNA-Val-AAC
t00001157	CGTAGTGTAGTGGTTATCA	19	597	274	476	1590	989	2517	40.73576016	19.28572434	33.05137134	107.8179764	65.67716175	164.8364386	0.049826341	6443	431.4044326	3.6351262	Yes	mature-tRNA-Val-CAC;mature-tRNA-Val-AAC
t00002598	CGTAGTGTAGTGGTTATCACGTTC	24	270	128	140	609	942	507	18.42320811	9.009389473	9.720991572	41.29631926	62.5560024	33.20304902	0.022846883	2596	174.2089598	3.688886425	Yes	mature-tRNA-Val-CAC;mature-tRNA-Val-AAC
t00004744	TTCCGTAGTGTAGTGGTTATCA	22	147	103	208	412	292	478	10.0304133	7.249743092	14.44261605	27.9377398	19.39103259	31.30386081	0.019149406	1640	110.3554056	2.478744042	Yes	mature-tRNA-Val-CAC;mature-tRNA-Val-AAC
t00016293	GTAGTGTAGTGGTTATC	17	43	20	31	59	101	128	2.934066477	1.407717105	2.152505277	4.000792835	6.707172232	8.382623816	0.035901835	382	25.58487774	2.939596513	Yes	mature-tRNA-Val-CAC;mature-tRNA-Val-AAC
t00031712	GTAGTGTAGTGGTTATCA	18	22	13	16	40	38	60	1.501150291	0.915016118	1.110970465	2.712401922	2.523490543	3.929354914	0.016494428	189	12.69238425	2.598494956	Yes	mature-tRNA-Val-CAC;mature-tRNA-Val-AAC
t00069075	CGTAGTGTAGTGGTCATCACGCTC	24	10	7	6	17	25	15	0.682341041	0.492700987	0.416613925	1.152770817	1.660191146	0.982338728	0.028207473	80	5.386956644	2.384498161	Yes	mature-tRNA-Val-CAC;mature-tRNA-Val-AAC
t00078515	CCGTAGTGTAGTGGTTATCAC	21	9	2	5	14	18	20	0.614106937	0.140771711	0.34717827	0.949340673	1.195337625	1.309784971	0.010648481	68	4.556520187	3.134559761	Yes	mature-tRNA-Val-CAC;mature-tRNA-Val-AAC
t00152870	CGCGAAAGGTCCCCGGTT	18	4	5	5	18	16	17	0.272936416	0.351929276	0.34717827	1.220580865	1.062522334	1.113317226	0.000109075	65	4.368464387	3.494101659	Yes	mature-tRNA-Val-CAC;mature-tRNA-Val-AAC
t00113376	CGCGAAAGGTCCCCGGTTCG	20	6	6	3	16	12	16	0.409404625	0.422315132	0.208306962	1.084960769	0.79689175	1.047827977	0.005232878	59	3.969707215	2.816928108	Yes	mature-tRNA-Val-CAC;mature-tRNA-Val-AAC
t00182562	CGTAGTGTAGTGGTTATCACGTTCG	25	4	2	3	9	19	11	0.272936416	0.140771711	0.208306962	0.610290432	1.261745271	0.720381734	0.032735151	48	3.214432527	4.167772588	Yes	mature-tRNA-Val-CAC;mature-tRNA-Val-AAC
t04446465	TAGTGTAGTGGTTATCA	17	1	1	3	10	8	16	0.068234104	0.070385855	0.208306962	0.678100481	0.531261167	1.047827977	0.016579657	39	2.604116546	6.506239452	Yes	mature-tRNA-Val-CAC;mature-tRNA-Val-AAC
t00065868	TCGAAACCGGGCGGAAACA	19	10	14	12	42	30	54	0.682341041	0.985401974	0.833227849	2.848022018	1.992229376	3.536419422	0.012612441	162	10.87764168	3.349367615	Yes	mature-tRNA-Val-CAC_3_end;mature-tRNA-Gly-ACC_3_end;mature-tRNA-Val-AAC_3_end
t00068838	GTTTCCGTAGTGTAGTGGTTATCACGCTCGCCT	33	10	9	9	21	16	15	0.682341041	0.633472697	0.624920887	1.424011009	1.062522334	0.982338728	0.020517835	80	5.409606697	1.787401547	Yes	mature-tRNA-Val-CAC_5_end
t00000117	GTTTCCGTAGTGTAGTGGTTATCA	24	7115	5195	7128	16182	11708	16819	485.4856508	365.6545181	494.9373423	1097.302198	777.5007177	1101.463672	0.009160307	64147	4322.344098	2.211066274	Yes	mature-tRNA-Val-CAC_5_end;mature-tRNA-Val-AAC_5_end
t00001126	GTTTCCGTAGTGTAGTGGTTATCAC	25	610	476	601	854	1593	1203	41.62280351	33.5036671	41.7308281	57.90978104	105.7873799	78.78356602	0.041358539	5337	359.3380256	2.075015678	Yes	mature-tRNA-Val-CAC_5_end;mature-tRNA-Val-AAC_5_end
t00015695	GTTTCTGTAGTGTAGTGGTTATC	23	44	50	41	66	83	93	3.002300581	3.519292763	2.846861817	4.475463171	5.511834606	6.090500117	0.012170222	377	25.44625306	1.71616319	Yes	mature-tRNA-Val-CAC_5_end;mature-tRNA-Val-AAC_5_end
t04034554	GTTCGAAACCGGGCAGAAACACCA	24	1	0	0	6	3	7	0.068234104	0	0	0.406860288	0.199222938	0.45842474	0.015742077	17	1.13274207	15.60081985	NO	mature-tRNA-Val-CAC_CCA_end;mature-tRNA-Val-AAC_CCA_end
t00004570	GTTCGAAACCGGGCGGAAACACCA	24	152	178	139	588	294	540	10.37158383	12.52868224	9.651555918	39.87230825	19.52384788	35.36419422	0.029155604	1891	127.3121723	2.911061335	NO	mature-tRNA-Val-CAC_CCA_end;mature-tRNA-Val-AAC_CCA_end;mature-tRNA-Gly-ACC_CCA_end
t00038408	AAACCGGGCGGAAACACCA	19	18	8	9	33	22	42	1.228213874	0.563086842	0.624920887	2.237731586	1.460968209	2.75054844	0.035490089	132	8.865469837	2.669146003	NO	mature-tRNA-Val-CAC_CCA_end;mature-tRNA-Val-AAC_CCA_end;mature-tRNA-Gly-ACC_CCA_end
t00002410	CTTTACACGCAGAAGGTCCTGGGT	24	292	170	246	772	478	1038	19.9243584	11.96559539	17.0811709	52.3493571	31.74285472	67.97784001	0.032982867	2996	201.0411765	3.105300374	Yes	mature-tRNA-Val-TAC
t00011085	CTTTACACGCAGAAGGTCCTGGG	23	63	56	60	182	139	269	4.298748559	3.941607894	4.166139245	12.34142875	9.230662774	17.61660786	0.021883436	769	51.59519508	3.158724295	Yes	mature-tRNA-Val-TAC
t00010784	CTTTACACGCAGAAGGTCCTGG	22	65	58	77	180	143	224	4.435216767	4.082379605	5.346545364	12.20580865	9.496293358	14.66959168	0.008222432	747	50.23583542	2.623436371	Yes	mature-tRNA-Val-TAC
t00031680	TCGAGCCCCAGTGGAACCACC	21	22	20	23	47	31	57	1.501150291	1.407717105	1.597020044	3.187072258	2.058637022	3.732887168	0.039710386	200	13.48448389	1.992636649	NO	mature-tRNA-Val-TAC
t00058837	CCATAGTGTAGCGGTTATC	19	11	7	11	29	27	49	0.750575145	0.492700987	0.763792195	1.966491394	1.793006438	3.20897318	0.021996263	134	8.975539338	3.471965014	Yes	mature-tRNA-Val-TAC
t00121858	CACGCAGAAGGTCCTGGGT	19	6	2	1	10	11	19	0.409404625	0.140771711	0.069435654	0.678100481	0.730484104	1.244295723	0.031212772	49	3.272492297	4.281518682	Yes	mature-tRNA-Val-TAC
t00260439	TTTACACGCAGAAGGTCCTGG	21	3	2	4	6	6	7	0.204702312	0.140771711	0.277742616	0.406860288	0.398445875	0.45842474	0.008183756	28	1.886947543	2.027755397	Yes	mature-tRNA-Val-TAC
t00238247	GTTCGAGCCCCAGTGGAACCACC	23	3	0	2	6	6	9	0.204702312	0	0.138871308	0.406860288	0.398445875	0.589403237	0.015602075	26	1.738283021	4.059419342	NO	mature-tRNA-Val-TAC
t02239248	TTTACACGCAGAAGGTCCTGGG	22	1	0	3	6	5	7	0.068234104	0	0.208306962	0.406860288	0.332038229	0.45842474	0.012690433	22	1.473864324	4.329639982	Yes	mature-tRNA-Val-TAC
t00182492	GGTTCCATAGTGTAGCGGTTATCAC	25	4	8	6	20	12	16	0.272936416	0.563086842	0.416613925	1.356200961	0.79689175	1.047827977	0.023470773	66	4.453557871	2.55534542	Yes	mature-tRNA-Val-TAC_5_end
t00004400	TCGAGCCCCAGTGGAACCACCA	22	159	168	187	503	273	499	10.84922255	11.82482368	12.98446731	34.10845417	18.12928732	32.67913503	0.033115598	1789	120.5753901	2.381391372	NO	mature-tRNA-Val-TAC_CCA_end
t00032828	GTTCGAGCCCCAGTGGAACCACCA	24	21	19	18	68	37	86	1.432916186	1.33733125	1.249841774	4.611083268	2.457082897	5.632075377	0.036681535	249	16.72033075	3.159193958	NO	mature-tRNA-Val-TAC_CCA_end
t02266070	GTCCTGGGTTCGAGCCCCAGTGGAACCACCA	31	1	0	1	11	6	8	0.068234104	0	0.069435654	0.745910529	0.398445875	0.523913989	0.00805039	27	1.80594015	12.11791474	NO	mature-tRNA-Val-TAC_CCA_end
t00000418	TGAGGTAGTAGGTTGTATAGT	21	1755	2123	1976	1106	1218	1733	119.7508527	149.4291707	137.2048525	74.99791315	80.88451265	113.4928678	0.036332772	9911	675.7601695	0.662857576	Yes	mmu-let-7a-1;mmu-let-7a-2
t00000880	TGAGGTAGTAGGTTGTATAGTTT	23	805	947	815	533	510	694	54.92845381	66.65540493	56.59005808	36.14275561	33.86789939	45.4495385	0.014830797	4304	293.6341103	0.648019618	Yes	mmu-let-7a-1;mmu-let-7a-2
t00191814	GTAGTAGGTTGTATAGTTT	19	4	3	3	1	2	2	0.272936416	0.211157566	0.208306962	0.067810048	0.132815292	0.130978497	0.016046398	15	1.024004781	0.478918811	Yes	mmu-let-7a-1;mmu-let-7a-2
t00039517	CTATACAATCTACTGTCTTT	20	17	21	20	15	7	11	1.15997977	1.47810296	1.388713082	1.017150721	0.464853521	0.720381734	0.030587704	91	6.229181788	0.546932618	Yes	mmu-let-7a-1;mmu-let-7c-2
t00140476	TGAGGTAGTAGGTTGTATAGTTTA	24	5	7	6	1	0	4	0.341170521	0.492700987	0.416613925	0.067810048	0	0.261956994	0.026896469	23	1.580252474	0.263711223	Yes	mmu-let-7a-2
t00000124	TGAGGTAGTAGGTTGTATAGTT	22	6489	8383	7143	2865	3174	4510	442.7711016	590.0446246	495.9788771	194.2757877	210.777868	295.356511	0.006574907	32564	2229.20477	0.458145368	Yes	mmu-let-7a-2;mmu-let-7a-1
t00000489	TGAGGTAGTAGGTTGTGTGGTT	22	1474	2482	1540	528	626	925	100.5770695	174.6976928	106.9309073	35.80370537	41.57118631	60.57755492	0.030687578	7575	520.1581161	0.36093773	Yes	mmu-let-7b
t00001268	TGAGGTAGTAGGTTGTGTGGTTT	23	548	1013	590	233	240	371	37.39228905	71.30087138	40.96703591	15.7997412	15.93783501	24.29651122	0.048456842	2995	205.6942838	0.374408753	Yes	mmu-let-7b
t00048619	TGAGGTAGTAGGTTGTGTGGTTTC	24	14	15	12	2	6	5	0.955277458	1.055787829	0.833227849	0.135620096	0.398445875	0.327446243	0.002871141	54	3.70580535	0.3028915	Yes	mmu-let-7b
t00000653	TGAGGTAGTAGGTTGTATGGTTT	23	1121	1981	1221	481	532	689	76.49043071	139.4343793	84.78093364	32.61663311	35.3288676	45.12209226	0.035849532	6025	413.7733366	0.376007427	Yes	mmu-let-7c-1;mmu-let-7c-2
t00205962	GAGGTAGTAGGTTGTATGGT	20	3	7	5	1	1	0	0.204702312	0.492700987	0.34717827	0.067810048	0.066407646	0	0.024349861	17	1.178799263	0.128489433	Yes	mmu-let-7c-1;mmu-let-7c-2
t00025732	CTATACAATCTACTGTCTTTCC	22	27	25	29	13	13	16	1.842320811	1.759646381	2.013633968	0.881530625	0.863299396	1.047827977	0.000585093	123	8.408259159	0.49730348	Yes	mmu-let-7c-2;mmu-let-7a-1
t00000104	TGAGGTAGTAGGTTGTATGGTT	22	8080	13719	8773	3128	3735	4855	551.3315612	965.6235483	609.1589933	212.1098303	248.0325573	317.9503018	0.027964417	42290	2904.206792	0.365969394	Yes	mmu-let-7c-2;mmu-let-7c-1
t00023008	TAGTAGGTTGTATGGTT	17	30	27	27	12	13	15	2.047023123	1.900418092	1.87476266	0.813720577	0.863299396	0.982338728	0.000136271	124	8.481562577	0.456761522	Yes	mmu-let-7c-2;mmu-let-7c-1
t00027400	GAGGTAGTAGGTTGTATGGTT	21	25	40	15	3	7	5	1.705852603	2.81543421	1.041534811	0.203430144	0.464853521	0.327446243	0.043619814	95	6.558551532	0.178997274	Yes	mmu-let-7c-2;mmu-let-7c-1
t00121068	AGGTAGTAGGTTGTATGGTT	20	6	5	5	0	0	2	0.409404625	0.351929276	0.34717827	0	0	0.130978497	0.002462859	18	1.239490669	0.118157022	Yes	mmu-let-7c-2;mmu-let-7c-1
t00000842	AGAGGTAGTAGGTTGCATAGTT	22	837	1451	1014	328	402	518	57.11194514	102.129876	70.40775324	22.24169576	26.69587363	33.92343076	0.023784874	4550	312.5105745	0.360814952	Yes	mmu-let-7d
t00002125	AGAGGTAGTAGGTTGCATAGT	21	330	513	392	157	180	222	22.51725436	36.10794375	27.2187764	10.64617754	11.95337625	14.53861318	0.017304288	1794	122.9821415	0.432624039	Yes	mmu-let-7d
t00004059	AGAGGTAGTAGGTTGCATAGTTT	23	172	278	182	92	108	119	11.73626591	19.56726776	12.63728904	6.238524421	7.172025753	7.793220579	0.039403804	951	65.14459347	0.482552885	Yes	mmu-let-7d
t00128428	TATACGACCTGCTGCCTTTCT	21	5	5	4	2	0	2	0.341170521	0.351929276	0.277742616	0.135620096	0	0.130978497	0.009420165	18	1.237441006	0.274605425	Yes	mmu-let-7d
t00107927	AAGAGGTAGTAGGTTGCATAGT	22	6	5	3	1	0	2	0.409404625	0.351929276	0.208306962	0.067810048	0	0.130978497	0.022130164	17	1.168429408	0.205012549	Yes	mmu-let-7d
t00394269	AGAGGTAGTAGGTTG	15	2	1	1	3	3	5	0.136468208	0.070385855	0.069435654	0.203430144	0.199222938	0.327446243	0.033496685	15	1.006389042	2.642513558	Yes	mmu-let-7d
t00002534	TGAGGTAGGAGGTTGTATAGTT	22	276	351	321	104	112	142	18.83261274	24.7054352	22.28884496	7.052244997	7.437656336	9.299473296	0.001595919	1306	89.61626752	0.361392944	Yes	mmu-let-7e
t00006697	TGAGGTAGGAGGTTGTATAGT	21	105	141	122	34	59	64	7.164580932	9.924405591	8.471149798	2.305541634	3.918051106	4.191311908	0.00700302	525	35.97504097	0.40746671	Yes	mmu-let-7e
t00053406	TGAGGTAGGAGGTTGTATAGTTG	23	13	27	22	10	3	9	0.887043353	1.900418092	1.52758439	0.678100481	0.199222938	0.589403237	0.045327147	84	5.78177249	0.339909867	Yes	mmu-let-7e
t00000033	TGAGGTAGTAGATTGTATAGTT	22	24630	33841	25584	11110	12734	17306	1680.605984	2381.927728	1776.441774	753.3696339	845.6349624	1133.356936	0.013888938	125205	8571.337018	0.467952218	Yes	mmu-let-7f-1;mmu-let-7f-2
t00008987	GTAGTAGATTGTATAGTT	18	78	119	76	28	36	48	5.322260121	8.375916776	5.27710971	1.898681345	2.390675251	3.143483931	0.024058445	385	26.40812713	0.391711634	Yes	mmu-let-7f-1;mmu-let-7f-2
t00034449	GAGGTAGTAGATTGTATAGT	20	20	32	27	9	5	7	1.364682082	2.252347368	1.87476266	0.610290432	0.332038229	0.45842474	0.007178592	100	6.892545513	0.255063078	Yes	mmu-let-7f-1;mmu-let-7f-2
t00000339	TGAGGTAGTAGATTGTATAGTTT	23	2130	2747	2096	1190	1074	1491	145.3386418	193.3499444	145.537131	80.69395718	71.32181165	97.64446961	0.011604107	10728	733.8859556	0.515586491	Yes	mmu-let-7f-2
t00023533	TGAGGTAGTAGATTGTATAGTTTT	24	29	36	35	15	16	13	1.978789019	2.533890789	2.430247893	1.017150721	1.062522334	0.851360231	0.001830347	144	9.873960987	0.422160998	Yes	mmu-let-7f-2
t00097302	GTAGTAGATTGTATAGTTT	19	7	9	6	4	3	3	0.477638729	0.633472697	0.416613925	0.271240192	0.199222938	0.196467746	0.014197446	32	2.194656226	0.436551554	Yes	mmu-let-7f-2
t00009946	TAGTAGATTGTATAGTT	17	71	70	63	25	33	58	4.844621392	4.927009868	4.374446207	1.695251201	2.191452313	3.798376417	0.030648612	320	21.8311574	0.543265789	Yes	mmu-let-7f-2;mmu-let-7f-1
t00010855	GAGGTAGTAGATTGTATAGTT	21	64	93	63	15	18	36	4.366982663	6.545884539	4.374446207	1.017150721	1.195337625	2.357612948	0.013025648	289	19.8574147	0.298947315	Yes	mmu-let-7f-2;mmu-let-7f-1
t00033111	AGTAGATTGTATAGTT	16	21	28	19	12	13	15	1.432916186	1.970803947	1.319277428	0.813720577	0.863299396	0.982338728	0.029323487	108	7.382356262	0.563065864	Yes	mmu-let-7f-2;mmu-let-7f-1
t00000054	TGAGGTAGTAGTTTGTACAGTT	22	15939	22234	19820	9371	10000	13036	1087.583385	1564.959106	1376.214664	635.4479603	664.0764586	853.7178443	0.015616962	90400	6181.999418	0.53446812	Yes	mmu-let-7g
t00000188	TGAGGTAGTAGTTTGTACAGT	21	3933	4540	4362	2649	2581	3698	268.3647315	319.5517829	302.8783231	179.6288173	171.398134	242.1792412	0.021206048	21763	1484.00103	0.665929087	Yes	mmu-let-7g
t00000560	TGAGGTAGTAGTTTGTACAGTTT	23	1309	1656	1484	875	911	1144	89.31844229	116.5589763	103.0425107	59.33379205	60.49736538	74.91970036	0.015087391	7379	503.670787	0.630425037	Yes	mmu-let-7g
t00009564	CTGAGGTAGTAGTTTGTACAGTT	23	73	69	77	34	41	54	4.9810896	4.856624013	5.346545364	2.305541634	2.72271348	3.536419422	0.004817783	348	23.74893351	0.564049556	Yes	mmu-let-7g
t00013820	GTAGTAGTTTGTACAGTT	18	50	69	61	32	23	39	3.411705206	4.856624013	4.235574899	2.169921538	1.527375855	2.554080694	0.01547559	274	18.7552822	0.499954097	Yes	mmu-let-7g
t00012069	TAGTAGTTTGTACAGTT	17	58	48	47	34	27	29	3.957578039	3.378521052	3.263475742	2.305541634	1.793006438	1.899188208	0.004460865	243	16.59731111	0.565846874	Yes	mmu-let-7g
t00026222	GAGGTAGTAGTTTGTACAGTT	21	26	31	26	12	14	7	1.774086707	2.181961513	1.805327006	0.813720577	0.929707042	0.45842474	0.003555724	116	7.963227585	0.382174789	Yes	mmu-let-7g
t00042794	GTAGTAGTTTGTACAGT	17	16	18	19	12	8	10	1.091745666	1.266945395	1.319277428	0.813720577	0.531261167	0.654892486	0.006361397	83	5.677842717	0.543744253	Yes	mmu-let-7g
t00000056	TGAGGTAGTAGTTTGTGCTGTT	22	15373	22638	17488	8525	8384	11510	1048.962883	1593.394991	1214.290719	578.0806596	556.7617029	753.781251	0.019171111	83918	5745.272206	0.489705911	Yes	mmu-let-7i
t00000508	TGAGGTAGTAGTTTGTGCTGT	21	1422	1765	1503	945	945	1296	97.02889605	124.2310345	104.3617881	64.08049541	62.75522534	84.87406614	0.024772716	7876	537.3315056	0.650170964	Yes	mmu-let-7i
t00040375	CTGAGGTAGTAGTTTGTGCTGTT	23	17	18	14	8	3	5	1.15997977	1.266945395	0.972099157	0.542480384	0.199222938	0.327446243	0.004184643	65	4.468173887	0.314546018	Yes	mmu-let-7i
t00000344	AACCCGTAGATCCGAACTTGTG	22	2098	2981	3304	1063	1032	1486	143.1551504	209.8202345	229.4154011	72.08208108	68.53269053	97.31702337	0.014205018	11964	820.322581	0.408543199	Yes	mmu-mir-100
t00000488	AACCCGTAGATCCGAACTTGT	21	1476	1897	1932	789	743	1181	100.7135377	133.5219674	134.1496837	53.50212791	49.34088087	77.34280255	0.011178412	8018	548.5710001	0.489123387	Yes	mmu-mir-100
t00001714	AACCCGTAGATCCGAACTTG	20	409	537	650	188	176	366	27.90774858	37.79720427	45.13317515	12.74828903	11.68774567	23.96906497	0.030602901	2326	159.2432277	0.436718849	Yes	mmu-mir-100
t00015462	AACCCGTAGATCCGAACTTGTGC	23	45	54	62	21	19	28	3.070534685	3.800836184	4.305010553	1.424011009	1.261745271	1.83369896	0.005013197	229	15.69583666	0.404375537	Yes	mmu-mir-100
t00083342	GTAGATCCGAACTTGTG	17	8	8	12	4	3	1	0.545872833	0.563086842	0.833227849	0.271240192	0.199222938	0.065489249	0.013391865	36	2.478139902	0.275952951	Yes	mmu-mir-100
t00116592	GTAGATCCGAACTTGT	16	6	7	10	2	0	4	0.409404625	0.492700987	0.694356541	0.135620096	0	0.261956994	0.02441153	29	1.994039243	0.249036339	Yes	mmu-mir-100
t00130287	ACCCGTAGATCCGAACTTGTGC	22	5	9	8	2	2	3	0.341170521	0.633472697	0.555485233	0.135620096	0.132815292	0.196467746	0.016772754	29	1.995031584	0.303832749	Yes	mmu-mir-100
t00016574	TATGTGTTCCTGGCTGGCTTGG	22	42	75	51	25	22	29	2.865832373	5.278939144	3.541218358	1.695251201	1.460968209	1.899188208	0.038840805	244	16.74139749	0.432604142	Yes	mmu-mir-1198
t00157133	TATGTGTTCCTGGCTGGCTTGGT	23	4	6	4	0	2	3	0.272936416	0.422315132	0.277742616	0	0.132815292	0.196467746	0.04738021	19	1.302277202	0.338422418	Yes	mmu-mir-1198
t00002637	TCCCTGAGACCCTTTAACCTGT	22	266	374	359	94	113	156	18.15027169	26.32430987	24.92739982	6.374144517	7.504063982	10.21632278	0.005497122	1362	93.49651265	0.347173536	Yes	mmu-mir-125a
t00002922	TCCCTGAGACCCTTTAACCTGTG	23	239	362	329	95	90	137	16.30795088	25.4796796	22.84433019	6.441954565	5.976688127	8.972027053	0.007472285	1252	86.02263043	0.330961176	Yes	mmu-mir-125a
t00014660	TCCCTGAGACCCTTTAACCTG	21	47	46	49	15	19	29	3.207002893	3.237749342	3.40234705	1.017150721	1.261745271	1.899188208	0.002187757	205	14.02518349	0.424295935	Yes	mmu-mir-125a
t00009300	TCCCTGAGACCCTAACTTGTGAT	23	75	88	60	12	28	35	5.117557809	6.193955263	4.166139245	0.813720577	1.859414084	2.2921237	0.008726197	298	20.44291068	0.320801777	Yes	mmu-mir-125b-1
t00000818	TCCCTGAGACCCTAACTTGTG	21	857	1513	1226	460	579	740	58.47662723	106.493799	85.12811191	31.1926221	38.45002695	48.46204394	0.040735887	5375	368.2032311	0.47223264	Yes	mmu-mir-125b-1;mmu-mir-125b-2
t00006787	CCCTGAGACCCTAACTTGTGA	21	103	153	110	31	58	60	7.028112724	10.76903585	7.637921949	2.10211149	3.85164346	3.929354914	0.016435403	515	35.31818039	0.388562314	Yes	mmu-mir-125b-1;mmu-mir-125b-2
t00069466	CCCTGAGACCCTAACTTGT	19	10	11	8	3	3	1	0.682341041	0.774244408	0.555485233	0.203430144	0.199222938	0.065489249	0.002725064	36	2.480213012	0.232666941	Yes	mmu-mir-125b-1;mmu-mir-125b-2
t00017966	ACAAGTCAGGTTCTTGGGACC	21	38	52	43	19	25	21	2.592895956	3.660064473	2.985733126	1.288390913	1.660191146	1.37527422	0.007783219	198	13.56254983	0.468015987	Yes	mmu-mir-125b-2
t00001626	TCCCTGAGACCCTAACTTGTGA	22	430	787	517	202	233	284	29.34066477	55.39366809	35.89823316	13.69762971	15.47298148	18.59894659	0.037897191	2453	168.4021238	0.395992221	Yes	mmu-mir-125b-2;mmu-mir-125b-1
t00002261	TCCCTGAGACCCTAACTTGT	20	312	425	486	142	173	239	21.28904048	29.91398848	33.74572788	9.629026823	11.48852273	15.65193041	0.017171213	1777	121.7182368	0.432843061	Yes	mmu-mir-125b-2;mmu-mir-125b-1
t00004932	TCCCTGAGACCCTAACTTG	19	141	172	239	68	70	102	9.62100868	12.1063671	16.59512133	4.611083268	4.64853521	6.679903354	0.025659426	792	54.26201894	0.41593119	Yes	mmu-mir-125b-2;mmu-mir-125b-1
t00000416	TCGTACCGTGAGTAATAATGC	21	1757	3098	2029	476	1011	983	119.8873209	218.0553796	140.8849421	32.27758287	67.13812996	64.37593134	0.030083402	9354	642.6192868	0.342068063	Yes	mmu-mir-126a
t00000570	TCGTACCGTGAGTAATAATGCG	22	1271	2110	1669	388	687	682	86.72554633	148.5141546	115.8881067	26.31029864	45.6220527	44.66366752	0.014470668	6807	467.7238265	0.332061478	Yes	mmu-mir-126a
t00001226	TCGTACCGTGAGTAATAATG	20	564	826	787	203	367	462	38.48403472	58.13871644	54.64585976	13.76543975	24.37160603	30.25603284	0.023408593	3209	219.6616895	0.45213001	Yes	mmu-mir-126a
t00009413	CTCGTACCGTGAGTAATAATGC	22	75	113	51	19	33	24	5.117557809	7.953601644	3.541218358	1.288390913	2.191452313	1.571741966	0.043096226	315	21.663963	0.304085619	Yes	mmu-mir-126a
t00009869	CTCGTACCGTGAGTAATAATGCG	23	71	98	72	14	25	33	4.844621392	6.897813815	4.999367094	0.949340673	1.660191146	2.161145203	0.005943477	313	21.51247932	0.284956	Yes	mmu-mir-126a
t00016147	CGTACCGTGAGTAATAATGCG	21	43	55	41	25	29	33	2.934066477	3.871222039	2.846861817	1.695251201	1.92582173	2.161145203	0.021966578	226	15.43436847	0.599060099	Yes	mmu-mir-126a
t00024687	CTCGTACCGTGAGTAATAATG	21	28	39	39	8	13	24	1.910554915	2.745048355	2.707990509	0.542480384	0.863299396	1.571741966	0.023116093	151	10.34111553	0.404357143	Yes	mmu-mir-126a
t00001558	TCGGATCCGTCTGAGCTTGGCT	22	449	729	595	94	93	150	30.63711275	51.31128848	41.31421418	6.374144517	6.175911065	9.823387285	0.005237537	2110	145.6360583	0.181510369	Yes	mmu-mir-127
t00004602	TCGGATCCGTCTGAGCTTGG	20	152	169	200	30	52	68	10.37158383	11.89520954	13.88713082	2.034301442	3.453197585	4.453268902	0.002114665	671	46.09469211	0.274956817	Yes	mmu-mir-127
t00005710	TCGGATCCGTCTGAGCTTGGC	21	123	208	185	22	34	51	8.392794806	14.64025789	12.84559601	1.491821057	2.257859959	3.339951677	0.00768069	623	42.9682814	0.197600326	Yes	mmu-mir-127
t00040841	TCGGATCCGTCTGAGCTTG	19	17	28	25	5	7	16	1.15997977	1.970803947	1.735891352	0.33905024	0.464853521	1.047827977	0.036526087	98	6.718406808	0.380492166	Yes	mmu-mir-127
t00070937	CTGAAGCTCAGAGGGCTCTGATT	23	10	16	12	3	4	0	0.682341041	1.126173684	0.833227849	0.203430144	0.265630583	0	0.009081352	45	3.110803302	0.177557318	Yes	mmu-mir-127
t00034963	CTTTTTGCGGTCTGGGCTTGC	21	19	17	21	5	5	13	1.296447978	1.196559539	1.458148736	0.33905024	0.332038229	0.851360231	0.012602696	80	5.473604954	0.38531726	Yes	mmu-mir-129-2;mmu-mir-129-1
t00051562	ACTCCATTTGTTTTGATGATGG	22	13	23	34	3	5	8	0.887043353	1.618874671	2.360812239	0.203430144	0.332038229	0.523913989	0.043500958	86	5.926112625	0.217678463	Yes	mmu-mir-136
t00060878	ATCATCGTCTCAAATGAGTCT	21	11	15	8	1	3	3	0.750575145	1.055787829	0.555485233	0.067810048	0.199222938	0.196467746	0.014080393	41	2.825348938	0.196244928	Yes	mmu-mir-136
t00001765	TGAGAACTGAATTCCATGGGTT	22	398	562	544	262	281	304	27.15717344	39.55685066	37.77299582	17.76623259	18.66054849	19.90873156	0.014918279	2351	160.8225326	0.539162785	Yes	mmu-mir-146a
t00175479	CTGAGAACTGAATTCCATGGGTT	23	4	5	5	2	0	1	0.272936416	0.351929276	0.34717827	0.135620096	0	0.065489249	0.005347486	17	1.173153308	0.20689326	Yes	mmu-mir-146a
t00001904	TGAGAACTGAATTCCATAGGCTG	23	370	428	381	210	140	217	25.24661852	30.12514605	26.45498421	14.24011009	9.29707042	14.21116694	0.002623841	1746	119.5750962	0.461320387	Yes	mmu-mir-146b
t00001801	TGAGAACTGAATTCCATAGGCTGT	24	391	423	353	186	132	211	26.67953471	29.77321677	24.51078589	12.61266894	8.765809253	13.81823145	0.002108855	1696	116.160247	0.434722973	Yes	mmu-mir-146b
t00002091	TGAGAACTGAATTCCATAGGCT	22	335	371	336	175	130	214	22.85842488	26.1131523	23.33037977	11.86675841	8.632993961	14.01469919	0.002505066	1561	106.8164085	0.477365386	Yes	mmu-mir-146b
t00000005	TCAGTGCACTACAGAACTTTGT	22	183862	246983	175512	104223	74313	137660	12545.65885	17384.10969	12186.79052	7067.366638	4934.951387	9015.249957	0.026461027	922553	63134.12704	0.49903336	Yes	mmu-mir-148a
t00000594	TCAGTGCACTACAGAACTTTGTC	23	1236	2040	1080	465	356	657	84.33735269	143.5871447	74.99050641	31.53167234	23.64112193	43.02643631	0.037170213	5834	401.1142344	0.324180808	Yes	mmu-mir-148a
t00001242	TCAGTGCACTACAGAACTTTGTCT	24	558	801	420	143	155	281	38.0746301	56.37907006	29.16297472	9.696836871	10.29318511	18.40247885	0.02866156	2358	162.0091757	0.310577039	Yes	mmu-mir-148a
t00096968	CAAAGTTCTGAGACACTCCGACT	23	7	8	5	3	3	2	0.477638729	0.563086842	0.34717827	0.203430144	0.199222938	0.130978497	0.013173495	28	1.92153542	0.384487428	Yes	mmu-mir-148a
t00194827	CAGTGCACTACAGAACTTTGTC	22	4	5	5	0	1	3	0.272936416	0.351929276	0.34717827	0	0.066407646	0.196467746	0.020025648	18	1.234919355	0.270435702	Yes	mmu-mir-148a
t00000479	TCAGTGCATGACAGAACTTGG	21	1493	2141	1732	487	648	924	101.8735174	150.6961161	120.2625529	33.0234934	43.03215452	60.51206567	0.008535189	7425	509.3999	0.366298079	Yes	mmu-mir-152
t00003889	TCAGTGCATGACAGAACTTG	20	180	227	212	69	95	167	12.28213874	15.97758914	14.72035867	4.678893316	6.308726356	10.93670451	0.031645573	950	64.90441073	0.510104235	Yes	mmu-mir-152
t00004678	TCAGTGCATGACAGAACTTGGG	22	149	183	325	33	52	80	10.16688151	12.88061151	22.56658758	2.237731586	3.453197585	5.239139885	0.040225348	822	56.54414966	0.239620506	Yes	mmu-mir-152
t00038467	TAGGTTCTGTGATACACTCCGACT	24	18	24	18	3	6	3	1.228213874	1.689260526	1.249841774	0.203430144	0.398445875	0.196467746	0.002388456	72	4.965659939	0.191572641	Yes	mmu-mir-152
t00044929	AGGTTCTGTGATACACTCCGACT	23	15	18	11	6	4	4	1.023511562	1.266945395	0.763792195	0.406860288	0.265630583	0.261956994	0.009872181	58	3.988697017	0.305950111	Yes	mmu-mir-152
t00103558	TCAGTGCATGACAGAACTTGGGC	23	7	12	7	3	0	3	0.477638729	0.844630263	0.486049579	0.203430144	0	0.196467746	0.027298946	32	2.20821646	0.221143496	Yes	mmu-mir-152
t00003330	AACATTCAACGCTGTCGGTGAGT	23	210	300	259	72	90	98	14.32916186	21.11575658	17.98383441	4.88232346	5.976688127	6.417946359	0.003918417	1029	70.7057108	0.323364425	Yes	mmu-mir-181a-1;mmu-mir-181a-2
t00003708	AACATTCAACGCTGTCGGTGA	21	189	268	263	67	82	101	12.89624568	18.86340921	18.26157702	4.543273219	5.44542696	6.614414105	0.00499258	970	66.6243462	0.331921339	Yes	mmu-mir-181a-2;mmu-mir-181a-1
t00010304	AACATTCAACGCTGTCGGTGAG	22	68	99	90	29	32	49	4.63991908	6.968199671	6.249208868	1.966491394	2.125044667	3.20897318	0.011273611	367	25.15783686	0.408824288	Yes	mmu-mir-181a-2;mmu-mir-181a-1
t00009693	AACATTCAACGCTGTCGGT	19	72	73	85	25	31	43	4.912855496	5.138167434	5.902030597	1.695251201	2.058637022	2.816037688	0.002170449	329	22.52297944	0.411828739	Yes	mmu-mir-181a-2;mmu-mir-181a-1
t00129300	AACATTCAACGCTGTCGGTGAGTTT	25	5	10	6	1	2	2	0.341170521	0.703858553	0.416613925	0.067810048	0.132815292	0.130978497	0.028644409	26	1.793246835	0.226870609	Yes	mmu-mir-181a-2;mmu-mir-181a-1
t00015965	AACATTCATTGCTGTCGGTGGGT	23	43	42	40	23	16	17	2.934066477	2.956205921	2.777426163	1.559631105	1.062522334	1.113317226	0.000606034	181	12.40316923	0.430964533	Yes	mmu-mir-181b-1;mmu-mir-181b-2
t00058590	AACATTCATTGCTGTCGGTGGGTT	24	12	14	8	1	4	2	0.818809249	0.985401974	0.555485233	0.067810048	0.265630583	0.130978497	0.010218894	41	2.824115584	0.196813081	Yes	mmu-mir-181b-1;mmu-mir-181b-2
t00039952	AACATTCATTGCTGTCGGTGGG	22	17	23	19	2	8	8	1.15997977	1.618874671	1.319277428	0.135620096	0.531261167	0.523913989	0.006663363	77	5.28892712	0.290570262	Yes	mmu-mir-181b-2;mmu-mir-181b-1
t00088382	AACATTCATTGTTGTCGGTGGGTT	24	8	13	15	2	4	2	0.545872833	0.915016118	1.041534811	0.135620096	0.265630583	0.130978497	0.013324804	44	3.034652939	0.212685471	Yes	mmu-mir-181d
t00220215	CTCACCTGGAGCATGTTTTCT	21	3	3	4	7	10	10	0.204702312	0.211157566	0.277742616	0.474670336	0.664076459	0.654892486	0.005118747	37	2.487241775	2.585975822	Yes	mmu-mir-1983
t00000926	CCCAGTGTTCAGACTACCTGTTC	23	753	1120	940	210	423	274	51.3802804	78.83215789	65.26951484	14.24011009	28.0904342	17.94405411	0.007278493	3720	255.7565515	0.308338429	Yes	mmu-mir-199a-1;mmu-mir-199a-2
t00163491	CCCAGTGTTCAGACTACCTGTTCA	24	4	5	6	1	2	3	0.272936416	0.351929276	0.416613925	0.067810048	0.132815292	0.196467746	0.018232785	21	1.438572703	0.381277827	Yes	mmu-mir-199a-1;mmu-mir-199a-2
t00000369	ACAGTAGTCTGCACATTGGTT	21	1989	2437	2561	1064	1786	1620	135.7176331	171.5303293	177.8247101	72.14989113	118.6040555	106.0925827	0.030325847	11457	781.9192018	0.611963003	Yes	mmu-mir-199a-1;mmu-mir-199b;mmu-mir-199a-2
t00040138	TACAGTAGTCTGCACATTGG	20	17	18	28	3	9	8	1.15997977	1.266945395	1.944198314	0.203430144	0.597668813	0.523913989	0.020664616	83	5.696136424	0.303128693	Yes	mmu-mir-199a-1;mmu-mir-199b;mmu-mir-199a-2
t00008415	TACAGTAGTCTGCACATTGGT	21	83	96	93	21	48	38	5.663430642	6.757042105	6.45751583	1.424011009	3.187567001	2.488591445	0.002957139	379	25.97815803	0.376108367	Yes	mmu-mir-199a-2;mmu-mir-199a-1;mmu-mir-199b
t00002315	TACAGTAGTCTGCACATTGGTT	22	306	449	427	83	177	140	20.87963586	31.60324901	29.64902429	5.628233988	11.75415332	9.168494799	0.007777778	1582	108.6827913	0.323271215	Yes	mmu-mir-199b;mmu-mir-199a-2;mmu-mir-199a-1
t00011565	CAGTAGTCTGCACATTGGTTA	21	60	99	92	21	35	45	4.094046247	6.968199671	6.388080176	1.424011009	2.324267605	2.947016185	0.021797723	352	24.14562089	0.383677346	Yes	mmu-mir-199b;mmu-mir-199a-2;mmu-mir-199a-1
t00018318	CAGTAGTCTGCACATTGGT	19	38	45	39	20	33	27	2.592895956	3.167363487	2.707990509	1.356200961	2.191452313	1.768209711	0.024371203	202	13.78411294	0.627740444	Yes	mmu-mir-199b;mmu-mir-199a-2;mmu-mir-199a-1
t00026720	TGTGCAAATCCATGCAAAACT	21	26	25	28	42	37	53	1.774086707	1.759646381	1.944198314	2.848022018	2.457082897	3.470930174	0.021749784	211	14.25396649	1.602071009	Yes	mmu-mir-19b-1;mmu-mir-19b-2
t00009142	TGTGCAAATCCATGCAAAACTGA	23	77	71	69	145	132	223	5.254026017	4.997395723	4.791060132	9.832456968	8.765809253	14.60410243	0.028223783	717	48.24485052	2.207240064	Yes	mmu-mir-19b-2;mmu-mir-19b-1
t00042420	CTGTGCGTGTGACAGCGGCTGA	22	16	18	18	6	3	6	1.091745666	1.266945395	1.249841774	0.406860288	0.199222938	0.392935491	0.000566985	67	4.607551551	0.276849003	Yes	mmu-mir-210
t00011687	TTGTGCTTGATCTAACCATGTG	22	60	97	104	8	15	27	4.094046247	6.82742796	7.221308025	0.542480384	0.996114688	1.768209711	0.009131939	311	21.44958702	0.182265583	Yes	mmu-mir-218-1;mmu-mir-218-2
t00012064	TTGTGCTTGATCTAACCATGTGG	23	58	88	99	19	20	25	3.957578039	6.193955263	6.874129754	1.288390913	1.328152917	1.637231214	0.008679498	309	21.2794381	0.249844898	Yes	mmu-mir-218-2
t00002263	TTGTGCTTGATCTAACCATGT	21	312	449	443	108	165	171	21.28904048	31.60324901	30.75999476	7.32348519	10.95726157	11.1986615	0.006950371	1648	113.1316925	0.352404104	Yes	mmu-mir-218-2;mmu-mir-218-1
t00043697	TTGTGCTTGATCTAACCATG	20	16	21	19	5	5	9	1.091745666	1.47810296	1.319277428	0.33905024	0.332038229	0.589403237	0.003366706	75	5.14961776	0.324106673	Yes	mmu-mir-218-2;mmu-mir-218-1
t00003949	AGCTACATTGTCTGCTGGGTTT	22	177	214	140	51	79	111	12.07743643	15.06257303	9.720991572	3.458312451	5.246204023	7.269306591	0.021405585	772	52.83482409	0.433352937	Yes	mmu-mir-221
t00005288	AGCTACATTGTCTGCTGGGTTTC	23	132	126	77	39	39	54	9.006901743	8.868617763	5.346545364	2.644591874	2.589898188	3.536419422	0.017600753	467	31.99297436	0.377697226	Yes	mmu-mir-221
t00378305	ACCTGGCATACAATGTAGATTTCTGTGTT	29	2	1	2	4	5	4	0.136468208	0.070385855	0.138871308	0.271240192	0.332038229	0.261956994	0.005281259	18	1.210960787	2.502666818	Yes	mmu-mir-221
t00008800	AGCTACATCTGGCTACTGGGTCTCT	25	80	47	33	8	11	14	5.458728329	3.308135197	2.291376585	0.542480384	0.730484104	0.91684948	0.034674121	193	13.24805408	0.19802554	Yes	mmu-mir-222
t00015476	AGCTACATCTGGCTACTGGGTCT	23	45	57	40	13	9	27	3.070534685	4.01199375	2.777426163	0.881530625	0.597668813	1.768209711	0.012662418	191	13.10736375	0.329353357	Yes	mmu-mir-222
t00016544	AGCTACATCTGGCTACTGGGTCTC	24	42	30	23	6	9	7	2.865832373	2.111575658	1.597020044	0.406860288	0.597668813	0.45842474	0.010260761	117	8.037381915	0.222521841	Yes	mmu-mir-222
t00007182	TAAGTCACTAGTGGTTCCGTTT	22	97	143	123	35	61	65	6.618708099	10.0651773	8.540585452	2.373351682	4.050866397	4.256801157	0.014004703	524	35.90549009	0.423438783	Yes	mmu-mir-224
t00013642	TAAGTCACTAGTGGTTCCGTTTAG	24	51	83	54	20	12	17	3.47993931	5.842025986	3.749525321	1.356200961	0.79689175	1.113317226	0.012860397	237	16.33790055	0.249888099	Yes	mmu-mir-224
t00033975	TAAGTCACTAGTGGTTCCGTT	21	20	31	28	4	10	11	1.364682082	2.181961513	1.944198314	0.271240192	0.664076459	0.720381734	0.010400031	104	7.146540295	0.301538163	Yes	mmu-mir-224
t00001294	TGGCTCAGTTCAGCAGGAAC	20	540	736	606	210	254	417	36.84641622	51.80398947	42.07800637	14.24011009	16.86754205	27.30901665	0.015266688	2763	189.1450809	0.446855185	Yes	mmu-mir-24-1;mmu-mir-24-2
t00002108	TGGCTCAGTTCAGCAGGAACAG	22	333	615	576	147	151	244	22.72195667	43.28730098	39.99493675	9.968077064	10.02755452	15.97937665	0.025045345	2066	141.9792026	0.339373441	Yes	mmu-mir-24-1;mmu-mir-24-2
t00005437	TGGCTCAGTTCAGCAGGAACA	21	129	187	210	42	63	81	8.802199431	13.16215493	14.58148736	2.848022018	4.183681689	5.304629134	0.012680533	712	48.88217456	0.33755777	Yes	mmu-mir-24-1;mmu-mir-24-2
t00009476	GTGCCTACTGAGCTGAAACAG	21	74	101	105	48	46	54	5.049323705	7.108971381	7.290743679	3.254882307	3.054751709	3.536419422	0.011952495	428	29.2950922	0.506248846	Yes	mmu-mir-24-2
t00016169	GTGCCTACTGAGCTGAAAC	19	43	48	50	23	24	33	2.934066477	3.378521052	3.471782704	1.559631105	1.593783501	2.161145203	0.004343796	221	15.09893004	0.543168306	Yes	mmu-mir-24-2
t00011179	TCAAGTAATCCAGGATAGGCT	21	62	82	74	38	40	52	4.230514455	5.771640131	5.138238402	2.576781826	2.656305834	3.405440925	0.013993373	348	23.77892157	0.570561715	Yes	mmu-mir-26a-1;mmu-mir-26a-2
t00028381	TTCAAGTAATCCAGGATAGGCTGT	24	24	24	30	12	8	16	1.637618499	1.689260526	2.083069623	0.813720577	0.531261167	1.047827977	0.008031522	114	7.802758368	0.442298047	Yes	mmu-mir-26a-1;mmu-mir-26a-2
t00000038	TTCAAGTAATCCAGGATAGGCT	22	21097	25175	25035	10426	11283	14471	1439.534895	1771.963906	1738.3216	706.987561	749.2774682	947.694916	0.002772209	107487	7353.780346	0.485666095	Yes	mmu-mir-26a-2;mmu-mir-26a-1
t00016759	AGTAATCCAGGATAGGCT	18	41	53	77	24	26	21	2.797598269	3.730450329	5.346545364	1.627441153	1.726598792	1.37527422	0.033931906	242	16.60390813	0.398271653	Yes	mmu-mir-26a-2;mmu-mir-26a-1
t00062073	CAAGTAATCCAGGATAGGCT	20	11	5	13	2	2	4	0.750575145	0.351929276	0.902663503	0.135620096	0.132815292	0.261956994	0.044213637	37	2.535560307	0.2645127	Yes	mmu-mir-26a-2;mmu-mir-26a-1
t00000483	TTCAAGTAATTCAGGATAGGTT	22	1487	2143	1691	749	867	1195	101.4641128	150.8368878	117.4156911	50.78972599	57.57542896	78.25965203	0.021806984	8132	556.3414987	0.504777878	Yes	mmu-mir-26b
t00142577	TCAAGTAATTCAGGATAGGTT	21	5	3	4	2	2	3	0.341170521	0.211157566	0.277742616	0.135620096	0.132815292	0.196467746	0.046982351	19	1.294973836	0.560076548	Yes	mmu-mir-26b
t00001310	TTCACAGTGGCTAAGTTCCG	20	533	665	678	187	210	335	36.36877749	46.80659375	47.07737347	12.68047899	13.94560563	21.93889827	0.003963311	2608	178.8177276	0.372851896	Yes	mmu-mir-27a
t00007163	TTCACAGTGGCTAAGTTCC	19	97	70	88	26	31	61	6.618708099	4.927009868	6.110337559	1.763061249	2.058637022	3.994844162	0.018936757	373	25.47259796	0.442711704	Yes	mmu-mir-27a
t00001461	TTCACAGTGGCTAAGTTCT	19	480	383	534	211	193	318	32.75236998	26.95778256	37.07863928	14.30792014	12.81667565	20.82558104	0.013112957	2119	144.7389687	0.495410429	Yes	mmu-mir-27b
t00003670	TTCACAGTGGCTAAGTTCTGCA	22	191	283	209	83	113	120	13.03271389	19.91919704	14.5120517	5.628233988	7.504063982	7.858709828	0.016089269	999	68.45497043	0.442251482	Yes	mmu-mir-27b
t00048509	GTTCACAGTGGCTAAGTTCTGC	22	14	10	9	2	5	8	0.955277458	0.703858553	0.624920887	0.135620096	0.332038229	0.523913989	0.045327434	48	3.275629211	0.434127677	Yes	mmu-mir-27b
t00077026	AGAGCTTAGCTGATTGGTGAACAGTGAT	28	9	14	9	4	7	4	0.614106937	0.985401974	0.624920887	0.271240192	0.464853521	0.261956994	0.042149958	47	3.222480505	0.448677099	Yes	mmu-mir-27b
t00175738	TTCACAGTGGCTAAGT	16	4	4	4	5	6	7	0.272936416	0.281543421	0.277742616	0.33905024	0.398445875	0.45842474	0.024697278	30	2.028143309	1.437020655	Yes	mmu-mir-27b;mmu-mir-27a
t00024061	AAGGAGCTCACAGTCTATTGA	21	29	45	44	11	11	16	1.978789019	3.167363487	3.05516878	0.745910529	0.730484104	1.047827977	0.008530906	156	10.7255439	0.307782432	Yes	mmu-mir-28a
t00175252	AAGGAGCTCACAGTCTATT	19	4	5	3	2	2	2	0.272936416	0.351929276	0.208306962	0.135620096	0.132815292	0.130978497	0.025358537	18	1.23258654	0.479389095	Yes	mmu-mir-28a
t00140654	ATATACATACGCACATACCCAT	22	5	3	5	12	21	21	0.341170521	0.211157566	0.34717827	0.813720577	1.394560563	1.37527422	0.010225888	67	4.483061716	3.983913324	Yes	mmu-mir-297a-2
t00061314	TATGTGGGACGGTAAACCGCTT	22	11	17	9	1	1	2	0.750575145	1.196559539	0.624920887	0.067810048	0.066407646	0.130978497	0.011686503	41	2.837251762	0.103106711	Yes	mmu-mir-299a
t00087903	TGGTTTACCGTCCCACATACAT	22	8	18	9	0	1	4	0.545872833	1.266945395	0.624920887	0	0.066407646	0.261956994	0.043604606	40	2.766103754	0.134700485	Yes	mmu-mir-299a
t00028483	TATGCAAGGGCAAGCTCTCTTC	22	24	43	33	8	10	9	1.637618499	3.026591776	2.291376585	0.542480384	0.664076459	0.589403237	0.012946847	127	8.75154694	0.258203961	Yes	mmu-mir-300
t00063336	TATGCAAGGGCAAGCTCTCT	20	11	7	7	4	1	3	0.750575145	0.492700987	0.486049579	0.271240192	0.066407646	0.196467746	0.019598366	33	2.263441294	0.308857713	Yes	mmu-mir-300
t00001205	TGAATTGCAGTACTCCAACATTC	23	571	1208	722	178	150	272	38.96167345	85.02611315	50.13254225	12.07018855	9.961146879	17.81307561	0.033498598	3101	213.9647399	0.22883262	Yes	mmu-mir-3068
t00022359	AATTGCAGTACTCCAACATTC	21	31	71	55	16	16	17	2.115257228	4.997395723	3.818960975	1.084960769	1.062522334	1.113317226	0.037809877	206	14.19241425	0.298290843	Yes	mmu-mir-3068
t00026647	GTGAATTGCAGTACTCCAACATTC	24	26	44	23	8	4	5	1.774086707	3.096977631	1.597020044	0.542480384	0.265630583	0.327446243	0.020865657	110	7.603641593	0.175563141	Yes	mmu-mir-3068
t00032972	TGAATTGCAGTACTCCAACATT	22	21	32	17	9	6	12	1.432916186	2.252347368	1.180406119	0.610290432	0.398445875	0.785870983	0.040343117	97	6.660276964	0.368830482	Yes	mmu-mir-3068
t00058674	TTGCGCTCCGATCTCTGAGCTGG	23	12	10	13	3	2	1	0.818809249	0.703858553	0.902663503	0.203430144	0.132815292	0.065489249	0.000650244	41	2.827065989	0.165641157	Yes	mmu-mir-3081
t00194114	AAACATGAAGCGCTGCAACAC	21	4	7	9	0	1	1	0.272936416	0.492700987	0.624920887	0	0.066407646	0.065489249	0.01617655	22	1.522455184	0.094851755	Yes	mmu-mir-322
t00136186	AACACACCCAGCTAACCTTTTT	22	5	10	13	3	3	2	0.341170521	0.703858553	0.902663503	0.203430144	0.199222938	0.130978497	0.046927211	36	2.481324155	0.273981421	Yes	mmu-mir-329
t00062104	AGAGGTTTTCTGGGTCTCTGTTT	23	11	9	11	1	2	0	0.750575145	0.633472697	0.763792195	0.067810048	0.132815292	0	0.000326355	34	2.348465377	0.093407952	Yes	mmu-mir-329
t00017853	CGGCGTCATGCAGGAGTTGATT	22	39	62	70	5	6	13	2.66113006	4.363923026	4.860495786	0.33905024	0.398445875	0.851360231	0.007447788	195	13.47440522	0.133679678	Yes	mmu-mir-337
t00114473	CGGCGTCATGCAGGAGTTGAT	21	6	16	19	0	0	1	0.409404625	1.126173684	1.319277428	0	0	0.065489249	0.028597456	42	2.920344985	0.0229396	Yes	mmu-mir-337
t00012908	TTCACAAAGCCCATACACTTT	21	54	66	68	164	157	281	3.684641622	4.645466447	4.721624478	11.12084788	10.4260004	18.40247885	0.025235503	790	53.00105967	3.060844756	Yes	mmu-mir-350
t00013899	TTCACAAAGCCCATACACTTTC	22	50	40	37	121	87	160	3.411705206	2.81543421	2.569119201	8.205015814	5.77746519	10.47827977	0.019378841	495	33.25701939	2.780814189	Yes	mmu-mir-350
t00024707	TTCACAAAGCCCATACACTTTCA	23	28	27	23	53	55	101	1.910554915	1.900418092	1.597020044	3.593932547	3.652420522	6.614414105	0.048290999	287	19.26876023	2.563014975	Yes	mmu-mir-350
t00109269	TCCCTGAGGAGCCCTTTGAG	20	6	3	5	0	0	2	0.409404625	0.211157566	0.34717827	0	0	0.130978497	0.018785552	16	1.098718958	0.135344653	Yes	mmu-mir-351
t00026735	GCCTGCTGGGGTGGAACCTGGT	22	26	53	34	9	7	7	1.774086707	3.730450329	2.360812239	0.610290432	0.464853521	0.45842474	0.022198887	136	9.398917968	0.194977825	Yes	mmu-mir-370
t00058952	GTGGATATTCCTTCTATGGTT	21	11	18	23	6	4	9	0.750575145	1.266945395	1.597020044	0.406860288	0.265630583	0.589403237	0.040912367	71	4.876434693	0.349116044	Yes	mmu-mir-376b
t00094670	ATCATAGAGGAACATCCACTTT	22	7	10	6	3	2	0	0.477638729	0.703858553	0.416613925	0.203430144	0.132815292	0	0.016452025	28	1.934356642	0.210401776	Yes	mmu-mir-376b
t00001695	ACTGGACTTGGAGTCAGAAGGC	22	413	633	385	207	230	294	28.180685	44.55424638	26.73272682	14.03667995	15.27375855	19.25383908	0.045806225	2162	148.0319358	0.488241891	Yes	mmu-mir-378a
t00026281	CTGGACTTGGAGTCAGAAGGC	21	26	31	26	17	9	17	1.774086707	2.181961513	1.805327006	1.152770817	0.597668813	1.113317226	0.012095174	126	8.625132081	0.497061334	Yes	mmu-mir-378a
t00046006	ACTGGACTTGGAGTCAGAAGGCC	23	15	19	17	11	7	11	1.023511562	1.33733125	1.180406119	0.745910529	0.464853521	0.720381734	0.013596516	80	5.472394715	0.545329013	Yes	mmu-mir-378a
t00000736	TGGTAGACTATGGAACGTAGG	21	971	2039	1869	245	328	487	66.2553151	143.5167589	129.7752375	16.61346177	21.78170784	31.89326405	0.020719727	5939	409.8357451	0.207006303	Yes	mmu-mir-379
t00005068	TGGTAGACTATGGAACGTAG	20	138	314	249	28	44	78	9.416306368	22.10115855	17.28947787	1.898681345	2.921936418	5.108161388	0.027385973	851	58.73572194	0.203429647	Yes	mmu-mir-379
t00009516	TGGTAGACTATGGAACGT	18	74	72	73	11	21	41	5.049323705	5.067781579	5.068802748	0.745910529	1.394560563	2.685059191	0.003745097	292	20.01143831	0.317763697	Yes	mmu-mir-379
t00020235	TGGTAGACTATGGAACGTA	19	34	59	48	4	9	12	2.31995954	4.15276546	3.332911396	0.271240192	0.597668813	0.785870983	0.007866018	166	11.46041638	0.168758041	Yes	mmu-mir-379
t00172260	TGGTAGACTATGGAACG	17	4	5	5	0	2	3	0.272936416	0.351929276	0.34717827	0	0.132815292	0.196467746	0.027629045	19	1.301327001	0.338753235	Yes	mmu-mir-379
t00047709	ATGGTTGACCATAGAACATGCG	22	14	11	7	2	1	5	0.955277458	0.774244408	0.486049579	0.135620096	0.066407646	0.327446243	0.023342724	40	2.745045429	0.23897852	Yes	mmu-mir-380
t00193519	ATGGTTGACCATAGAACATG	20	4	4	5	0	0	2	0.272936416	0.281543421	0.34717827	0	0	0.130978497	0.006588698	15	1.032636605	0.145264037	Yes	mmu-mir-380
t00005713	TATACAAGGGCAAGCTCTCTGT	22	122	233	121	32	52	56	8.324560702	16.39990428	8.401714144	2.169921538	3.453197585	3.66739792	0.043175997	616	42.41669616	0.280458456	Yes	mmu-mir-381
t00207206	GAAGTTGTTCGTGGTGGATT	20	3	5	7	1	0	2	0.204702312	0.351929276	0.486049579	0.067810048	0	0.130978497	0.034886033	18	1.241469712	0.190651324	Yes	mmu-mir-382
t00135097	AAGTTGTTCGTGGTGGATTCG	21	5	2	7	1	0	0	0.341170521	0.140771711	0.486049579	0.067810048	0	0	0.043073541	15	1.035801858	0.070052295	Yes	mmu-mir-382
t00053288	AGGTTACCCGAGCAACTTTGCAT	23	13	25	18	1	7	6	0.887043353	1.759646381	1.249841774	0.067810048	0.464853521	0.392935491	0.024361755	70	4.822130569	0.237544354	Yes	mmu-mir-409
t00066604	CGAATGTTGCTCGGTGAACCCCT	23	10	16	7	3	3	2	0.682341041	1.126173684	0.486049579	0.203430144	0.199222938	0.130978497	0.03705413	41	2.828195883	0.232563358	Yes	mmu-mir-409
t00068395	GAATGTTGCTCGGTGAACCCCTT	23	10	5	10	2	2	3	0.682341041	0.351929276	0.694356541	0.135620096	0.132815292	0.196467746	0.020983923	32	2.193529992	0.268943602	Yes	mmu-mir-409
t00126910	AATGTTGCTCGGTGAACCCCT	21	5	9	6	4	2	1	0.341170521	0.633472697	0.416613925	0.271240192	0.132815292	0.065489249	0.044802357	27	1.860801875	0.337496727	Yes	mmu-mir-409
t00118544	GAATGTTGCTCGGTGAACCCC	21	6	7	4	2	3	2	0.409404625	0.492700987	0.277742616	0.135620096	0.199222938	0.130978497	0.023002437	24	1.645669759	0.39481479	Yes	mmu-mir-409
t00004975	TAGTAGACCGTATAGCGTACG	21	140	276	281	24	42	57	9.552774576	19.42649605	19.5114188	1.627441153	2.789121126	3.732887168	0.016119318	820	56.64013887	0.168062149	Yes	mmu-mir-411
t00011417	ATAGTAGACCGTATAGCGTACG	22	61	118	114	22	28	30	4.162280351	8.305530921	7.915664566	1.491821057	1.859414084	1.964677457	0.019433593	373	25.69938844	0.260795197	Yes	mmu-mir-411
t00019690	TAGTAGACCGTATAGCGTAC	20	35	101	72	7	23	9	2.388193644	7.108971381	4.999367094	0.474670336	1.527375855	0.589403237	0.047656528	247	17.08798155	0.178763404	Yes	mmu-mir-411
t00027875	ATAGTAGACCGTATAGCGTAC	21	25	46	32	5	13	10	1.705852603	3.237749342	2.221940931	0.33905024	0.863299396	0.654892486	0.020397116	131	9.022784997	0.259190707	Yes	mmu-mir-411
t00144923	TAGTAGACCGTATAGCGT	18	5	7	10	0	1	4	0.341170521	0.492700987	0.694356541	0	0.066407646	0.261956994	0.036224417	27	1.856592688	0.214866257	Yes	mmu-mir-411
t00002775	AGCTCGGTCTGAGGCCCCTCAGT	23	252	314	306	76	78	142	17.19499424	22.10115855	21.24731015	5.153563652	5.179796377	9.299473296	0.002634733	1168	80.17629626	0.324276683	Yes	mmu-mir-423
t00006358	TGAGGGGCAGAGAGCGAGACTTT	23	110	109	102	80	51	85	7.505751453	7.672058223	7.082436717	5.424803844	3.386789939	5.566586128	0.022348763	537	36.6384263	0.645912882	Yes	mmu-mir-423
t00013653	AGCTCGGTCTGAGGCCCCTC	20	51	78	77	17	24	36	3.47993931	5.49009671	5.346545364	1.152770817	1.593783501	2.357612948	0.014064868	283	19.42074865	0.356521374	Yes	mmu-mir-423
t00028749	AGCTCGGTCTGAGGCCCCTCAG	22	24	51	51	14	14	17	1.637618499	3.589678618	3.541218358	0.949340673	0.929707042	1.113317226	0.0406071	171	11.76088042	0.341262435	Yes	mmu-mir-423
t00022852	AAGCTCGGTCTGAGGCCCCTCAGT	24	30	27	23	4	10	15	2.047023123	1.900418092	1.597020044	0.271240192	0.664076459	0.982338728	0.007807879	109	7.462116639	0.345868659	Yes	mmu-mir-423
t00129688	AAGCTCGGTCTGAGGCCCCTC	21	5	14	10	2	1	0	0.341170521	0.985401974	0.694356541	0.135620096	0.066407646	0	0.033359858	32	2.222956777	0.099967757	Yes	mmu-mir-423
t00131885	AAGCTCGGTCTGAGGCCCCTCAG	23	5	7	7	1	1	1	0.341170521	0.492700987	0.486049579	0.067810048	0.066407646	0.065489249	0.001647163	22	1.519628028	0.151302184	Yes	mmu-mir-423
t00477005	TGAGGGGCAGAGAGCGAGAC	20	2	2	3	4	4	5	0.136468208	0.140771711	0.208306962	0.271240192	0.265630583	0.327446243	0.014392591	20	1.349863899	1.780089734	Yes	mmu-mir-423
t00141650	ATCATGATGGGCTCCTCGGTGT	22	5	16	12	0	1	1	0.341170521	1.126173684	0.833227849	0	0.066407646	0.065489249	0.034783814	35	2.432468948	0.057332216	Yes	mmu-mir-433
t00004816	GCTCGACTCATGGTTTGAACC	21	145	280	176	22	33	33	9.893945097	19.70803947	12.22067512	1.491821057	2.191452313	2.161145203	0.015622576	689	47.66707826	0.139742872	Yes	mmu-mir-434
t00007764	GCTCGACTCATGGTTTGAACCA	22	90	148	122	25	12	21	6.14106937	10.41710658	8.471149798	1.695251201	0.79689175	1.37527422	0.005050546	418	28.89674292	0.154515436	Yes	mmu-mir-434
t00024063	TTTGAACCATCACTCGACTCC	21	29	53	30	8	16	10	1.978789019	3.730450329	2.083069623	0.542480384	1.062522334	0.654892486	0.035133159	146	10.05220417	0.290016119	Yes	mmu-mir-434
t00040315	TTTGAACCATCACTCGACT	19	17	17	13	6	6	10	1.15997977	1.196559539	0.902663503	0.406860288	0.398445875	0.654892486	0.008666572	69	4.719401462	0.448023254	Yes	mmu-mir-434
t00042014	AGCTCGACTCATGGTTTGAACCA	23	16	17	17	1	0	0	1.091745666	1.196559539	1.180406119	0.067810048	0	0	8.90995E-06	51	3.536521373	0.019549061	Yes	mmu-mir-434
t00087479	TTTGAACCATCACTCGACTC	20	8	15	10	1	3	4	0.545872833	1.055787829	0.694356541	0.067810048	0.199222938	0.261956994	0.021985174	41	2.825007183	0.230394606	Yes	mmu-mir-434
t00019391	TTTTGCGATGTGTTCCTAAT	20	36	41	40	10	11	19	2.456427748	2.885820066	2.777426163	0.678100481	0.730484104	1.244295723	0.00119879	157	10.77255428	0.326722516	Yes	mmu-mir-450a-1;mmu-mir-450a-2
t00003079	TATGTGCCTTTGGACTACATCGT	23	227	348	323	20	54	42	15.48914163	24.49427763	22.42771627	1.356200961	3.586012876	2.75054844	0.002866919	1014	70.10389781	0.123259451	Yes	mmu-mir-455
t00025226	GCAGTCCACGGGCATATACACT	22	27	30	40	1	6	6	1.842320811	2.111575658	2.777426163	0.067810048	0.398445875	0.392935491	0.002802065	110	7.590514047	0.127640801	Yes	mmu-mir-455
t00058133	TATGTGCCTTTGGACTACATCG	22	12	21	17	1	4	5	0.818809249	1.47810296	1.180406119	0.067810048	0.265630583	0.327446243	0.010372938	60	4.138205204	0.190056478	Yes	mmu-mir-455
t00059390	CAGTCCACGGGCATATACACTT	22	11	8	7	0	1	0	0.750575145	0.563086842	0.486049579	0	0.066407646	0	0.002100989	27	1.866119212	0.036899049	Yes	mmu-mir-455
t00020485	TACCTAATTTGTTGTCCATCAT	22	34	35	39	100	105	155	2.31995954	2.463504934	2.707990509	6.781004805	6.972802815	10.15083353	0.007596407	468	31.39609613	3.190921016	Yes	mmu-mir-463
t00033681	TACCTAATTTGTTGTCCATCA	21	20	23	36	104	89	192	1.364682082	1.618874671	2.499683547	7.052244997	5.910280481	12.57393572	0.032763353	464	31.0197015	4.657184403	Yes	mmu-mir-463
t00030593	TACCTAATTTGTTGTCCATC	20	22	18	51	94	77	120	1.501150291	1.266945395	3.541218358	6.374144517	5.113388731	7.858709828	0.01547001	382	25.65555712	3.066298958	Yes	mmu-mir-463
t00006986	AAGGGATTCTGATGTTGGTC	20	100	124	129	35	25	55	6.823410411	8.727846052	8.957199377	2.373351682	1.660191146	3.601908671	0.003109806	468	32.14390734	0.311543557	Yes	mmu-mir-541
t00008082	AAGGGATTCTGATGTTGGTCACACT	25	87	113	129	24	25	34	5.936367058	7.953601644	8.957199377	1.627441153	1.660191146	2.226634451	0.003143852	412	28.36143483	0.241354497	Yes	mmu-mir-541
t00016869	AAGGGATTCTGATGTTGGTCACA	23	41	65	69	32	21	29	2.797598269	4.575080592	4.791060132	2.169921538	1.394560563	1.899188208	0.029175768	257	17.6274093	0.449176878	Yes	mmu-mir-541
t00016193	AAGGGATTCTGATGTTGGTCAC	22	43	64	74	19	19	29	2.934066477	4.504694737	5.138238402	1.288390913	1.261745271	1.899188208	0.016946414	248	17.02632401	0.353766759	Yes	mmu-mir-541
t00015264	AAGGGATTCTGATGTTGGTCA	21	46	60	52	18	19	42	3.138768789	4.223151316	3.610654012	1.220580865	1.261745271	2.75054844	0.032109835	237	16.20544869	0.476904919	Yes	mmu-mir-541
t00024806	AAGGGATTCTGATGTTGGTCACACTC	26	28	29	32	5	6	9	1.910554915	2.041189802	2.221940931	0.33905024	0.398445875	0.589403237	0.000163208	109	7.500585001	0.214928234	Yes	mmu-mir-541
t00096145	AAACATTCGCGGTGCACTTCTT	22	7	7	12	1	0	2	0.477638729	0.492700987	0.833227849	0.067810048	0	0.130978497	0.011866791	29	2.00235611	0.110219628	Yes	mmu-mir-543
t00031740	TGAGTGTGTGTGTGTGAGTGT	21	21	19	17	6	8	11	1.432916186	1.33733125	1.180406119	0.406860288	0.531261167	0.720381734	0.002854599	82	5.609156745	0.419804765	Yes	mmu-mir-574
t00043259	TGAGTGTGTGTGTGTGAGTGTGT	23	16	26	20	4	2	3	1.091745666	1.830032237	1.388713082	0.271240192	0.132815292	0.196467746	0.004778042	71	4.911014214	0.139316665	Yes	mmu-mir-574
t00061789	TGAGTGTGTGTGTGTGAGTGTG	22	11	8	14	3	3	5	0.750575145	0.563086842	0.972099157	0.203430144	0.199222938	0.327446243	0.014458618	44	3.015860469	0.319411906	Yes	mmu-mir-574
t00068585	CACGCTCATGCACACACCCAC	21	10	16	6	1	1	0	0.682341041	1.126173684	0.416613925	0.067810048	0.066407646	0	0.028623119	34	2.359346344	0.060319071	Yes	mmu-mir-574
t00110874	TGAGTGTGTGTGTGTGAGTGTGTG	24	6	8	8	4	3	3	0.409404625	0.563086842	0.555485233	0.271240192	0.199222938	0.196467746	0.006721556	32	2.194907575	0.436479742	Yes	mmu-mir-574
t00026907	TCCGAGCCTGGGTCTCCCTCT	21	25	14	34	2	7	11	1.705852603	0.985401974	2.360812239	0.135620096	0.464853521	0.720381734	0.044983217	93	6.372922167	0.261448512	Yes	mmu-mir-615
t00059501	TCCGAGCCTGGGTCTCCCTC	20	11	8	8	2	1	5	0.750575145	0.563086842	0.555485233	0.135620096	0.066407646	0.327446243	0.011432267	35	2.398621205	0.283270349	Yes	mmu-mir-615
t00029754	CACAGCTCCCATCTCAGAAC	20	23	20	33	6	12	15	1.569384395	1.407717105	2.291376585	0.406860288	0.79689175	0.982338728	0.032637831	109	7.454568852	0.414937812	Yes	mmu-mir-674
t00015352	CCGTCCTGAGGTTGTTGAGCT	21	45	55	52	29	12	30	3.070534685	3.871222039	3.610654012	1.966491394	0.79689175	1.964677457	0.01301715	223	15.28047134	0.44805502	Yes	mmu-mir-676
t00035663	CCGTCCTGAGGTTGTTGAGCTG	22	19	33	32	10	13	13	1.296447978	2.322733224	2.221940931	0.678100481	0.863299396	0.851360231	0.025773687	120	8.23388224	0.409640486	Yes	mmu-mir-676
t00002360	GTTAAAGGCTAGGCTCACAACC	22	299	299	503	101	43	74	20.40199713	21.04537072	34.926134	6.848814853	2.855528772	4.846204394	0.013409406	1319	90.92404988	0.190518277	Yes	mmu-mir-690
t00002750	AAAGGCTAGGCTCACAACC	19	254	281	311	104	134	188	17.33146245	19.77842533	21.59448842	7.052244997	8.898624545	12.31197873	0.006796892	1272	86.96722447	0.481443635	Yes	mmu-mir-690
t00006311	AAAGGCTAGGCTCACAACCA	20	111	86	170	31	44	50	7.573985557	6.053183552	11.80406119	2.10211149	2.921936418	3.274462428	0.031263145	492	33.72974064	0.326311792	Yes	mmu-mir-690
t00006648	TTAAAGGCTAGGCTCACAACC	21	106	98	192	35	22	28	7.232815036	6.897813815	13.33164558	2.373351682	1.460968209	1.83369896	0.026132331	481	33.13029329	0.206392914	Yes	mmu-mir-690
t00006572	AAAGGCTAGGCTCACAAC	18	107	80	102	22	33	70	7.30104914	5.630868421	7.082436717	1.491821057	2.191452313	4.5842474	0.021783918	414	28.28187505	0.413079566	Yes	mmu-mir-690
t00011325	GTTAAAGGCTAGGCTCACAAC	21	62	71	130	11	9	23	4.230514455	4.997395723	9.026635031	0.745910529	0.597668813	1.506252717	0.02748041	306	21.10437727	0.1561163	Yes	mmu-mir-690
t00010471	GTTAAAGGCTAGGCTCAC	18	67	56	123	10	10	23	4.571684976	3.941607894	8.540585452	0.678100481	0.664076459	1.506252717	0.031989146	289	19.90230798	0.16702533	Yes	mmu-mir-690
t00013484	GTTAAAGGCTAGGCTCACA	19	52	61	112	15	13	21	3.548173414	4.293537171	7.776793257	1.017150721	0.863299396	1.37527422	0.034815384	274	18.87422818	0.208453023	Yes	mmu-mir-690
t00019810	AAAGGCTAGGCTCACA	16	35	27	35	2	6	25	2.388193644	1.900418092	2.430247893	0.135620096	0.398445875	1.637231214	0.03717187	130	8.890156814	0.323164541	Yes	mmu-mir-690
t00023613	AAAGGCTAGGCTCACAACCAAA	22	29	27	29	13	17	11	1.978789019	1.900418092	2.013633968	0.881530625	1.12892998	0.720381734	0.001032453	126	8.623683418	0.463416933	Yes	mmu-mir-690
t00027430	AAAGGCTAGGCTCACAACCAAAA	23	25	26	34	14	7	12	1.705852603	1.830032237	2.360812239	0.949340673	0.464853521	0.785870983	0.007459137	118	8.096762255	0.373101271	Yes	mmu-mir-690
t00035055	GTTAAAGGCTAGGCTCACAA	20	19	10	28	3	4	6	1.296447978	0.703858553	1.944198314	0.203430144	0.265630583	0.392935491	0.047125974	70	4.806501064	0.218530906	Yes	mmu-mir-690
t00080760	TTAAAGGCTAGGCTCACAA	19	8	6	12	2	0	4	0.545872833	0.422315132	0.833227849	0.135620096	0	0.261956994	0.030924616	32	2.198992904	0.220702565	Yes	mmu-mir-690
t00255086	AGACTGGTTAATGATAACAATG	22	3	2	2	12	5	13	0.204702312	0.140771711	0.138871308	0.813720577	0.332038229	0.851360231	0.040291	37	2.481464368	4.123337027	Yes	mmu-mir-703
t00011211	TGCGGGGCTAGGGCTAACAGCA	22	62	95	67	31	25	38	4.230514455	6.68665625	4.652188824	2.10211149	1.660191146	2.488591445	0.017446307	318	21.82025361	0.401486912	Yes	mmu-mir-744
t00143509	CTGCCCTGGCCCGAGGGACCGACT	24	5	8	9	1	0	2	0.341170521	0.563086842	0.624920887	0.067810048	0	0.130978497	0.009215502	25	1.727966795	0.129996974	Yes	mmu-mir-874
t00003350	TGAGGTAGTAAGTTGTATTGTT	22	209	279	166	94	77	97	14.26092776	19.63765362	11.52631858	6.374144517	5.113388731	6.352457111	0.019078393	922	63.26489031	0.392735931	Yes	mmu-mir-98
t00000042	AACCCGTAGATCCGATCTTGT	21	18769	29862	26335	8167	10730	13621	1280.6859	2101.86241	1828.58795	553.8046624	712.5540401	892.0290547	0.017437682	107484	7369.524017	0.414187549	Yes	mmu-mir-99a
t00000280	AACCCGTAGATCCGATCTTGTG	22	2649	5638	4187	1252	1534	1871	180.7521418	396.8354519	290.7270836	84.89818016	101.8693287	122.5303841	0.042276514	17131	1177.61257	0.356204843	Yes	mmu-mir-99a
t00001027	AACCCGTAGATCCGATCTTG	20	667	1106	1068	327	380	609	45.51214744	77.84675592	74.15727856	22.17388571	25.23490543	39.88295238	0.033840105	4157	284.8079254	0.441947301	Yes	mmu-mir-99a
t00004494	AAACCCGTAGATCCGATCTTGT	22	155	240	237	60	58	87	10.57628614	16.89260526	16.45625002	4.068602883	3.85164346	5.697564625	0.008845498	837	57.54295239	0.310023156	Yes	mmu-mir-99a
t00011301	CGTAGATCCGATCTTGT	17	62	95	82	37	37	58	4.230514455	6.68665625	5.693723635	2.508971778	2.457082897	3.798376417	0.035418646	371	25.37532543	0.5276315	Yes	mmu-mir-99a
t00019170	TAGATCCGATCTTGT	15	36	69	68	16	34	20	2.456427748	4.856624013	4.721624478	1.084960769	2.257859959	1.309784971	0.045485785	243	16.68728194	0.386599989	Yes	mmu-mir-99a
t00001711	CACCCGTAGAACCGACCTTGCG	22	410	721	624	177	197	285	27.97598269	50.74820164	43.32784815	12.00237851	13.08230623	18.66443584	0.020470391	2414	165.8011531	0.358446473	Yes	mmu-mir-99b
t00002057	CACCCGTAGAACCGACCTTGC	21	341	529	471	146	122	199	23.2678295	37.23411743	32.70419307	9.900267016	8.101732795	13.03236046	0.008940958	1808	124.2405003	0.332964763	Yes	mmu-mir-99b
t00033589	CAAGCTCGTGTCTGTGGGTCCG	22	20	23	20	9	10	19	1.364682082	1.618874671	1.388713082	0.610290432	0.664076459	1.244295723	0.047476966	101	6.890932449	0.576053791	Yes	mmu-mir-99b
t00040916	CAAGCTCGTGTCTGTGGGTCCGT	23	17	17	21	4	4	2	1.15997977	1.196559539	1.458148736	0.271240192	0.265630583	0.130978497	0.000553551	65	4.482537318	0.175073103	Yes	mmu-mir-99b
t00098475	CACCCGTAGAACCGACCT	18	7	6	10	3	2	5	0.477638729	0.422315132	0.694356541	0.203430144	0.132815292	0.327446243	0.036838743	33	2.25800208	0.416287618	Yes	mmu-mir-99b
